# Supplementary material for: Wolbachia Host Shifts and Widespread Occurrence of Reproductive Manipulation Loci in European Butterflies
Source: Mol Ecol. 2025 Oct 8;34(21):e70125. doi: 10.1111/mec.70125 (PMC12573729; doi:10.1111/mec.70125)
Supplement: Supplementary file 1 — Data S1: mec70125‐sup‐0001‐DataS1.zip. [file MEC-34-e70125-s001.zip]

Archive with 12 entries (11 files):
- mec70125-sup-0001-DataS1/
- mec70125-sup-0001-DataS1/mec70125-sup-00011-DataS1.pdf
- mec70125-sup-0001-DataS1/mec70125-sup-0004-TableS3.xlsx
- mec70125-sup-0001-DataS1/mec70125-sup-0005-TableS4.xlsx
- mec70125-sup-0001-DataS1/mec70125-sup-0006-TableS5.xlsx
- mec70125-sup-0001-DataS1/mec70125-sup-0007-TableS8.xlsx
- mec70125-sup-0001-DataS1/mec70125-sup-0008-TableS9.xlsx
- mec70125-sup-0001-DataS1/mec70125-sup-0009-TableS11.xlsx
- mec70125-sup-0001-DataS1/mec70125-sup-0010-TableS12.xlsx
- mec70125-sup-0001-DataS1/mec70125-sup-0002-TableS1.xlsx
- mec70125-sup-0001-DataS1/mec70125-sup-0003-TableS2.xlsx
- mec70125-sup-0001-DataS1/mec70125-sup-0001-Figures.pdf
