# Supplementary material for: Wolbachia Host Shifts and Widespread Occurrence of Reproductive Manipulation Loci in European Butterflies
Source: Mol Ecol. 2025 Oct 8;34(21):e70125. doi: 10.1111/mec.70125 (PMC12573729; doi:10.1111/mec.70125)
Supplement: Supplementary file 1 — Data S1: mec70125‐sup‐0001‐DataS1.zip. [file MEC-34-e70125-s001.zip › mec70125-sup-0001-DataS1/mec70125-sup-0004-TableS3.xlsx]

## Sheet: Caption
Table S3. Quality metrics of the obtained mitochondrial genome assemblies. The seed column only applied to genomes assembled with NOVOplasty, which requires a sequence to use as seed for starting the assembly. The column “Input assembly” only applies to those genomes recovered from a previously assembled dataset with MitoHifi -c option. The meaning of the columns is as follows: Specimen, the ID c…

## Sheet: Table
Specimen	Species	Assembly_method	Annotation_method	Seed	Input_assembly	Contig_number	Span_bp	Gene_count	Missing_genes (excluding tRNAs)	Internal stop codons	Duplicated PCGs	GC%	Comments
ES_BD_1141	Brenthis daphne	MitoHifi	MitoHifi	NA	brenthis_daphne.ES_BD_1141.v2_0.sequences.fasta	1	16109	37	None	ND4	None	18.35
BH_1412	Brenthis hecate	NOVOPlasty	MitoHifi	brenthis_hecate.RVcoll19D238.Spain.barcode.fasta	NA	1	15185	37	None	None	None	18.54
SP_BI_364	Brenthis ino	NOVOPlasty	MitoHifi	brenthis_ino.RVcoll16L333.Spain.barcode.fasta	NA	1	15180	37	None	None	None	18.64
CA_966	Colias alfacariensis	NOVOPlasty	MitoHifi	colias_alfacariensis.RVcoll08H004.Romania.barcode.fasta	NA	1	15144	37	None	None	None	18.89
CH_1004	Colias hyale	NOVOPlasty	MitoHifi	colias_hyale.RVcoll12R655.Romania.barcode.fasta	NA	1	15138	37	None	None	None	18.89
CH_1523	Erebia euryale	NOVOPlasty	MitoHifi	colias_alfacariensis.RVcoll08H004.Romania.barcode.fasta	NA	1	15199	37	None	None	None	20.05
RO_EL_949	Erebia ligea	NOVOPlasty	MitoHifi	erebia_ligea.RVcoll08L377.Romania.barcode.fasta	NA	1	15197	37	None	None	None	20.12
EA_1546	Euchloe ausonia	NOVOPlasty	MitoHifi	colias_alfacariensis.RVcoll08H004.Romania.barcode.fasta	NA	1	15212	37	None	None	None	18.23
ES_324	Euchloe crameri	NOVOPlasty	MitoHifi	colias_alfacariensis.RVcoll08H004.Romania.barcode.fasta	NA	1	15272	37	None	None	None	18.49
IT_1651	Euchloe simplonia	NOVOPlasty	MitoHifi	colias_alfacariensis.RVcoll08H004.Romania.barcode.fasta	NA	1	15233	37	None	None	None	18.74
GCA_905404265.1_ilFabAdip1	Fabriciana adippe	DTOL	MitoHifi	NA	NA	1	15118	36	ND5	None	None	19.42
FN_905	Fabriciana niobe	NOVOPlasty	MitoHifi	fabriciana_niobe.RVcoll10C407.Romania.barcode.fasta	NA	1	15126	36	ND5	None	None	18.96
GR_164	Gonepteryx cleopatra	NOVOPlasty	MitoHifi	gonepteryx_cleopatra.RVcoll16L361.Spain.barcode.fasta	NA	1	15241	37	None	None	None	18.76
GR_1633	Gonepteryx farinosa	NOVOPlasty	MitoHifi	colias_alfacariensis.RVcoll08H004.Romania.barcode.fasta	NA	1	15224	37	None	None	None	18.98
GR_392	Gonepteryx rhamni	NOVOPlasty	MitoHifi	colias_alfacariensis.RVcoll08H004.Romania.barcode.fasta	NA	1	15190	37	None	None	None	19.02
IF_142	Iphiclides feisthamelii	MitoZ	MitoZ	NA	NA	1	15391	38	None	ND5	None	17.92	ND5 possibly wrongly annotated or assembled, containing many stop codons; was excluded from downstream analyses
IP_504	Iphiclides podalirius	NOVOPlasty	MitoHifi	colias_alfacariensis.RVcoll08H004.Romania.barcode.fasta	NA	1	15395	37	None	None	None	17.91
RO_994	Lasiommata maera	NOVOPlasty	MitoHifi	colias_alfacariensis.RVcoll08H004.Romania.barcode.fasta	NA	1	15778	36	atp8	None	None	20.1
GCA_928268935.1_ilLasMege1	Lasiommata megera	DTOL	MitoHifi	NA	NA	1	15282	36	atp8	None	None	18.88
FI_1401	Lasiommata petropolitana	NOVOPlasty	MitoHifi	colias_alfacariensis.RVcoll08H004.Romania.barcode.fasta	NA	1	15248	37	None	None	None	18.84
GCA_920104075.1_ilMelGala2	Melanargia galathea	DTOL	MitoHifi	NA	NA	1	15367	37	None	None	None	19.62
PT_MI_8	Melanargia ines	NOVOPlasty	MitoHifi	melanargia_ines.Rvcoll12L559.Portugal.barcode.fasta	NA	1	15371	37	None	None	None	19.24
SP_ML_1136	Melanargia lachesis	NOVOPlasty	MitoHifi	melanargia_lachesis.RVcoll16L385.Spain.barcode.fasta	NA	1	15377	37	None	None	None	19.53
SP_PM_1145	Pieris mannii	NOVOPlasty	MitoHifi	pieris_mannii.RVcoll15O611.Spain.barcode.fasta	NA	1	15154	37	None	None	None	20.44
GCA_905147795.1_ilPieRapa1	Pieris rapae	DTOL	MitoHifi	NA	NA	1	15161	37	None	None	None	20.34
1417	Polyommatus eros	MitoZ	MitoZ	NA	NA	1	15383	37	None	None	None	18.85
GCA_937595015.1_ilPolIcar1	Polyommatus icarus	DTOL	MitoHifi	NA	NA	1	15566	37	None	None	None	19.09
BU_650	Pontia daplidice	NOVOPlasty	MitoHifi	colias_alfacariensis.RVcoll08H004.Romania.barcode.fasta	NA	1	15126	37	None	None	None	20.12
RO_PE_757	Pontia edusa	NOVOPlasty	MitoHifi	colias_alfacariensis.RVcoll08H004.Romania.barcode.fasta	NA	1	15124	37	None	None	None	20.12
FR_1410	Pseudophilotes baton	MitoZ	MitoZ+manual	NA	NA	1	15333	38	None	None	None	17.22	COX1 manually trimmed, was extended upstream giving a sotp codon and should not start with M
ES_1599	Pseudophilotes panoptes	MitoZ	MitoZ+manual	NA	NA	1	15350	37	l-rRNA	None	None	17.22	manually rotated to avoid breaking l-RNA; COX1 manually trimmed, was extended upstream giving a sotp codon and should not start with M
RO_876	Pseudophilotes vicrama	NOVOPlasty	MitoHifi	colias_alfacariensis.RVcoll08H004.Romania.barcode.fasta	NA	1	15319	37	ND5	None	None	17.17
GCA_911387765.1_ilPyrMalv3	Pyrgus malvae	DTOL	MitoHifi	NA	NA	1	15383	37	None	None	None	18.35
IT_1436	Pyrgus malvoides	NOVOPlasty	MitoHifi	colias_alfacariensis.RVcoll08H004.Romania.barcode.fasta	NA	1	15378	37	None	None	None	18.38
1147	Satyrus actaea	NOVOPlasty	MitoHifi	colias_alfacariensis.RVcoll08H004.Romania.barcode.fasta	NA	1	15473	37	None	None	None	19.91
FR_SF_1151	Satyrus ferula	NOVOPlasty	MitoHifi	satyrus_ferula.RVcoll18C864.Spain.barcode.fasta	NA	1	15407	37	None	None	None	19.96
HU_SO_1031.racon_pb_3	Spialia orbifer	NOVOPlasty	MitoHifi	spialia_orbifer.RVcoll14F362.Bulgaria.barcode.fasta	NA	1	15364	36	ATP8	None	None	18.8
ES_1643	Spialia rosae	NOVOPlasty	MitoHifi	colias_alfacariensis.RVcoll08H004.Romania.barcode.fasta	NA	1	15358	36	atp8	None	None	18.9
ES_303	Spialia sertorius	NOVOPlasty	MitoHifi	colias_alfacariensis.RVcoll08H004.Romania.barcode.fasta	NA	1	15336	36	atp8	None	None	19.09
SP_TA_344	Thymelicus acteon	MitoZ	MitoZ+manual	NA	NA	1	15640	36	l-rRNA	None	None	17.48	ND4L manually trimmed, was extended upstream giving a stop codon
IT_1521	Thymelicus lineola	MitoZ	MitoZ	NA	NA	1	15495	37	None	None	None	18.01	ND4L manually trimmed, was extended upstream giving a stop codon
GCA_911387775.1_ilThySylv1	Thymelicus sylvestris	DTOL	MitoHifi	NA	NA	1	17109	37	None	None	None	16.66
IT_1592	Zerynthia cassandra	NOVOPlasty	MitoHifi	colias_alfacariensis.RVcoll08H004.Romania.barcode.fasta	NA	1	15333	37	None	None	None	19.1
UA_1576	Zerynthia polyxena	NOVOPlasty	MitoHifi	colias_alfacariensis.RVcoll08H004.Romania.barcode.fasta	NA	1	15309	37	None	None	None	19.13
