# Supplementary material for: Wolbachia Host Shifts and Widespread Occurrence of Reproductive Manipulation Loci in European Butterflies
Source: Mol Ecol. 2025 Oct 8;34(21):e70125. doi: 10.1111/mec.70125 (PMC12573729; doi:10.1111/mec.70125)
Supplement: Supplementary file 1 — Data S1: mec70125‐sup‐0001‐DataS1.zip. [file MEC-34-e70125-s001.zip › mec70125-sup-0001-DataS1/mec70125-sup-0005-TableS4.xlsx]

## Sheet: Caption
Table S4. inStrain analysis of the competitive mapping of the Illumina libraries against the Wolbachia genomes. For each genus, there is one sheet containing the results when mapping against the dereplicated set of Wolbachia reference genomes. Each sheet contains results for all the samples of that genus separated by an empty row; the columns indicate the reference genome in question, the average…

## Sheet: Brenthis
Sample	Depth	breadth	expected breadth	E-O
Brenthis_daphne.ES_BD_1141
w.colias_hyale.CH_1004.v2.fna	0.387467	0.0218681	0.289747	0.267879
w.litomosoides_brasiliensis.GCF_013366805_1.fna	0.390875	6.11768e-05	0.29188	0.291819
Brenthis_daphne.ES_BD_1489
w.litomosoides_brasiliensis.GCF_013366805_1.fna	0.271807	5.9265e-05	0.213377	0.213318
Brenthis_daphne.ES_BD_1490	no-hit	no-hit	no-hit	no-hit
Brenthis_daphne.FR_BD_1329	no-hit	no-hit	no-hit	no-hit
Brenthis_daphne.GR_BD_1491	no-hit	no-hit	no-hit	no-hit
Brenthis_daphne.IT_BD_1493	no-hit	no-hit	no-hit	no-hit
Brenthis_daphne.RO_BD_956	no-hit	no-hit	no-hit	no-hit
Brenthis_hecate.ES_BH_1412
w.emmelina_monodactyla.Lep_ilEmmMono1_B.fna	59.0491	0.999567	1	0.000432981
w.operophtera_brumata.GCF_001266585_1.fna	34.9007	0.989665	1	0.010335
w.pontia_edusa.RO_PE_757.v2.fna	40.1408	0.977161	1	0.0228387
w.campaea_margaritaria.Lep_ilCamMarg1_B.fna	37.6764	0.869926	1	0.130074
w.leptidea_sinapis.Lep_ilLepSina1_B.fna	32.6429	0.865651	1	0.134349
w.orgyia_antiqua.Lep_ilOrgAnti1_B.fna	29.204	0.779341	1	0.220659
w.lycaena_phlaeas.Lep_ilLycPhla1_B.fna	12.7921	0.722317	0.999988	0.27767
w.colias_crocea.Lep_ilColCroc_2.fna	11.1381	0.718697	0.999946	0.28125
w.protocalliphora_azurea.Dip_idProAzur1_B.fna	17.7319	0.716857	1	0.283143
w.lasiommata_petropolitana.LP_1401.v1.fna	14.5431	0.711581	0.999997	0.288416
w.pararge_aegeria.Lep_ilParAegt1_B.fna	11.362	0.699186	0.999956	0.30077
w.phalera_bucephala.Lep_ilPhaBuce1_B2.fna	11.3838	0.686734	0.999957	0.313223
w.colias_alfacariensis.CA_966.v1.fna	10.7497	0.68556	0.999925	0.314364
w.erynnis_tages.Lep_ilEryTage1_B.fna	12.3598	0.683817	0.999982	0.316165
w.aricia_agestis.Lep_ilAriAges1_B.fna	10.8675	0.669938	0.999932	0.329994
w.polyommatus_eros.PE_1417.v2.fna	10.8732	0.669528	0.999932	0.330405
w.chrysomya_megacephala.GCF_008245065_1.fna	11.9488	0.667093	0.999974	0.332881
w.melanargia_galathea.Lep_ilMelGala_1.fna	10.638	0.663002	0.999917	0.336915
w.polyommatus_icarus.Lep_ilPolIcar_1.fna	12.4595	0.659911	0.999983	0.340072
w.pandemis_corylana.Lep_ilPanCory1_B.fna	10.7295	0.646164	0.999923	0.35376
w.erebia_cassioides.GCF_018555315_1.fna	10.3637	0.643065	0.999894	0.356829
w.pammene_fasciana.Lep_ilPamFasc1_B.fna	8.69394	0.639057	0.999537	0.360479
w.pyrgus_malvae.Lep_ilPyrMal_3.fna	10.4237	0.635681	0.999899	0.364219
w.catoptria_pinella.Lep_ilCatPine1_B.fna	10.6335	0.621848	0.999916	0.378068
w.culex_molestus.GCF_000723225_2.fna	9.0754	0.60787	0.999669	0.391799
w.culex_quinquefasciatus.GCF_000073005_1.fna	9.03904	0.606005	0.999658	0.393653
w.thymelicus_acteon.SP_TA_344.v3.fna	12.7196	0.574489	0.999987	0.425498
w.watsonalla_binaria.Lep_ilWatBina1_B.fna	9.26048	0.571883	0.999719	0.427836
w.nasonia_vitripennis.GCF_000204545_1.fna	2.23702	0.365761	0.861279	0.495518
w.episyrphus_balteatus.Dip_idEpiBalt1_B.fna	2.55722	0.309068	0.895443	0.586374
w.leptopilina_clavipes.GCF_006334525_1.fna	1.56354	0.304202	0.748575	0.444373
w.colias_hyale.CH_1004.v2.fna	2.17747	0.302458	0.853789	0.551332
w.athalia_cordata.Hym_iyAthCord1_B.fna	1.84033	0.28881	0.803091	0.514281
w.iphiclides_feisthamelii.IF_142.v1.fna	1.75615	0.285878	0.787896	0.502018
w.apotomis_betuletana.Lep_ilApoBetu1_B.fna	3.11661	0.278792	0.936198	0.657406
w.sphaerophoria_taeniata.Dip_idSphTaen1_B.fna	1.90389	0.273782	0.813838	0.540056
w.erebia_ligea.RO_EL_949.v1.fna	1.65641	0.268557	0.768368	0.499811
w.apotomis_turbidana.Lep_ilApoTurb1_B.fna	1.98514	0.267721	0.826725	0.559004
w.carcina_quercana.Lep_ilCarQuer1_B.fna	1.70482	0.25987	0.778061	0.518191
w.erebia_euryale.EE_932.v1.fna	1.93108	0.254296	0.818253	0.563957
w.rhopobota_naevana.Lep_ilRhoNaev1_B.fna	1.7145	0.248588	0.77995	0.531362
w.euphydryas_aurinia.Lep_ilEupAuri1_B.fna	2.16726	0.236782	0.852465	0.615682
w.melanostoma_mellinum.Dip_idMelMell2_B.fna	1.79608	0.236443	0.795244	0.5588
w.parapoynx_stratiotata.Lep_ilParStra1_B.fna	1.24807	0.235384	0.667808	0.432423
w.ochlodes_sylvanus.Lep_ilOchSylv3_B.fna	1.56027	0.231541	0.747848	0.516307
w.endotricha_flammealis.Lep_ilEndFlam1_B.fna	1.68982	0.22997	0.775103	0.545133
w.agriphila_straminella.Lep_ilAgrStra1_B.fna	1.86332	0.229102	0.807048	0.577947
w.ostrinia_furnacalis.GCF_023559125_1.fna	1.07909	0.225041	0.614355	0.389314
w.philonthus_cognatus.Col_icPhiCogn1_B.fna	1.23488	0.222433	0.663917	0.441484
w.idaea_aversata.Lep_ilIdaAver1_B.fna	1.36643	0.220212	0.700774	0.480562
w.pandemis_cinnamomeana.Lep_ilPanCinn1_B.fna	1.40201	0.220166	0.710029	0.489863
w.eucosma_cana.Lep_ilEucCana1_B.fna	1.46816	0.217738	0.726481	0.508743
w.camptogramma_bilineatum.Lep_ilCamBiln1_B.fna	1.79344	0.216854	0.794767	0.577913
w.spodoptera_picta.GCF_018141665_1.fna	1.04766	0.215484	0.603502	0.388018
w.archips_podanus.Lep_ilArcPodn1_B.fna	1.14119	0.206508	0.634932	0.428424
w.erebia_ligea.Lep_ilEreEpip1_B.fna	2.05854	0.198638	0.8376	0.638962
w.ischnura_elegans.Odo_ioIscEleg1_B.fna	1.11052	0.195265	0.624908	0.429644
w.chorthippus_parallelus.Ort_iqChoPara1_B.fna	1.0707	0.178272	0.611486	0.433214
w.chorthippus_brunneus.Ort_iqChoBrun1_B.fna	1.08169	0.158319	0.61524	0.456921
w.diaphorina_citri.GCF_013096725_2.fna	1.30581	0.148251	0.684322	0.536071
w.laodelphax_striatellus.GCF_007115015_1.fna	1.18264	0.146798	0.648052	0.501253
w.litomosoides_brasiliensis.GCF_013366805_1.fna	0.484859	5.83091e-05	0.348274	0.348215
Brenthis_hecate.GR_BH_1631	no-hit	no-hit	no-hit	no-hit
Brenthis_hecate.IT_BH_1622	no-hit	no-hit	no-hit	no-hit
Brenthis_hecate.IT_BH_1623	no-hit	no-hit	no-hit	no-hit
Brenthis_hecate.RS_BH_1628	no-hit	no-hit	no-hit	no-hit
Brenthis_ino.ES_BI_364
w.litomosoides_brasiliensis.GCF_013366805_1.fna	0.249411	5.73532e-05	0.197666	0.197608
Brenthis_ino.ES_BI_375	no-hit	no-hit	no-hit	no-hit
Brenthis_ino.FR_BI_1497	no-hit	no-hit	no-hit	no-hit
Brenthis_ino.RO_BI_954	no-hit	no-hit	no-hit	no-hit
Brenthis_ino.RS_BI_1496	no-hit	no-hit	no-hit	no-hit
Brenthis_ino.SE_BI_1495	no-hit	no-hit	no-hit	no-hit
Brenthis_ino.UA_BI_1494	no-hit	no-hit	no-hit	no-hit

## Sheet: Colias
Sample	Depth	breadth	expected breadth	E-O
Colias_alfacariensis_876052.ES_1130
w.colias_hyale.CH_1004.v2.fna	4.14606	0.840859	0.974292	0.133433
Colias_alfacariensis_876052.FR_1323
w.colias_alfacariensis.CA_966.v1.fna	16.2433	0.980092	0.999999	0.0199076
w.pandemis_corylana.Lep_ilPanCory1_B.fna	6.1351	0.816394	0.995561	0.179167
w.erebia_cassioides.GCF_018555315_1.fna	5.75705	0.807949	0.993802	0.185853
w.pyrgus_malvae.Lep_ilPyrMal_3.fna	6.18295	0.800115	0.995745	0.19563
w.operophtera_brumata.GCF_001266585_1.fna	2.05458	0.657718	0.837031	0.179313
w.colias_crocea.Lep_ilColCroc_2.fna	2.15932	0.622825	0.851426	0.228601
w.pontia_edusa.RO_PE_757.v2.fna	1.98808	0.622751	0.827175	0.204424
w.pararge_aegeria.Lep_ilParAegt1_B.fna	2.35602	0.617074	0.875116	0.258042
w.lycaena_phlaeas.Lep_ilLycPhla1_B.fna	2.2582	0.608985	0.863849	0.254864
w.phalera_bucephala.Lep_ilPhaBuce1_B2.fna	2.14952	0.595043	0.850136	0.255093
w.emmelina_monodactyla.Lep_ilEmmMono1_B.fna	1.8952	0.590391	0.812403	0.222012
w.aricia_agestis.Lep_ilAriAges1_B.fna	1.99156	0.579711	0.827705	0.247994
w.melanargia_galathea.Lep_ilMelGala_1.fna	2.04387	0.579561	0.835482	0.255922
w.leptidea_sinapis.Lep_ilLepSina1_B.fna	1.84895	0.57771	0.804584	0.226874
w.erynnis_tages.Lep_ilEryTage1_B.fna	1.89301	0.563535	0.812041	0.248505
w.polyommatus_eros.PE_1417.v2.fna	1.94391	0.562306	0.820301	0.257995
w.lasiommata_petropolitana.LP_1401.v1.fna	1.95173	0.560484	0.821537	0.261053
w.polyommatus_icarus.Lep_ilPolIcar_1.fna	1.92763	0.557876	0.817699	0.259823
w.chrysomya_megacephala.GCF_008245065_1.fna	2.08401	0.551875	0.841212	0.289337
w.campaea_margaritaria.Lep_ilCamMarg1_B.fna	1.77137	0.543647	0.790729	0.247081
w.orgyia_antiqua.Lep_ilOrgAnti1_B.fna	1.67929	0.527183	0.773002	0.245819
w.catoptria_pinella.Lep_ilCatPine1_B.fna	1.82117	0.523751	0.799731	0.27598
w.protocalliphora_azurea.Dip_idProAzur1_B.fna	1.78426	0.51973	0.793097	0.273367
w.culex_quinquefasciatus.GCF_000073005_1.fna	1.83064	0.513594	0.801399	0.287805
w.culex_molestus.GCF_000723225_2.fna	1.77517	0.512664	0.791429	0.278765
w.pammene_fasciana.Lep_ilPamFasc1_B.fna	1.62325	0.509197	0.761486	0.252288
w.watsonalla_binaria.Lep_ilWatBina1_B.fna	1.9285	0.503155	0.817839	0.314683
w.thymelicus_acteon.SP_TA_344.v3.fna	1.58308	0.435447	0.752874	0.317427
Colias_alfacariensis_876052.HU_1039
w.colias_alfacariensis.CA_966.v1.fna	13.1219	0.95902	0.999991	0.0409712
w.pandemis_corylana.Lep_ilPanCory1_B.fna	5.19091	0.80063	0.989782	0.189152
w.erebia_cassioides.GCF_018555315_1.fna	4.90511	0.791385	0.986848	0.195464
w.pyrgus_malvae.Lep_ilPyrMal_3.fna	5.19801	0.780526	0.989846	0.209319
w.operophtera_brumata.GCF_001266585_1.fna	1.85777	0.638462	0.806099	0.167637
w.pontia_edusa.RO_PE_757.v2.fna	1.8967	0.609565	0.812652	0.203087
w.pararge_aegeria.Lep_ilParAegt1_B.fna	2.18212	0.602206	0.854389	0.252182
w.colias_crocea.Lep_ilColCroc_2.fna	1.94929	0.600861	0.821153	0.220293
w.lycaena_phlaeas.Lep_ilLycPhla1_B.fna	2.02878	0.586201	0.833275	0.247074
w.phalera_bucephala.Lep_ilPhaBuce1_B2.fna	1.93907	0.580411	0.819531	0.23912
w.emmelina_monodactyla.Lep_ilEmmMono1_B.fna	1.74168	0.573651	0.785169	0.211518
w.leptidea_sinapis.Lep_ilLepSina1_B.fna	1.71297	0.562215	0.779654	0.217439
w.melanargia_galathea.Lep_ilMelGala_1.fna	1.7925	0.556718	0.794596	0.237879
w.polyommatus_eros.PE_1417.v2.fna	1.77871	0.550495	0.79208	0.241585
w.erynnis_tages.Lep_ilEryTage1_B.fna	1.75384	0.550333	0.787464	0.237131
w.aricia_agestis.Lep_ilAriAges1_B.fna	1.73177	0.549143	0.783281	0.234139
w.polyommatus_icarus.Lep_ilPolIcar_1.fna	1.6902	0.538318	0.775178	0.23686
w.lasiommata_petropolitana.LP_1401.v1.fna	1.70231	0.535481	0.777569	0.242088
w.chrysomya_megacephala.GCF_008245065_1.fna	1.83581	0.531025	0.802302	0.271277
w.campaea_margaritaria.Lep_ilCamMarg1_B.fna	1.55927	0.525115	0.747623	0.222508
w.orgyia_antiqua.Lep_ilOrgAnti1_B.fna	1.55018	0.510301	0.745591	0.23529
w.catoptria_pinella.Lep_ilCatPine1_B.fna	1.64396	0.50743	0.765808	0.258378
w.culex_quinquefasciatus.GCF_000073005_1.fna	1.66546	0.500421	0.770213	0.269792
w.pammene_fasciana.Lep_ilPamFasc1_B.fna	1.53366	0.498296	0.741852	0.243557
w.protocalliphora_azurea.Dip_idProAzur1_B.fna	1.57403	0.49768	0.750893	0.253213
w.culex_molestus.GCF_000723225_2.fna	1.61315	0.497212	0.75935	0.262138
w.watsonalla_binaria.Lep_ilWatBina1_B.fna	1.75594	0.493146	0.787857	0.29471
w.thymelicus_acteon.SP_TA_344.v3.fna	1.4054	0.427153	0.710895	0.283742
Colias_alfacariensis_876052.IT_1427
w.colias_alfacariensis.CA_966.v1.fna	32.6769	0.980264	1	0.0197361
w.pandemis_corylana.Lep_ilPanCory1_B.fna	12.6182	0.83692	0.999986	0.163065
w.erebia_cassioides.GCF_018555315_1.fna	11.9612	0.832837	0.999974	0.167137
w.pyrgus_malvae.Lep_ilPyrMal_3.fna	12.6692	0.823466	0.999986	0.17652
w.operophtera_brumata.GCF_001266585_1.fna	4.33065	0.742248	0.978159	0.235911
w.pontia_edusa.RO_PE_757.v2.fna	4.22511	0.703183	0.976026	0.272843
w.colias_crocea.Lep_ilColCroc_2.fna	4.45186	0.690789	0.980376	0.289586
w.pararge_aegeria.Lep_ilParAegt1_B.fna	5.01407	0.688192	0.988055	0.299862
w.lycaena_phlaeas.Lep_ilLycPhla1_B.fna	4.67089	0.677009	0.983827	0.306818
w.emmelina_monodactyla.Lep_ilEmmMono1_B.fna	3.91097	0.658273	0.968362	0.310088
w.phalera_bucephala.Lep_ilPhaBuce1_B2.fna	4.47805	0.657785	0.980824	0.32304
w.leptidea_sinapis.Lep_ilLepSina1_B.fna	3.89988	0.644724	0.96805	0.323326
w.aricia_agestis.Lep_ilAriAges1_B.fna	4.02769	0.636559	0.97146	0.334901
w.melanargia_galathea.Lep_ilMelGala_1.fna	4.10986	0.633048	0.973457	0.340409
w.polyommatus_eros.PE_1417.v2.fna	4.04282	0.628745	0.971839	0.343094
w.lasiommata_petropolitana.LP_1401.v1.fna	4.03624	0.627929	0.971675	0.343746
w.erynnis_tages.Lep_ilEryTage1_B.fna	3.98317	0.627222	0.970316	0.343094
w.polyommatus_icarus.Lep_ilPolIcar_1.fna	3.879	0.615582	0.967456	0.351873
w.chrysomya_megacephala.GCF_008245065_1.fna	4.26875	0.607544	0.976932	0.369388
w.campaea_margaritaria.Lep_ilCamMarg1_B.fna	3.59467	0.603853	0.958168	0.354315
w.orgyia_antiqua.Lep_ilOrgAnti1_B.fna	3.51065	0.588426	0.954946	0.36652
w.pammene_fasciana.Lep_ilPamFasc1_B.fna	3.4781	0.585198	0.953633	0.368435
w.culex_quinquefasciatus.GCF_000073005_1.fna	3.78433	0.577208	0.964618	0.38741
w.catoptria_pinella.Lep_ilCatPine1_B.fna	3.80717	0.577202	0.965325	0.388123
w.culex_molestus.GCF_000723225_2.fna	3.65532	0.575367	0.960349	0.384983
w.protocalliphora_azurea.Dip_idProAzur1_B.fna	3.62859	0.572756	0.959402	0.386646
w.watsonalla_binaria.Lep_ilWatBina1_B.fna	4.05929	0.560533	0.972245	0.411712
w.thymelicus_acteon.SP_TA_344.v3.fna	3.22522	0.484471	0.942032	0.457561
w.philonthus_cognatus.Col_icPhiCogn1_B.fna	0.976189	0.209031	0.577673	0.368642
w.euphydryas_aurinia.Lep_ilEupAuri1_B.fna	0.961908	0.20504	0.572313	0.367273
Colias_alfacariensis_876052.RO_791
w.colias_alfacariensis.CA_966.v1.fna	15.5802	0.964116	0.999999	0.0358827
w.pandemis_corylana.Lep_ilPanCory1_B.fna	5.99053	0.810632	0.994956	0.184324
w.erebia_cassioides.GCF_018555315_1.fna	5.80013	0.809538	0.994033	0.184495
w.pyrgus_malvae.Lep_ilPyrMal_3.fna	6.11227	0.80065	0.99547	0.19482
w.colias_hyale.CH_1004.v2.fna	2.08885	0.755318	0.841889	0.0865707
w.operophtera_brumata.GCF_001266585_1.fna	2.05899	0.661026	0.837664	0.176639
w.pontia_edusa.RO_PE_757.v2.fna	2.09696	0.635852	0.843016	0.207164
w.colias_crocea.Lep_ilColCroc_2.fna	2.18544	0.632193	0.854814	0.222621
w.pararge_aegeria.Lep_ilParAegt1_B.fna	2.46302	0.628349	0.886374	0.258025
w.lycaena_phlaeas.Lep_ilLycPhla1_B.fna	2.25682	0.627699	0.863682	0.235983
w.phalera_bucephala.Lep_ilPhaBuce1_B2.fna	2.14559	0.599283	0.849615	0.250332
w.emmelina_monodactyla.Lep_ilEmmMono1_B.fna	1.9075	0.597012	0.81443	0.217418
w.leptidea_sinapis.Lep_ilLepSina1_B.fna	1.88207	0.587897	0.810216	0.222319
w.melanargia_galathea.Lep_ilMelGala_1.fna	1.96897	0.57822	0.824234	0.246014
w.aricia_agestis.Lep_ilAriAges1_B.fna	1.93092	0.571774	0.818227	0.246454
w.polyommatus_eros.PE_1417.v2.fna	1.94811	0.567448	0.820966	0.253518
w.lasiommata_petropolitana.LP_1401.v1.fna	1.96698	0.564677	0.823925	0.259248
w.erynnis_tages.Lep_ilEryTage1_B.fna	1.89835	0.563338	0.812924	0.249587
w.chrysomya_megacephala.GCF_008245065_1.fna	2.12144	0.556729	0.846374	0.289644
w.polyommatus_icarus.Lep_ilPolIcar_1.fna	1.86589	0.554835	0.807485	0.252651
w.campaea_margaritaria.Lep_ilCamMarg1_B.fna	1.784	0.55067	0.793048	0.242379
w.catoptria_pinella.Lep_ilCatPine1_B.fna	1.83796	0.534909	0.802677	0.267769
w.orgyia_antiqua.Lep_ilOrgAnti1_B.fna	1.70291	0.533396	0.777686	0.24429
w.pammene_fasciana.Lep_ilPamFasc1_B.fna	1.72081	0.52588	0.781174	0.255294
w.culex_molestus.GCF_000723225_2.fna	1.75646	0.518347	0.787954	0.269607
w.watsonalla_binaria.Lep_ilWatBina1_B.fna	1.99615	0.517218	0.828402	0.311184
w.culex_quinquefasciatus.GCF_000073005_1.fna	1.78761	0.516312	0.793708	0.277396
w.protocalliphora_azurea.Dip_idProAzur1_B.fna	1.74274	0.515644	0.785371	0.269727
w.thymelicus_acteon.SP_TA_344.v3.fna	1.60796	0.447723	0.758245	0.310522
Colias_alfacariensis_876052.RO_965
w.colias_hyale.CH_1004.v2.fna	83.0804	0.997293	1	0.00270704
w.aricia_agestis.Lep_ilAriAges1_B.fna	7.21561	0.956522	0.99829	0.0417681
w.colias_crocea.Lep_ilColCroc_2.fna	6.34316	0.951638	0.996306	0.0446679
w.melanargia_galathea.Lep_ilMelGala_1.fna	6.51256	0.904734	0.996819	0.0920849
w.polyommatus_icarus.Lep_ilPolIcar_1.fna	6.26926	0.892277	0.996057	0.10378
w.polyommatus_eros.PE_1417.v2.fna	6.0697	0.878308	0.995297	0.116989
w.phalera_bucephala.Lep_ilPhaBuce1_B2.fna	6.09661	0.878208	0.995407	0.1172
w.erynnis_tages.Lep_ilEryTage1_B.fna	5.93897	0.878174	0.994721	0.116548
w.catoptria_pinella.Lep_ilCatPine1_B.fna	6.21705	0.819766	0.995871	0.176105
w.operophtera_brumata.GCF_001266585_1.fna	2.93946	0.752667	0.925395	0.172728
w.lycaena_phlaeas.Lep_ilLycPhla1_B.fna	4.67375	0.738755	0.983868	0.245113
w.pontia_edusa.RO_PE_757.v2.fna	3.07701	0.737353	0.933927	0.196575
w.colias_alfacariensis.CA_966.v1.fna	3.1401	0.704389	0.937507	0.233118
w.leptidea_sinapis.Lep_ilLepSina1_B.fna	2.94265	0.701784	0.925605	0.22382
w.emmelina_monodactyla.Lep_ilEmmMono1_B.fna	2.85267	0.690701	0.919452	0.228752
w.campaea_margaritaria.Lep_ilCamMarg1_B.fna	2.8375	0.671886	0.918366	0.24648
w.pararge_aegeria.Lep_ilParAegt1_B.fna	2.68398	0.671731	0.906515	0.234784
w.lasiommata_petropolitana.LP_1401.v1.fna	3.05196	0.661637	0.93245	0.270813
w.pandemis_corylana.Lep_ilPanCory1_B.fna	2.89912	0.655238	0.922689	0.267452
w.erebia_cassioides.GCF_018555315_1.fna	2.88929	0.654203	0.922016	0.267813
w.episyrphus_balteatus.Dip_idEpiBalt1_B.fna	8.18756	0.652082	0.999275	0.347193
w.pyrgus_malvae.Lep_ilPyrMal_3.fna	2.92674	0.646192	0.924552	0.27836
w.pammene_fasciana.Lep_ilPamFasc1_B.fna	2.9603	0.645222	0.926755	0.281532
w.orgyia_antiqua.Lep_ilOrgAnti1_B.fna	2.8047	0.643143	0.915967	0.272825
w.nasonia_vitripennis.GCF_000204545_1.fna	4.26683	0.616198	0.976893	0.360695
w.protocalliphora_azurea.Dip_idProAzur1_B.fna	2.66703	0.612048	0.905105	0.293057
w.chrysomya_megacephala.GCF_008245065_1.fna	2.33695	0.590353	0.872994	0.282641
w.watsonalla_binaria.Lep_ilWatBina1_B.fna	2.3517	0.578646	0.874638	0.295992
w.thymelicus_acteon.SP_TA_344.v3.fna	2.76116	0.576317	0.912674	0.336357
w.apotomis_betuletana.Lep_ilApoBetu1_B.fna	5.17985	0.573569	0.989681	0.416112
w.iphiclides_feisthamelii.IF_142.v1.fna	3.95	0.563573	0.969434	0.40586
w.culex_molestus.GCF_000723225_2.fna	2.19208	0.561317	0.855663	0.294347
w.sphaerophoria_taeniata.Dip_idSphTaen1_B.fna	7.19261	0.554175	0.998255	0.44408
w.culex_quinquefasciatus.GCF_000073005_1.fna	2.14762	0.548026	0.849885	0.301859
w.leptopilina_clavipes.GCF_006334525_1.fna	3.16608	0.543965	0.938925	0.394959
w.rhopobota_naevana.Lep_ilRhoNaev1_B.fna	4.18858	0.503562	0.97524	0.471677
w.melanostoma_mellinum.Dip_idMelMell2_B.fna	3.78937	0.454732	0.964776	0.510044
w.athalia_cordata.Hym_iyAthCord1_B.fna	2.26509	0.428306	0.864675	0.436369
w.erebia_ligea.RO_EL_949.v1.fna	1.88527	0.406167	0.810752	0.404585
w.euphydryas_aurinia.Lep_ilEupAuri1_B.fna	2.90468	0.405628	0.923068	0.517439
w.carcina_quercana.Lep_ilCarQuer1_B.fna	1.62244	0.405219	0.761316	0.356097
w.apotomis_turbidana.Lep_ilApoTurb1_B.fna	1.75438	0.396703	0.787564	0.390861
w.erebia_euryale.EE_932.v1.fna	1.9431	0.391013	0.820172	0.429159
w.philonthus_cognatus.Col_icPhiCogn1_B.fna	1.78563	0.380784	0.793347	0.412562
w.ochlodes_sylvanus.Lep_ilOchSylv3_B.fna	4.20074	0.372659	0.975504	0.602845
w.idaea_aversata.Lep_ilIdaAver1_B.fna	1.63137	0.370432	0.76319	0.392758
w.ischnura_elegans.Odo_ioIscEleg1_B.fna	2.64913	0.366369	0.903594	0.537225
w.endotricha_flammealis.Lep_ilEndFlam1_B.fna	1.47347	0.364107	0.72776	0.363653
w.pandemis_cinnamomeana.Lep_ilPanCinn1_B.fna	1.43683	0.361313	0.71881	0.357496
w.parapoynx_stratiotata.Lep_ilParStra1_B.fna	1.34953	0.360999	0.696277	0.335279
w.agriphila_straminella.Lep_ilAgrStra1_B.fna	1.85722	0.359442	0.806006	0.446564
w.archips_podanus.Lep_ilArcPodn1_B.fna	1.60314	0.349923	0.757213	0.40729
w.camptogramma_bilineatum.Lep_ilCamBiln1_B.fna	1.39822	0.331229	0.709056	0.377827
w.spodoptera_picta.GCF_018141665_1.fna	1.07003	0.262707	0.611258	0.348551
w.eucosma_cana.Lep_ilEucCana1_B.fna	1.27061	0.255247	0.674355	0.419109
w.dolichovespula_media.Hym_iyDolMedi1_B.fna	1.11536	0.253552	0.62651	0.372958
w.chorthippus_parallelus.Ort_iqChoPara1_B.fna	1.36288	0.242827	0.699835	0.457009
w.chorthippus_brunneus.Ort_iqChoBrun1_B.fna	1.25052	0.225459	0.668527	0.443068
w.protocalliphora_azurea.Dip_idProAzur1_A.fna	2.36977	0.0539948	0.876622	0.822628
Colias_alfacariensis_876052.RO_966
w.colias_alfacariensis.CA_966.v1.fna	65.3149	0.99964	1	0.00036049
w.pandemis_corylana.Lep_ilPanCory1_B.fna	23.352	0.847891	1	0.152109
w.erebia_cassioides.GCF_018555315_1.fna	21.9568	0.838788	1	0.161212
w.pyrgus_malvae.Lep_ilPyrMal_3.fna	23.8601	0.837814	1	0.162186
w.operophtera_brumata.GCF_001266585_1.fna	7.75903	0.772999	0.998942	0.225943
w.pontia_edusa.RO_PE_757.v2.fna	7.78438	0.732027	0.998965	0.266939
w.colias_crocea.Lep_ilColCroc_2.fna	8.053	0.722523	0.999184	0.276661
w.pararge_aegeria.Lep_ilParAegt1_B.fna	9.29018	0.720929	0.999726	0.278797
w.lycaena_phlaeas.Lep_ilLycPhla1_B.fna	8.42807	0.70615	0.999414	0.293264
w.emmelina_monodactyla.Lep_ilEmmMono1_B.fna	7.19279	0.68647	0.998255	0.311786
w.phalera_bucephala.Lep_ilPhaBuce1_B2.fna	8.13608	0.685864	0.999241	0.313378
w.leptidea_sinapis.Lep_ilLepSina1_B.fna	7.07233	0.675275	0.99806	0.322784
w.aricia_agestis.Lep_ilAriAges1_B.fna	7.60606	0.673606	0.998789	0.325183
w.melanargia_galathea.Lep_ilMelGala_1.fna	7.70358	0.67107	0.998889	0.327819
w.polyommatus_icarus.Lep_ilPolIcar_1.fna	7.4111	0.656363	0.998561	0.342198
w.lasiommata_petropolitana.LP_1401.v1.fna	7.56401	0.654588	0.998743	0.344155
w.polyommatus_eros.PE_1417.v2.fna	7.37534	0.653583	0.998515	0.344932
w.erynnis_tages.Lep_ilEryTage1_B.fna	7.2664	0.653096	0.998365	0.345269
w.chrysomya_megacephala.GCF_008245065_1.fna	7.80758	0.637784	0.998986	0.361203
w.campaea_margaritaria.Lep_ilCamMarg1_B.fna	6.60353	0.630677	0.997065	0.366388
w.pammene_fasciana.Lep_ilPamFasc1_B.fna	6.31267	0.625414	0.996205	0.370791
w.orgyia_antiqua.Lep_ilOrgAnti1_B.fna	6.41434	0.6171	0.996531	0.379431
w.catoptria_pinella.Lep_ilCatPine1_B.fna	7.05474	0.607721	0.998029	0.390308
w.culex_molestus.GCF_000723225_2.fna	6.77345	0.604914	0.997474	0.392559
w.culex_quinquefasciatus.GCF_000073005_1.fna	6.80707	0.601891	0.997547	0.395656
w.protocalliphora_azurea.Dip_idProAzur1_B.fna	6.68633	0.600787	0.997272	0.396484
w.watsonalla_binaria.Lep_ilWatBina1_B.fna	7.56952	0.588079	0.998749	0.41067
w.thymelicus_acteon.SP_TA_344.v3.fna	5.91452	0.507003	0.994606	0.487603
w.nasonia_vitripennis.GCF_000204545_1.fna	1.49564	0.318587	0.733039	0.414452
w.episyrphus_balteatus.Dip_idEpiBalt1_B.fna	1.19467	0.264013	0.651772	0.387759
w.iphiclides_feisthamelii.IF_142.v1.fna	1.33034	0.261525	0.691086	0.429561
w.philonthus_cognatus.Col_icPhiCogn1_B.fna	2.11392	0.256486	0.84535	0.588863
w.leptopilina_clavipes.GCF_006334525_1.fna	0.920069	0.254752	0.556218	0.301466
w.carcina_quercana.Lep_ilCarQuer1_B.fna	1.57121	0.252897	0.750271	0.497374
w.athalia_cordata.Hym_iyAthCord1_B.fna	1.18906	0.244048	0.650042	0.405993
w.colias_hyale.CH_1004.v2.fna	1.38005	0.239975	0.704352	0.464377
w.euphydryas_aurinia.Lep_ilEupAuri1_B.fna	1.74427	0.239569	0.78566	0.546091
w.apotomis_betuletana.Lep_ilApoBetu1_B.fna	1.19175	0.239337	0.650872	0.411535
w.apotomis_turbidana.Lep_ilApoTurb1_B.fna	1.28282	0.235481	0.677846	0.442365
w.sphaerophoria_taeniata.Dip_idSphTaen1_B.fna	1.3714	0.233289	0.702084	0.468795
w.erebia_ligea.RO_EL_949.v1.fna	1.07858	0.231623	0.61418	0.382557
w.endotricha_flammealis.Lep_ilEndFlam1_B.fna	1.39502	0.230303	0.708233	0.47793
w.rhopobota_naevana.Lep_ilRhoNaev1_B.fna	1.06829	0.222886	0.610659	0.387772
w.erebia_euryale.EE_932.v1.fna	1.13771	0.214784	0.633809	0.419025
w.parapoynx_stratiotata.Lep_ilParStra1_B.fna	0.925449	0.213121	0.558321	0.3452
w.archips_podanus.Lep_ilArcPodn1_B.fna	1.25342	0.208945	0.669374	0.460429
w.melanostoma_mellinum.Dip_idMelMell2_B.fna	1.25463	0.207782	0.669728	0.461946
w.pandemis_cinnamomeana.Lep_ilPanCinn1_B.fna	1.02049	0.204138	0.593875	0.389737
w.ostrinia_furnacalis.GCF_023559125_1.fna	1.06439	0.202815	0.609317	0.406502
w.agriphila_straminella.Lep_ilAgrStra1_B.fna	1.01956	0.202294	0.593542	0.391248
w.ochlodes_sylvanus.Lep_ilOchSylv3_B.fna	0.973298	0.200756	0.576593	0.375837
w.idaea_aversata.Lep_ilIdaAver1_B.fna	0.967148	0.200487	0.574288	0.3738
w.eucosma_cana.Lep_ilEucCana1_B.fna	0.927279	0.193786	0.559034	0.365248
w.camptogramma_bilineatum.Lep_ilCamBiln1_B.fna	0.942954	0.188418	0.565095	0.376677
w.ischnura_elegans.Odo_ioIscEleg1_B.fna	0.932958	0.187535	0.561239	0.373705
w.laodelphax_striatellus.GCF_007115015_1.fna	0.951008	0.143987	0.568177	0.42419
Colias_hyale_78615.FR_1349
w.colias_alfacariensis.CA_966.v1.fna	64.5633	0.992772	1	0.00722823
w.pandemis_corylana.Lep_ilPanCory1_B.fna	24.3233	0.847175	1	0.152825
w.erebia_cassioides.GCF_018555315_1.fna	22.8167	0.838611	1	0.161389
w.pyrgus_malvae.Lep_ilPyrMal_3.fna	24.3324	0.831156	1	0.168844
w.operophtera_brumata.GCF_001266585_1.fna	8.13338	0.773918	0.99924	0.225321
w.pontia_edusa.RO_PE_757.v2.fna	8.09015	0.734956	0.99921	0.264254
w.colias_crocea.Lep_ilColCroc_2.fna	8.47631	0.723653	0.999438	0.275785
w.pararge_aegeria.Lep_ilParAegt1_B.fna	9.40086	0.716738	0.999752	0.283014
w.lycaena_phlaeas.Lep_ilLycPhla1_B.fna	8.86885	0.709994	0.999603	0.289609
w.emmelina_monodactyla.Lep_ilEmmMono1_B.fna	7.38236	0.687654	0.998524	0.31087
w.phalera_bucephala.Lep_ilPhaBuce1_B2.fna	8.49509	0.686581	0.999448	0.312866
w.leptidea_sinapis.Lep_ilLepSina1_B.fna	7.38623	0.676107	0.998529	0.322422
w.aricia_agestis.Lep_ilAriAges1_B.fna	7.88514	0.674866	0.999053	0.324188
w.melanargia_galathea.Lep_ilMelGala_1.fna	8.06027	0.670893	0.999189	0.328296
w.polyommatus_eros.PE_1417.v2.fna	7.78986	0.656732	0.99897	0.342238
w.polyommatus_icarus.Lep_ilPolIcar_1.fna	7.69251	0.655198	0.998878	0.34368
w.erynnis_tages.Lep_ilEryTage1_B.fna	7.54946	0.654527	0.998727	0.3442
w.lasiommata_petropolitana.LP_1401.v1.fna	7.63653	0.651911	0.998821	0.34691
w.chrysomya_megacephala.GCF_008245065_1.fna	8.11555	0.640028	0.999228	0.3592
w.campaea_margaritaria.Lep_ilCamMarg1_B.fna	6.87056	0.6353	0.997681	0.362381
w.pammene_fasciana.Lep_ilPamFasc1_B.fna	6.59066	0.629188	0.997031	0.367843
w.orgyia_antiqua.Lep_ilOrgAnti1_B.fna	6.68779	0.617618	0.997275	0.379657
w.catoptria_pinella.Lep_ilCatPine1_B.fna	7.27273	0.606566	0.998374	0.391808
w.culex_molestus.GCF_000723225_2.fna	6.9991	0.604297	0.99793	0.393633
w.culex_quinquefasciatus.GCF_000073005_1.fna	7.17827	0.603166	0.998233	0.395067
w.protocalliphora_azurea.Dip_idProAzur1_B.fna	6.91066	0.601305	0.997762	0.396457
w.watsonalla_binaria.Lep_ilWatBina1_B.fna	7.70682	0.586935	0.998892	0.411956
w.thymelicus_acteon.SP_TA_344.v3.fna	6.15882	0.508449	0.995653	0.487204
w.nasonia_vitripennis.GCF_000204545_1.fna	1.58961	0.322738	0.754296	0.431557
w.episyrphus_balteatus.Dip_idEpiBalt1_B.fna	1.25191	0.267448	0.668934	0.401486
w.iphiclides_feisthamelii.IF_142.v1.fna	1.39568	0.262725	0.708405	0.44568
w.carcina_quercana.Lep_ilCarQuer1_B.fna	1.62918	0.25616	0.762733	0.506574
w.philonthus_cognatus.Col_icPhiCogn1_B.fna	2.19613	0.255453	0.856178	0.600725
w.leptopilina_clavipes.GCF_006334525_1.fna	0.967325	0.254868	0.574354	0.319486
w.athalia_cordata.Hym_iyAthCord1_B.fna	1.20665	0.245385	0.655433	0.410049
w.apotomis_turbidana.Lep_ilApoTurb1_B.fna	1.34127	0.242833	0.694052	0.451218
w.euphydryas_aurinia.Lep_ilEupAuri1_B.fna	1.82723	0.241261	0.8008	0.559539
w.apotomis_betuletana.Lep_ilApoBetu1_B.fna	1.26165	0.239942	0.67177	0.431828
w.colias_hyale.CH_1004.v2.fna	1.17701	0.239531	0.646298	0.406767
w.erebia_ligea.RO_EL_949.v1.fna	1.13741	0.235104	0.633713	0.398609
w.sphaerophoria_taeniata.Dip_idSphTaen1_B.fna	1.32001	0.2326	0.688256	0.455656
w.endotricha_flammealis.Lep_ilEndFlam1_B.fna	1.45331	0.22933	0.722872	0.493541
w.rhopobota_naevana.Lep_ilRhoNaev1_B.fna	1.09118	0.220072	0.618451	0.398379
w.erebia_euryale.EE_932.v1.fna	1.10353	0.214316	0.622589	0.408273
w.parapoynx_stratiotata.Lep_ilParStra1_B.fna	0.948071	0.211234	0.567056	0.355822
w.melanostoma_mellinum.Dip_idMelMell2_B.fna	1.23193	0.208125	0.66304	0.454914
w.ostrinia_furnacalis.GCF_023559125_1.fna	1.02205	0.208016	0.594432	0.386415
w.archips_podanus.Lep_ilArcPodn1_B.fna	1.26895	0.206831	0.673877	0.467046
w.pandemis_cinnamomeana.Lep_ilPanCinn1_B.fna	1.03891	0.201311	0.600428	0.399117
w.agriphila_straminella.Lep_ilAgrStra1_B.fna	1.04456	0.200714	0.602416	0.401701
w.ochlodes_sylvanus.Lep_ilOchSylv3_B.fna	0.944249	0.200343	0.565592	0.36525
w.eucosma_cana.Lep_ilEucCana1_B.fna	0.986792	0.199866	0.581608	0.381743
w.idaea_aversata.Lep_ilIdaAver1_B.fna	0.985466	0.198785	0.581118	0.382334
w.camptogramma_bilineatum.Lep_ilCamBiln1_B.fna	0.960948	0.18755	0.571951	0.384401
w.ischnura_elegans.Odo_ioIscEleg1_B.fna	0.967926	0.18425	0.57458	0.39033
w.laodelphax_striatellus.GCF_007115015_1.fna	0.974718	0.145806	0.577124	0.431318
Colias_hyale_78615.KZ_1428
w.colias_hyale.CH_1004.v2.fna	63.5614	0.992775	1	0.00722481
w.episyrphus_balteatus.Dip_idEpiBalt1_B.fna	10.9577	0.724414	0.999937	0.275523
w.nasonia_vitripennis.GCF_000204545_1.fna	7.11205	0.71909	0.998126	0.279036
w.leptopilina_clavipes.GCF_006334525_1.fna	6.15524	0.678849	0.995639	0.31679
w.apotomis_betuletana.Lep_ilApoBetu1_B.fna	7.53936	0.638346	0.998715	0.36037
w.iphiclides_feisthamelii.IF_142.v1.fna	6.28546	0.620567	0.996113	0.375545
w.sphaerophoria_taeniata.Dip_idSphTaen1_B.fna	9.04051	0.607189	0.999659	0.39247
w.rhopobota_naevana.Lep_ilRhoNaev1_B.fna	6.37748	0.570637	0.996416	0.425779
w.melanostoma_mellinum.Dip_idMelMell2_B.fna	5.59508	0.496909	0.992849	0.49594
w.athalia_cordata.Hym_iyAthCord1_B.fna	3.00889	0.459956	0.929831	0.469876
w.ischnura_elegans.Odo_ioIscEleg1_B.fna	5.10002	0.428141	0.988928	0.560786
w.erebia_ligea.RO_EL_949.v1.fna	2.24216	0.4258	0.861906	0.436106
w.erebia_euryale.EE_932.v1.fna	2.2761	0.406683	0.865984	0.459301
w.ochlodes_sylvanus.Lep_ilOchSylv3_B.fna	3.39717	0.402034	0.950198	0.548164
w.euphydryas_aurinia.Lep_ilEupAuri1_B.fna	3.33421	0.397381	0.947351	0.54997
w.parapoynx_stratiotata.Lep_ilParStra1_B.fna	1.69218	0.393946	0.775571	0.381625
w.apotomis_turbidana.Lep_ilApoTurb1_B.fna	1.719	0.391344	0.780823	0.389479
w.philonthus_cognatus.Col_icPhiCogn1_B.fna	2.07484	0.386841	0.83992	0.45308
w.carcina_quercana.Lep_ilCarQuer1_B.fna	1.60008	0.384472	0.756556	0.372084
w.agriphila_straminella.Lep_ilAgrStra1_B.fna	1.78583	0.364683	0.793384	0.428701
w.idaea_aversata.Lep_ilIdaAver1_B.fna	1.61681	0.362652	0.760127	0.397476
w.lycaena_phlaeas.Lep_ilLycPhla1_B.fna	2.60426	0.358139	0.899697	0.541558
w.endotricha_flammealis.Lep_ilEndFlam1_B.fna	1.45953	0.355939	0.724388	0.368449
w.operophtera_brumata.GCF_001266585_1.fna	1.15215	0.351985	0.638446	0.286462
w.pandemis_cinnamomeana.Lep_ilPanCinn1_B.fna	1.53209	0.3515	0.741495	0.389995
w.archips_podanus.Lep_ilArcPodn1_B.fna	1.54829	0.349195	0.745164	0.395969
w.camptogramma_bilineatum.Lep_ilCamBiln1_B.fna	1.90863	0.344645	0.814616	0.469971
w.pammene_fasciana.Lep_ilPamFasc1_B.fna	1.61979	0.336792	0.760757	0.423965
w.pararge_aegeria.Lep_ilParAegt1_B.fna	1.20022	0.335578	0.653474	0.317896
w.pontia_edusa.RO_PE_757.v2.fna	1.12193	0.326279	0.628668	0.302389
w.lasiommata_petropolitana.LP_1401.v1.fna	1.26778	0.320513	0.67354	0.353027
w.leptidea_sinapis.Lep_ilLepSina1_B.fna	1.13612	0.320262	0.633293	0.313031
w.phalera_bucephala.Lep_ilPhaBuce1_B2.fna	1.12789	0.316302	0.630621	0.314318
w.aricia_agestis.Lep_ilAriAges1_B.fna	1.04236	0.314181	0.601641	0.287459
w.colias_crocea.Lep_ilColCroc_2.fna	0.998	0.313414	0.585729	0.272314
w.emmelina_monodactyla.Lep_ilEmmMono1_B.fna	1.04671	0.30849	0.60317	0.29468
w.campaea_margaritaria.Lep_ilCamMarg1_B.fna	1.10612	0.308207	0.62345	0.315243
w.erynnis_tages.Lep_ilEryTage1_B.fna	1.05856	0.308083	0.607299	0.299216
w.watsonalla_binaria.Lep_ilWatBina1_B.fna	1.17109	0.30381	0.644445	0.340635
w.spodoptera_picta.GCF_018141665_1.fna	1.48939	0.30339	0.731562	0.428172
w.orgyia_antiqua.Lep_ilOrgAnti1_B.fna	1.15819	0.302473	0.640371	0.337898
w.polyommatus_eros.PE_1417.v2.fna	1.00711	0.302247	0.589047	0.2868
w.catoptria_pinella.Lep_ilCatPine1_B.fna	1.34534	0.301813	0.695151	0.393338
w.erebia_cassioides.GCF_018555315_1.fna	1.21031	0.301792	0.656545	0.354753
w.polyommatus_icarus.Lep_ilPolIcar_1.fna	0.991337	0.301376	0.583284	0.281908
w.ostrinia_furnacalis.GCF_023559125_1.fna	1.36158	0.300149	0.699491	0.399341
w.chrysomya_megacephala.GCF_008245065_1.fna	1.11438	0.296163	0.626187	0.330025
w.melanargia_galathea.Lep_ilMelGala_1.fna	1.00068	0.294179	0.586709	0.292531
w.eucosma_cana.Lep_ilEucCana1_B.fna	3.19531	0.29382	0.940481	0.646661
w.colias_alfacariensis.CA_966.v1.fna	1.01194	0.293207	0.590797	0.297591
w.culex_molestus.GCF_000723225_2.fna	1.20943	0.290476	0.656279	0.365804
w.culex_quinquefasciatus.GCF_000073005_1.fna	1.16734	0.289699	0.643264	0.353566
w.pyrgus_malvae.Lep_ilPyrMal_3.fna	1.11746	0.288739	0.627202	0.338463
w.pandemis_corylana.Lep_ilPanCory1_B.fna	0.985165	0.282377	0.581007	0.29863
w.protocalliphora_azurea.Dip_idProAzur1_B.fna	1.02289	0.280418	0.594733	0.314315
w.dolichovespula_media.Hym_iyDolMedi1_B.fna	1.365	0.268567	0.700397	0.43183
w.chorthippus_parallelus.Ort_iqChoPara1_B.fna	1.9525	0.259979	0.82166	0.561681
w.thymelicus_acteon.SP_TA_344.v3.fna	1.18669	0.255711	0.649307	0.393596
w.chorthippus_brunneus.Ort_iqChoBrun1_B.fna	1.75793	0.235934	0.78823	0.552297
w.erebia_ligea.Lep_ilEreEpip1_B.fna	1.18162	0.197231	0.647735	0.450504
w.protocalliphora_azurea.Dip_idProAzur1_A.fna	2.12821	0.0540827	0.847289	0.793206
Colias_hyale_78615.PL_1429
w.colias_hyale.CH_1004.v2.fna	101.919	0.997821	1	0.0021787
w.nasonia_vitripennis.GCF_000204545_1.fna	9.91386	0.738759	0.999842	0.261083
w.episyrphus_balteatus.Dip_idEpiBalt1_B.fna	15.0926	0.735747	0.999998	0.264252
w.leptopilina_clavipes.GCF_006334525_1.fna	8.43309	0.704715	0.999416	0.294702
w.apotomis_betuletana.Lep_ilApoBetu1_B.fna	10.3932	0.65012	0.999897	0.349777
w.iphiclides_feisthamelii.IF_142.v1.fna	8.81166	0.640752	0.999582	0.35883
w.sphaerophoria_taeniata.Dip_idSphTaen1_B.fna	12.7362	0.617068	0.999987	0.382919
w.rhopobota_naevana.Lep_ilRhoNaev1_B.fna	8.80689	0.583956	0.999581	0.415624
w.melanostoma_mellinum.Dip_idMelMell2_B.fna	7.76428	0.509299	0.998947	0.489648
w.athalia_cordata.Hym_iyAthCord1_B.fna	4.26371	0.485551	0.976829	0.491278
w.erebia_ligea.RO_EL_949.v1.fna	3.19152	0.45449	0.940281	0.485792
w.ischnura_elegans.Odo_ioIscEleg1_B.fna	7.15607	0.442016	0.998198	0.556182
w.erebia_euryale.EE_932.v1.fna	3.19248	0.432017	0.940332	0.508315
w.ochlodes_sylvanus.Lep_ilOchSylv3_B.fna	5.72166	0.429426	0.993605	0.564179
w.apotomis_turbidana.Lep_ilApoTurb1_B.fna	2.56309	0.422319	0.895984	0.473665
w.parapoynx_stratiotata.Lep_ilParStra1_B.fna	2.4182	0.421905	0.881788	0.459883
w.euphydryas_aurinia.Lep_ilEupAuri1_B.fna	4.54813	0.415335	0.981975	0.56664
w.carcina_quercana.Lep_ilCarQuer1_B.fna	2.23906	0.408485	0.861528	0.453043
w.philonthus_cognatus.Col_icPhiCogn1_B.fna	2.89623	0.406787	0.922492	0.515705
w.lycaena_phlaeas.Lep_ilLycPhla1_B.fna	3.64593	0.391602	0.960019	0.568417
w.agriphila_straminella.Lep_ilAgrStra1_B.fna	2.74659	0.389847	0.911543	0.521696
w.idaea_aversata.Lep_ilIdaAver1_B.fna	2.28243	0.388621	0.866731	0.47811
w.pandemis_cinnamomeana.Lep_ilPanCinn1_B.fna	2.12888	0.380902	0.847379	0.466477
w.endotricha_flammealis.Lep_ilEndFlam1_B.fna	2.07797	0.376971	0.840362	0.463391
w.operophtera_brumata.GCF_001266585_1.fna	1.58659	0.375155	0.753639	0.378484
w.archips_podanus.Lep_ilArcPodn1_B.fna	2.19645	0.373723	0.856219	0.482496
w.camptogramma_bilineatum.Lep_ilCamBiln1_B.fna	2.60864	0.367777	0.900084	0.532307
w.pararge_aegeria.Lep_ilParAegt1_B.fna	1.67976	0.360375	0.773095	0.412721
w.pammene_fasciana.Lep_ilPamFasc1_B.fna	2.25999	0.359253	0.864064	0.504811
w.leptidea_sinapis.Lep_ilLepSina1_B.fna	1.58095	0.348781	0.75241	0.403629
w.pontia_edusa.RO_PE_757.v2.fna	1.54201	0.348604	0.743749	0.395145
w.lasiommata_petropolitana.LP_1401.v1.fna	1.89372	0.339618	0.812158	0.47254
w.phalera_bucephala.Lep_ilPhaBuce1_B2.fna	1.57004	0.337104	0.750012	0.412908
w.campaea_margaritaria.Lep_ilCamMarg1_B.fna	1.5606	0.335546	0.747921	0.412375
w.colias_crocea.Lep_ilColCroc_2.fna	1.41817	0.334506	0.714137	0.37963
w.aricia_agestis.Lep_ilAriAges1_B.fna	1.44711	0.334319	0.721349	0.38703
w.spodoptera_picta.GCF_018141665_1.fna	2.19359	0.333639	0.855855	0.522216
w.emmelina_monodactyla.Lep_ilEmmMono1_B.fna	1.41599	0.330866	0.713587	0.382721
w.watsonalla_binaria.Lep_ilWatBina1_B.fna	1.59154	0.3301	0.754714	0.424614
w.orgyia_antiqua.Lep_ilOrgAnti1_B.fna	1.74918	0.329461	0.786587	0.457126
w.polyommatus_icarus.Lep_ilPolIcar_1.fna	1.36326	0.32695	0.699935	0.372985
w.ostrinia_furnacalis.GCF_023559125_1.fna	1.93461	0.326539	0.818819	0.492279
w.erynnis_tages.Lep_ilEryTage1_B.fna	1.49382	0.324171	0.73261	0.408439
w.erebia_cassioides.GCF_018555315_1.fna	1.72743	0.324096	0.782449	0.458353
w.polyommatus_eros.PE_1417.v2.fna	1.38838	0.323219	0.706519	0.383299
w.catoptria_pinella.Lep_ilCatPine1_B.fna	2.27552	0.321444	0.865916	0.544472
w.chrysomya_megacephala.GCF_008245065_1.fna	1.49507	0.319468	0.732904	0.413436
w.colias_alfacariensis.CA_966.v1.fna	1.54132	0.318685	0.743593	0.424907
w.melanargia_galathea.Lep_ilMelGala_1.fna	1.39996	0.31548	0.709504	0.394024
w.culex_molestus.GCF_000723225_2.fna	1.73335	0.314476	0.783583	0.469106
w.pyrgus_malvae.Lep_ilPyrMal_3.fna	1.79453	0.314432	0.794965	0.480532
w.pandemis_corylana.Lep_ilPanCory1_B.fna	1.46283	0.308621	0.725191	0.41657
w.eucosma_cana.Lep_ilEucCana1_B.fna	4.38104	0.308318	0.979109	0.670791
w.protocalliphora_azurea.Dip_idProAzur1_B.fna	1.4358	0.307873	0.718553	0.41068
w.culex_quinquefasciatus.GCF_000073005_1.fna	1.67609	0.307633	0.77236	0.464727
w.dolichovespula_media.Hym_iyDolMedi1_B.fna	1.8997	0.286272	0.813148	0.526876
w.thymelicus_acteon.SP_TA_344.v3.fna	1.81962	0.2774	0.799456	0.522056
w.chorthippus_parallelus.Ort_iqChoPara1_B.fna	2.89784	0.276811	0.922602	0.645791
w.chorthippus_brunneus.Ort_iqChoBrun1_B.fna	2.5239	0.248019	0.892321	0.644302
w.erebia_ligea.Lep_ilEreEpip1_B.fna	1.59994	0.221426	0.756527	0.535101
w.bemisia_tabaci.GCF_003999585_1.fna	1.01669	0.197134	0.59251	0.395376
w.diaphorina_citri.GCF_013096725_2.fna	1.03976	0.16753	0.600725	0.433195
w.laodelphax_striatellus.GCF_007115015_1.fna	0.981435	0.165385	0.579625	0.41424
w.tribolium_confusum.GCF_020405475_1.fna	1.09669	0.153663	0.6203	0.466637
w.protocalliphora_azurea.Dip_idProAzur1_A.fna	2.92666	0.0571442	0.924547	0.867403
Colias_hyale_78615.RO_1003
w.colias_hyale.CH_1004.v2.fna	82.5964	0.99778	1	0.00222046
w.aricia_agestis.Lep_ilAriAges1_B.fna	9.01105	0.962751	0.99965	0.0368984
w.colias_crocea.Lep_ilColCroc_2.fna	8.07421	0.961362	0.999199	0.0378368
w.melanargia_galathea.Lep_ilMelGala_1.fna	8.10258	0.91134	0.999219	0.0878784
w.polyommatus_icarus.Lep_ilPolIcar_1.fna	7.87419	0.899682	0.999044	0.0993623
w.phalera_bucephala.Lep_ilPhaBuce1_B2.fna	7.57738	0.886576	0.998758	0.112182
w.erynnis_tages.Lep_ilEryTage1_B.fna	7.55706	0.886117	0.998735	0.112618
w.polyommatus_eros.PE_1417.v2.fna	7.62811	0.885295	0.998812	0.113517
w.catoptria_pinella.Lep_ilCatPine1_B.fna	7.55673	0.832156	0.998735	0.166579
w.operophtera_brumata.GCF_001266585_1.fna	3.60626	0.780856	0.958594	0.177737
w.lycaena_phlaeas.Lep_ilLycPhla1_B.fna	5.34075	0.760165	0.991048	0.230883
w.pontia_edusa.RO_PE_757.v2.fna	3.78753	0.7581	0.964718	0.206618
w.colias_alfacariensis.CA_966.v1.fna	3.90993	0.734589	0.968333	0.233743
w.leptidea_sinapis.Lep_ilLepSina1_B.fna	3.66716	0.729667	0.960762	0.231094
w.emmelina_monodactyla.Lep_ilEmmMono1_B.fna	3.50754	0.715084	0.954823	0.239739
w.pararge_aegeria.Lep_ilParAegt1_B.fna	3.24138	0.697261	0.942854	0.245592
w.episyrphus_balteatus.Dip_idEpiBalt1_B.fna	8.6817	0.694554	0.999531	0.304977
w.campaea_margaritaria.Lep_ilCamMarg1_B.fna	3.48479	0.686038	0.953906	0.267868
w.erebia_cassioides.GCF_018555315_1.fna	3.57594	0.68458	0.957471	0.272891
w.pandemis_corylana.Lep_ilPanCory1_B.fna	3.52538	0.679259	0.955529	0.27627
w.lasiommata_petropolitana.LP_1401.v1.fna	3.57192	0.677679	0.957319	0.27964
w.pyrgus_malvae.Lep_ilPyrMal_3.fna	3.61312	0.673872	0.958844	0.284972
w.pammene_fasciana.Lep_ilPamFasc1_B.fna	3.67869	0.672739	0.961159	0.28842
w.nasonia_vitripennis.GCF_000204545_1.fna	4.71163	0.672552	0.984398	0.311847
w.orgyia_antiqua.Lep_ilOrgAnti1_B.fna	3.37951	0.663294	0.949415	0.286121
w.protocalliphora_azurea.Dip_idProAzur1_B.fna	3.29625	0.636527	0.945556	0.309029
w.iphiclides_feisthamelii.IF_142.v1.fna	4.4255	0.615595	0.979914	0.364318
w.chrysomya_megacephala.GCF_008245065_1.fna	2.8896	0.615415	0.922036	0.306622
w.apotomis_betuletana.Lep_ilApoBetu1_B.fna	5.63056	0.613774	0.993069	0.379296
w.watsonalla_binaria.Lep_ilWatBina1_B.fna	2.82021	0.600369	0.91711	0.316742
w.leptopilina_clavipes.GCF_006334525_1.fna	3.57371	0.596541	0.957387	0.360846
w.thymelicus_acteon.SP_TA_344.v3.fna	3.30688	0.593038	0.946065	0.353027
w.sphaerophoria_taeniata.Dip_idSphTaen1_B.fna	7.56558	0.584588	0.998745	0.414156
w.culex_molestus.GCF_000723225_2.fna	2.73396	0.579351	0.910551	0.3312
w.culex_quinquefasciatus.GCF_000073005_1.fna	2.64726	0.575089	0.903434	0.328345
w.rhopobota_naevana.Lep_ilRhoNaev1_B.fna	4.55038	0.541797	0.982011	0.440214
w.melanostoma_mellinum.Dip_idMelMell2_B.fna	4.05663	0.490269	0.97218	0.481911
w.athalia_cordata.Hym_iyAthCord1_B.fna	2.47696	0.446007	0.887764	0.441757
w.euphydryas_aurinia.Lep_ilEupAuri1_B.fna	3.14391	0.428426	0.937718	0.509292
w.erebia_ligea.RO_EL_949.v1.fna	2.07818	0.426472	0.840392	0.41392
w.carcina_quercana.Lep_ilCarQuer1_B.fna	1.82651	0.422396	0.800674	0.378278
w.apotomis_turbidana.Lep_ilApoTurb1_B.fna	1.99986	0.419402	0.828963	0.409561
w.ischnura_elegans.Odo_ioIscEleg1_B.fna	3.01293	0.408884	0.930081	0.521197
w.erebia_euryale.EE_932.v1.fna	2.12034	0.405275	0.846225	0.44095
w.philonthus_cognatus.Col_icPhiCogn1_B.fna	1.97726	0.405121	0.825516	0.420395
w.idaea_aversata.Lep_ilIdaAver1_B.fna	1.83307	0.391252	0.801824	0.410572
w.ochlodes_sylvanus.Lep_ilOchSylv3_B.fna	4.1744	0.388958	0.974928	0.58597
w.agriphila_straminella.Lep_ilAgrStra1_B.fna	2.0283	0.385928	0.833205	0.447277
w.endotricha_flammealis.Lep_ilEndFlam1_B.fna	1.64555	0.383607	0.766137	0.382531
w.pandemis_cinnamomeana.Lep_ilPanCinn1_B.fna	1.63001	0.38254	0.762907	0.380367
w.parapoynx_stratiotata.Lep_ilParStra1_B.fna	1.48477	0.381887	0.730464	0.348577
w.archips_podanus.Lep_ilArcPodn1_B.fna	1.76423	0.368899	0.789404	0.420505
w.camptogramma_bilineatum.Lep_ilCamBiln1_B.fna	1.55597	0.347696	0.746887	0.399191
w.eucosma_cana.Lep_ilEucCana1_B.fna	1.52365	0.319959	0.73956	0.4196
w.ostrinia_furnacalis.GCF_023559125_1.fna	1.08657	0.292015	0.616893	0.324878
w.spodoptera_picta.GCF_018141665_1.fna	1.17176	0.288479	0.644653	0.356174
w.dolichovespula_media.Hym_iyDolMedi1_B.fna	1.17666	0.272892	0.646189	0.373297
w.chorthippus_parallelus.Ort_iqChoPara1_B.fna	1.50579	0.2659	0.73542	0.46952
w.chorthippus_brunneus.Ort_iqChoBrun1_B.fna	1.38971	0.243612	0.706863	0.46325
w.protocalliphora_azurea.Dip_idProAzur1_A.fna	2.31926	0.0576406	0.870995	0.813354
Colias_hyale_78615.RO_743
w.colias_hyale.CH_1004.v2.fna	123.909	0.997855	1	0.00214481
w.episyrphus_balteatus.Dip_idEpiBalt1_B.fna	11.6807	0.639075	0.999967	0.360892
w.nasonia_vitripennis.GCF_000204545_1.fna	5.80038	0.606757	0.994034	0.387277
w.apotomis_betuletana.Lep_ilApoBetu1_B.fna	7.06374	0.552051	0.998045	0.445994
w.sphaerophoria_taeniata.Dip_idSphTaen1_B.fna	10.2733	0.54611	0.999885	0.453775
w.leptopilina_clavipes.GCF_006334525_1.fna	4.41221	0.542566	0.979677	0.437111
w.iphiclides_feisthamelii.IF_142.v1.fna	5.25438	0.523733	0.990339	0.466606
w.rhopobota_naevana.Lep_ilRhoNaev1_B.fna	5.80756	0.486829	0.994072	0.507243
w.melanostoma_mellinum.Dip_idMelMell2_B.fna	5.06047	0.430843	0.988534	0.557691
w.athalia_cordata.Hym_iyAthCord1_B.fna	2.86912	0.393937	0.920614	0.526677
w.erebia_ligea.RO_EL_949.v1.fna	2.29547	0.365803	0.868257	0.502454
w.ischnura_elegans.Odo_ioIscEleg1_B.fna	3.63373	0.349023	0.959586	0.610563
w.euphydryas_aurinia.Lep_ilEupAuri1_B.fna	3.84666	0.347731	0.966513	0.618782
w.erebia_euryale.EE_932.v1.fna	2.42195	0.345928	0.882178	0.53625
w.ochlodes_sylvanus.Lep_ilOchSylv3_B.fna	6.04013	0.340029	0.995173	0.655144
w.parapoynx_stratiotata.Lep_ilParStra1_B.fna	1.60196	0.331366	0.75696	0.425595
w.philonthus_cognatus.Col_icPhiCogn1_B.fna	2.08309	0.330117	0.841082	0.510965
w.apotomis_turbidana.Lep_ilApoTurb1_B.fna	1.83116	0.327835	0.801489	0.473654
w.carcina_quercana.Lep_ilCarQuer1_B.fna	1.60376	0.320572	0.757347	0.436775
w.lycaena_phlaeas.Lep_ilLycPhla1_B.fna	3.60745	0.317195	0.958637	0.641443
w.idaea_aversata.Lep_ilIdaAver1_B.fna	1.81049	0.306259	0.797833	0.491574
w.agriphila_straminella.Lep_ilAgrStra1_B.fna	2.26969	0.304494	0.865223	0.560729
w.operophtera_brumata.GCF_001266585_1.fna	1.15376	0.304312	0.638961	0.334649
w.pandemis_cinnamomeana.Lep_ilPanCinn1_B.fna	1.55976	0.300232	0.747733	0.4475
w.endotricha_flammealis.Lep_ilEndFlam1_B.fna	1.49242	0.296899	0.732278	0.435379
w.camptogramma_bilineatum.Lep_ilCamBiln1_B.fna	1.69647	0.290958	0.77642	0.485462
w.archips_podanus.Lep_ilArcPodn1_B.fna	1.79758	0.290186	0.795515	0.505329
w.pararge_aegeria.Lep_ilParAegt1_B.fna	1.2194	0.289481	0.659291	0.36981
w.leptidea_sinapis.Lep_ilLepSina1_B.fna	1.30755	0.284602	0.684807	0.400205
w.pammene_fasciana.Lep_ilPamFasc1_B.fna	1.3415	0.280347	0.694116	0.413769
w.pontia_edusa.RO_PE_757.v2.fna	1.17533	0.280126	0.645772	0.365646
w.campaea_margaritaria.Lep_ilCamMarg1_B.fna	1.2778	0.273837	0.676417	0.40258
w.lasiommata_petropolitana.LP_1401.v1.fna	1.54129	0.271164	0.743586	0.472422
w.colias_crocea.Lep_ilColCroc_2.fna	1.01481	0.268565	0.591832	0.323267
w.orgyia_antiqua.Lep_ilOrgAnti1_B.fna	1.38218	0.265548	0.704906	0.439358
w.phalera_bucephala.Lep_ilPhaBuce1_B2.fna	1.17103	0.265266	0.644426	0.37916
w.watsonalla_binaria.Lep_ilWatBina1_B.fna	1.18568	0.265218	0.648996	0.383779
w.aricia_agestis.Lep_ilAriAges1_B.fna	1.06119	0.265164	0.608209	0.343045
w.emmelina_monodactyla.Lep_ilEmmMono1_B.fna	1.06495	0.262536	0.609508	0.346972
w.chrysomya_megacephala.GCF_008245065_1.fna	1.12395	0.258508	0.629332	0.370825
w.colias_alfacariensis.CA_966.v1.fna	1.17332	0.258007	0.645144	0.387137
w.catoptria_pinella.Lep_ilCatPine1_B.fna	2.09922	0.257459	0.84333	0.585871
w.polyommatus_eros.PE_1417.v2.fna	1.00745	0.255744	0.589172	0.333428
w.melanargia_galathea.Lep_ilMelGala_1.fna	1.04271	0.254922	0.601764	0.346842
w.erynnis_tages.Lep_ilEryTage1_B.fna	1.06242	0.252603	0.608636	0.356033
w.erebia_cassioides.GCF_018555315_1.fna	1.0219	0.252065	0.594378	0.342313
w.polyommatus_icarus.Lep_ilPolIcar_1.fna	0.959812	0.25117	0.571521	0.320351
w.pandemis_corylana.Lep_ilPanCory1_B.fna	1.05481	0.248814	0.605997	0.357183
w.protocalliphora_azurea.Dip_idProAzur1_B.fna	1.00369	0.24862	0.587806	0.339186
w.culex_quinquefasciatus.GCF_000073005_1.fna	1.09777	0.245404	0.620664	0.37526
w.culex_molestus.GCF_000723225_2.fna	1.13566	0.244868	0.633144	0.388276
w.ostrinia_furnacalis.GCF_023559125_1.fna	1.1544	0.242677	0.639165	0.396489
w.spodoptera_picta.GCF_018141665_1.fna	1.31103	0.242061	0.685772	0.443711
w.pyrgus_malvae.Lep_ilPyrMal_3.fna	1.28974	0.241366	0.679811	0.438444
w.dolichovespula_media.Hym_iyDolMedi1_B.fna	1.37354	0.222178	0.702648	0.48047
w.thymelicus_acteon.SP_TA_344.v3.fna	1.34246	0.209652	0.694373	0.484721
w.eucosma_cana.Lep_ilEucCana1_B.fna	1.49289	0.205909	0.73239	0.526481
w.chorthippus_parallelus.Ort_iqChoPara1_B.fna	1.7609	0.20475	0.788784	0.584034
w.chorthippus_brunneus.Ort_iqChoBrun1_B.fna	1.5741	0.191141	0.750907	0.559766
w.protocalliphora_azurea.Dip_idProAzur1_A.fna	3.57177	0.0490753	0.957313	0.908238
Colias_hyale_78615.RU_1430
w.colias_hyale.CH_1004.v2.fna	94.3333	0.997512	1	0.00248796
w.episyrphus_balteatus.Dip_idEpiBalt1_B.fna	9.15107	0.62782	0.99969	0.371871
w.nasonia_vitripennis.GCF_000204545_1.fna	4.46531	0.583963	0.980608	0.396644
w.apotomis_betuletana.Lep_ilApoBetu1_B.fna	5.50414	0.537981	0.992251	0.45427
w.sphaerophoria_taeniata.Dip_idSphTaen1_B.fna	7.95974	0.534206	0.999114	0.464908
w.leptopilina_clavipes.GCF_006334525_1.fna	3.41231	0.514306	0.950859	0.436554
w.iphiclides_feisthamelii.IF_142.v1.fna	4.16638	0.501644	0.97475	0.473106
w.rhopobota_naevana.Lep_ilRhoNaev1_B.fna	4.49534	0.472334	0.981115	0.508781
w.melanostoma_mellinum.Dip_idMelMell2_B.fna	4.03187	0.420167	0.971565	0.551399
w.athalia_cordata.Hym_iyAthCord1_B.fna	2.44285	0.382651	0.884333	0.501682
w.erebia_ligea.RO_EL_949.v1.fna	1.78372	0.345511	0.792997	0.447486
w.ischnura_elegans.Odo_ioIscEleg1_B.fna	2.84165	0.335649	0.918665	0.583015
w.erebia_euryale.EE_932.v1.fna	1.87509	0.335399	0.809042	0.473643
w.ochlodes_sylvanus.Lep_ilOchSylv3_B.fna	4.64975	0.332796	0.983522	0.650726
w.euphydryas_aurinia.Lep_ilEupAuri1_B.fna	2.71626	0.330342	0.909142	0.578801
w.parapoynx_stratiotata.Lep_ilParStra1_B.fna	1.43845	0.318812	0.719212	0.400399
w.apotomis_turbidana.Lep_ilApoTurb1_B.fna	1.57198	0.315838	0.75044	0.434602
w.philonthus_cognatus.Col_icPhiCogn1_B.fna	1.61184	0.310003	0.759072	0.449069
w.lycaena_phlaeas.Lep_ilLycPhla1_B.fna	2.98023	0.306899	0.928033	0.621134
w.carcina_quercana.Lep_ilCarQuer1_B.fna	1.23463	0.303337	0.663844	0.360506
w.agriphila_straminella.Lep_ilAgrStra1_B.fna	1.90617	0.296753	0.814212	0.517459
w.idaea_aversata.Lep_ilIdaAver1_B.fna	1.38047	0.287212	0.704462	0.41725
w.endotricha_flammealis.Lep_ilEndFlam1_B.fna	1.18795	0.283379	0.649697	0.366318
w.pandemis_cinnamomeana.Lep_ilPanCinn1_B.fna	1.18049	0.281888	0.647383	0.365495
w.archips_podanus.Lep_ilArcPodn1_B.fna	1.34666	0.280206	0.695505	0.415299
w.pararge_aegeria.Lep_ilParAegt1_B.fna	0.961387	0.27693	0.572117	0.295186
w.pammene_fasciana.Lep_ilPamFasc1_B.fna	1.07166	0.276537	0.611817	0.335281
w.camptogramma_bilineatum.Lep_ilCamBiln1_B.fna	1.57295	0.275207	0.750654	0.475447
w.leptidea_sinapis.Lep_ilLepSina1_B.fna	1.02155	0.266963	0.594256	0.327293
w.lasiommata_petropolitana.LP_1401.v1.fna	1.1641	0.259974	0.642242	0.382268
w.campaea_margaritaria.Lep_ilCamMarg1_B.fna	0.987767	0.259349	0.581968	0.322619
w.phalera_bucephala.Lep_ilPhaBuce1_B2.fna	0.919419	0.258367	0.555963	0.297596
w.watsonalla_binaria.Lep_ilWatBina1_B.fna	0.955211	0.250558	0.569777	0.319219
w.orgyia_antiqua.Lep_ilOrgAnti1_B.fna	1.05061	0.250536	0.604535	0.353999
w.catoptria_pinella.Lep_ilCatPine1_B.fna	1.57552	0.246175	0.75122	0.505045
w.culex_quinquefasciatus.GCF_000073005_1.fna	1.05197	0.235909	0.605008	0.369099
w.culex_molestus.GCF_000723225_2.fna	1.08107	0.234361	0.615029	0.380668
w.pyrgus_malvae.Lep_ilPyrMal_3.fna	1.17641	0.234156	0.646111	0.411955
w.spodoptera_picta.GCF_018141665_1.fna	1.08403	0.226229	0.616032	0.389804
w.dolichovespula_media.Hym_iyDolMedi1_B.fna	1.08698	0.209132	0.617032	0.407901
w.thymelicus_acteon.SP_TA_344.v3.fna	1.21193	0.206224	0.657038	0.450814
w.chorthippus_parallelus.Ort_iqChoPara1_B.fna	1.5106	0.204153	0.736542	0.532389
w.chorthippus_brunneus.Ort_iqChoBrun1_B.fna	1.34686	0.189775	0.695558	0.505783
w.eucosma_cana.Lep_ilEucCana1_B.fna	1.15698	0.188161	0.639986	0.451825
w.protocalliphora_azurea.Dip_idProAzur1_A.fna	2.75183	0.0496408	0.911951	0.862311
Colias_hyale.RO_CH_1004
w.colias_hyale.CH_1004.v2.fna	238.626	0.99794	1	0.00206008
w.episyrphus_balteatus.Dip_idEpiBalt1_B.fna	23.4512	0.671787	1	0.328213
w.nasonia_vitripennis.GCF_000204545_1.fna	11.7707	0.652495	0.999969	0.347474
w.leptopilina_clavipes.GCF_006334525_1.fna	8.89092	0.598522	0.999611	0.401089
w.apotomis_betuletana.Lep_ilApoBetu1_B.fna	14.2977	0.581929	0.999997	0.418067
w.sphaerophoria_taeniata.Dip_idSphTaen1_B.fna	21.0152	0.570867	1	0.429133
w.iphiclides_feisthamelii.IF_142.v1.fna	10.6837	0.564541	0.99992	0.435379
w.rhopobota_naevana.Lep_ilRhoNaev1_B.fna	11.5774	0.518754	0.999964	0.481209
w.melanostoma_mellinum.Dip_idMelMell2_B.fna	10.1787	0.462724	0.999875	0.537151
w.athalia_cordata.Hym_iyAthCord1_B.fna	5.92072	0.437403	0.994636	0.557233
w.erebia_ligea.RO_EL_949.v1.fna	4.69219	0.407775	0.984128	0.576353
w.erebia_euryale.EE_932.v1.fna	4.89135	0.388199	0.986688	0.598489
w.ochlodes_sylvanus.Lep_ilOchSylv3_B.fna	10.211	0.377232	0.999879	0.622647
w.ischnura_elegans.Odo_ioIscEleg1_B.fna	7.42259	0.377149	0.998576	0.621427
w.euphydryas_aurinia.Lep_ilEupAuri1_B.fna	7.49435	0.377072	0.998663	0.621591
w.apotomis_turbidana.Lep_ilApoTurb1_B.fna	3.5719	0.371973	0.957318	0.585346
w.parapoynx_stratiotata.Lep_ilParStra1_B.fna	3.18488	0.371283	0.93993	0.568647
w.philonthus_cognatus.Col_icPhiCogn1_B.fna	4.17785	0.36803	0.975004	0.606974
w.carcina_quercana.Lep_ilCarQuer1_B.fna	3.13098	0.365241	0.937002	0.571761
w.lycaena_phlaeas.Lep_ilLycPhla1_B.fna	7.19799	0.363544	0.998263	0.634719
w.operophtera_brumata.GCF_001266585_1.fna	2.37294	0.358936	0.876968	0.518032
w.pararge_aegeria.Lep_ilParAegt1_B.fna	2.49382	0.344904	0.889423	0.54452
w.agriphila_straminella.Lep_ilAgrStra1_B.fna	4.32817	0.344636	0.978111	0.633475
w.idaea_aversata.Lep_ilIdaAver1_B.fna	3.65141	0.343323	0.960212	0.616889
w.pandemis_cinnamomeana.Lep_ilPanCinn1_B.fna	3.1116	0.341373	0.935915	0.594542
w.pontia_edusa.RO_PE_757.v2.fna	2.48053	0.335713	0.888118	0.552404
w.endotricha_flammealis.Lep_ilEndFlam1_B.fna	3.0353	0.334493	0.931448	0.596956
w.leptidea_sinapis.Lep_ilLepSina1_B.fna	2.64956	0.332902	0.90363	0.570729
w.camptogramma_bilineatum.Lep_ilCamBiln1_B.fna	3.46082	0.330814	0.95292	0.622106
w.pammene_fasciana.Lep_ilPamFasc1_B.fna	2.76227	0.328844	0.91276	0.583916
w.archips_podanus.Lep_ilArcPodn1_B.fna	3.39843	0.324513	0.950253	0.62574
w.campaea_margaritaria.Lep_ilCamMarg1_B.fna	2.60418	0.316975	0.89969	0.582715
w.lasiommata_petropolitana.LP_1401.v1.fna	2.91619	0.316415	0.923846	0.607431
w.phalera_bucephala.Lep_ilPhaBuce1_B2.fna	2.39469	0.315619	0.879308	0.563689
w.colias_crocea.Lep_ilColCroc_2.fna	2.07427	0.314158	0.83984	0.525682
w.emmelina_monodactyla.Lep_ilEmmMono1_B.fna	2.20681	0.310506	0.857528	0.547022
w.orgyia_antiqua.Lep_ilOrgAnti1_B.fna	2.67355	0.309244	0.90565	0.596406
w.watsonalla_binaria.Lep_ilWatBina1_B.fna	2.49224	0.308971	0.889269	0.580298
w.chrysomya_megacephala.GCF_008245065_1.fna	2.3429	0.304593	0.87366	0.569066
w.aricia_agestis.Lep_ilAriAges1_B.fna	2.13179	0.303818	0.847772	0.543954
w.erynnis_tages.Lep_ilEryTage1_B.fna	2.20429	0.300113	0.857212	0.557099
w.polyommatus_eros.PE_1417.v2.fna	2.03546	0.299432	0.834256	0.534824
w.catoptria_pinella.Lep_ilCatPine1_B.fna	3.65695	0.298619	0.960406	0.661787
w.melanargia_galathea.Lep_ilMelGala_1.fna	2.0953	0.298543	0.842786	0.544244
w.erebia_cassioides.GCF_018555315_1.fna	2.02647	0.298518	0.832936	0.534418
w.polyommatus_icarus.Lep_ilPolIcar_1.fna	1.9735	0.298226	0.824935	0.526709
w.colias_alfacariensis.CA_966.v1.fna	2.23259	0.297892	0.860735	0.562843
w.protocalliphora_azurea.Dip_idProAzur1_B.fna	2.06477	0.28939	0.838491	0.549101
w.culex_quinquefasciatus.GCF_000073005_1.fna	2.2456	0.289302	0.862326	0.573024
w.culex_molestus.GCF_000723225_2.fna	2.26251	0.288197	0.864366	0.576168
w.pandemis_corylana.Lep_ilPanCory1_B.fna	2.07304	0.286039	0.839666	0.553627
w.spodoptera_picta.GCF_018141665_1.fna	2.64939	0.285652	0.903616	0.617964
w.pyrgus_malvae.Lep_ilPyrMal_3.fna	2.34773	0.284035	0.874198	0.590163
w.ostrinia_furnacalis.GCF_023559125_1.fna	2.36829	0.282989	0.876461	0.593472
w.dolichovespula_media.Hym_iyDolMedi1_B.fna	2.71733	0.259245	0.909228	0.649982
w.eucosma_cana.Lep_ilEucCana1_B.fna	3.04148	0.252497	0.931822	0.679325
w.thymelicus_acteon.SP_TA_344.v3.fna	2.58947	0.24918	0.898379	0.649199
w.chorthippus_parallelus.Ort_iqChoPara1_B.fna	3.52376	0.238454	0.955465	0.717011
w.chorthippus_brunneus.Ort_iqChoBrun1_B.fna	3.24084	0.218054	0.942826	0.724772
w.erebia_ligea.Lep_ilEreEpip1_B.fna	1.70648	0.205647	0.778386	0.572739
w.bemisia_tabaci.GCF_003999585_1.fna	1.22906	0.177521	0.662187	0.484666
w.diaphorina_citri.GCF_013096725_2.fna	1.45177	0.155902	0.722495	0.566592
w.laodelphax_striatellus.GCF_007115015_1.fna	1.25819	0.145973	0.670764	0.524791
w.nilaparvata_lugens.GCF_007115045_1.fna	1.03731	0.141499	0.599863	0.458364
w.tribolium_confusum.GCF_020405475_1.fna	1.04101	0.134614	0.601166	0.466552
w.yponomeuta_plumbellus.Lep_ilYpoPlub1_A.fna	1.27912	0.0732023	0.676794	0.603591
w.protocalliphora_azurea.Dip_idProAzur1_A.fna	6.96921	0.0545289	0.997875	0.943346
w.delia_radicum.GCF_021609905_1.fna	1.30617	0.024005	0.684423	0.660418
w.sphaerophoria_taeniata.Dip_idSphTaen1_A.fna	1.22934	0.0194879	0.662269	0.642781

## Sheet: Erebia
Sample	Depth	breadth	expected breadth	E-O
Erebia_euryale_111902.CH_1523	no-hit	no-hit	no-hit	no-hit
Erebia_euryale_111902.ES_1524	no-hit	no-hit	no-hit	no-hit
Erebia_euryale_111902.GR_1522	no-hit	no-hit	no-hit	no-hit
Erebia_euryale_111902.IT_1527	no-hit	no-hit	no-hit	no-hit
Erebia_euryale_111902.PL_1525	no-hit	no-hit	no-hit	no-hit
Erebia_euryale_111902.RO_932
w.erebia_euryale.EE_932.v1.fna	14.1235	0.981934	0.999996	0.0180621
w.erebia_ligea.RO_EL_949.v1.fna	10.0189	0.943537	0.999856	0.0563189
w.camptogramma_bilineatum.Lep_ilCamBiln1_B.fna	4.58679	0.716355	0.98258	0.266225
w.philonthus_cognatus.Col_icPhiCogn1_B.fna	3.81872	0.588965	0.965677	0.376712
w.carcina_quercana.Lep_ilCarQuer1_B.fna	1.6209	0.496292	0.760992	0.2647
w.apotomis_turbidana.Lep_ilApoTurb1_B.fna	1.56367	0.487593	0.748604	0.261011
w.parapoynx_stratiotata.Lep_ilParStra1_B.fna	1.48337	0.479675	0.730129	0.250455
w.ochlodes_sylvanus.Lep_ilOchSylv3_B.fna	1.36674	0.439496	0.700856	0.26136
w.idaea_aversata.Lep_ilIdaAver1_B.fna	1.35492	0.437975	0.697717	0.259743
w.pandemis_cinnamomeana.Lep_ilPanCinn1_B.fna	1.34028	0.435458	0.693786	0.258327
w.endotricha_flammealis.Lep_ilEndFlam1_B.fna	1.38381	0.432886	0.705332	0.272446
w.archips_podanus.Lep_ilArcPodn1_B.fna	1.34838	0.426021	0.695967	0.269946
w.agriphila_straminella.Lep_ilAgrStra1_B.fna	1.31373	0.422712	0.686522	0.26381
w.athalia_cordata.Hym_iyAthCord1_B.fna	1.22034	0.382235	0.659575	0.277341
w.iphiclides_feisthamelii.IF_142.v1.fna	0.92859	0.295923	0.559544	0.263621
Erebia_euryale_111902.RO_935
w.erebia_euryale.EE_932.v1.fna	11.6057	0.96505	0.999965	0.0349146
w.erebia_ligea.RO_EL_949.v1.fna	7.60212	0.927255	0.998785	0.0715292
w.camptogramma_bilineatum.Lep_ilCamBiln1_B.fna	3.38642	0.678741	0.949723	0.270982
w.philonthus_cognatus.Col_icPhiCogn1_B.fna	2.84205	0.564646	0.918694	0.354048
w.carcina_quercana.Lep_ilCarQuer1_B.fna	1.19708	0.452114	0.652511	0.200397
w.apotomis_turbidana.Lep_ilApoTurb1_B.fna	1.13644	0.440836	0.633398	0.192562
w.parapoynx_stratiotata.Lep_ilParStra1_B.fna	1.11151	0.43422	0.625237	0.191017
w.endotricha_flammealis.Lep_ilEndFlam1_B.fna	1.03838	0.401341	0.600238	0.198897
w.ochlodes_sylvanus.Lep_ilOchSylv3_B.fna	1.03152	0.399238	0.597811	0.198573
w.pandemis_cinnamomeana.Lep_ilPanCinn1_B.fna	1.01601	0.399023	0.592263	0.193241
w.idaea_aversata.Lep_ilIdaAver1_B.fna	0.976429	0.393997	0.577762	0.183766
w.archips_podanus.Lep_ilArcPodn1_B.fna	0.985487	0.386796	0.581126	0.19433
w.agriphila_straminella.Lep_ilAgrStra1_B.fna	0.968825	0.382574	0.574918	0.192344
w.athalia_cordata.Hym_iyAthCord1_B.fna	0.936782	0.342854	0.562718	0.219864
Erebia_ligea_111903.BG_1531
w.erebia_ligea.Lep_ilEreEpip1_B.fna	28.5285	0.995745	1	0.004255
Erebia_ligea_111903.FR_1532
w.erebia_euryale.EE_932.v1.fna	10.7449	0.951554	0.999924	0.0483701
w.erebia_ligea.RO_EL_949.v1.fna	6.46876	0.908128	0.996694	0.0885652
w.camptogramma_bilineatum.Lep_ilCamBiln1_B.fna	3.09918	0.671415	0.935208	0.263793
w.philonthus_cognatus.Col_icPhiCogn1_B.fna	2.60319	0.551843	0.899602	0.34776
w.carcina_quercana.Lep_ilCarQuer1_B.fna	1.05797	0.429335	0.607096	0.177761
w.apotomis_turbidana.Lep_ilApoTurb1_B.fna	1.00157	0.421525	0.587034	0.165509
w.parapoynx_stratiotata.Lep_ilParStra1_B.fna	0.966393	0.414385	0.574004	0.159619
w.endotricha_flammealis.Lep_ilEndFlam1_B.fna	0.929007	0.377642	0.559706	0.182064
w.erebia_ligea.Lep_ilEreEpip1_B.fna	0.960233	0.162423	0.57168	0.409258
Erebia_ligea_111903.IT_1528
w.erebia_ligea.Lep_ilEreEpip1_B.fna	15.1986	0.978311	0.999999	0.0216872
Erebia_ligea_111903.NO_1533
w.erebia_ligea.Lep_ilEreEpip1_B.fna	11.3592	0.980379	0.999956	0.0195767
Erebia_ligea_111903.PL_1530
w.erebia_ligea.Lep_ilEreEpip1_B.fna	26.2034	0.993369	1	0.0066308
Erebia_ligea_111903.SE_1529
w.erebia_ligea.Lep_ilEreEpip1_B.fna	15.9076	0.986895	0.999999	0.0131043
Erebia_ligea.RO_EL_949
w.erebia_euryale.EE_932.v1.fna	36.4794	0.994443	1	0.00555684
w.erebia_ligea.RO_EL_949.v1.fna	28.4406	0.966332	1	0.0336684
w.camptogramma_bilineatum.Lep_ilCamBiln1_B.fna	12.7793	0.771433	0.999987	0.228555
w.philonthus_cognatus.Col_icPhiCogn1_B.fna	10.6675	0.637082	0.999919	0.362837
w.carcina_quercana.Lep_ilCarQuer1_B.fna	4.47833	0.588443	0.980829	0.392386
w.apotomis_turbidana.Lep_ilApoTurb1_B.fna	4.24957	0.582561	0.976538	0.393977
w.parapoynx_stratiotata.Lep_ilParStra1_B.fna	4.16325	0.57427	0.97468	0.40041
w.pandemis_cinnamomeana.Lep_ilPanCinn1_B.fna	3.76182	0.529557	0.963908	0.434351
w.idaea_aversata.Lep_ilIdaAver1_B.fna	3.71757	0.52598	0.96247	0.43649
w.ochlodes_sylvanus.Lep_ilOchSylv3_B.fna	3.77301	0.525778	0.964263	0.438485
w.endotricha_flammealis.Lep_ilEndFlam1_B.fna	3.84696	0.522194	0.966522	0.444328
w.archips_podanus.Lep_ilArcPodn1_B.fna	3.65804	0.507334	0.960445	0.45311
w.agriphila_straminella.Lep_ilAgrStra1_B.fna	3.69269	0.505307	0.961636	0.45633
w.athalia_cordata.Hym_iyAthCord1_B.fna	3.38444	0.492111	0.949635	0.457524
w.iphiclides_feisthamelii.IF_142.v1.fna	2.56968	0.409899	0.896588	0.486689
w.nasonia_vitripennis.GCF_000204545_1.fna	1.32931	0.36273	0.690806	0.328076
w.episyrphus_balteatus.Dip_idEpiBalt1_B.fna	1.50327	0.345459	0.73483	0.389371
w.euphydryas_aurinia.Lep_ilEupAuri1_B.fna	2.07799	0.333412	0.840365	0.506953
w.colias_hyale.CH_1004.v2.fna	1.60527	0.311435	0.757671	0.446236
w.apotomis_betuletana.Lep_ilApoBetu1_B.fna	1.35343	0.308124	0.69732	0.389195
w.leptopilina_clavipes.GCF_006334525_1.fna	1.03693	0.307628	0.599726	0.292098
w.melanostoma_mellinum.Dip_idMelMell2_B.fna	1.64444	0.302743	0.765907	0.463165
w.sphaerophoria_taeniata.Dip_idSphTaen1_B.fna	1.10902	0.277098	0.624414	0.347317
w.rhopobota_naevana.Lep_ilRhoNaev1_B.fna	1.15771	0.276157	0.64022	0.364063
w.erebia_ligea.Lep_ilEreEpip1_B.fna	1.97568	0.230171	0.825272	0.595101
w.phalera_bucephala.Lep_ilPhaBuce1_B2.fna	0.978523	0.209525	0.578542	0.369017

## Sheet: Euchloe
Sample	Depth	breadth	expected breadth	E-O
Euchloe_ausonia.EA_1543	no-hit	no-hit	no-hit	no-hit
Euchloe_ausonia.EA_1544
w.mansonella_ozzardi.GCF_020278625_1.fna	1.64485	0.00384977	0.765993	0.762144
Euchloe_ausonia.EA_1545	no-hit	no-hit	no-hit	no-hit
Euchloe_ausonia.EA_1546	no-hit	no-hit	no-hit	no-hit
Euchloe_ausonia.EA_1547	no-hit	no-hit	no-hit	no-hit
Euchloe_ausonia.EA_1589	no-hit	no-hit	no-hit	no-hit
Euchloe_crameri_535721.ES_324	no-hit	no-hit	no-hit	no-hit
Euchloe_crameri.EC_1548	no-hit	no-hit	no-hit	no-hit
Euchloe_crameri.EC_1549	no-hit	no-hit	no-hit	no-hit
Euchloe_crameri.EC_1550	no-hit	no-hit	no-hit	no-hit
Euchloe_crameri.EC_1551	no-hit	no-hit	no-hit	no-hit
Euchloe_crameri.EC_1552	no-hit	no-hit	no-hit	no-hit
Euchloe_crameri.SP_EC_122	no-hit	no-hit	no-hit	no-hit
Euchloe_simplonia_547582.AD_1605	no-hit	no-hit	no-hit	no-hit
Euchloe_simplonia_547582.ES_1608	no-hit	no-hit	no-hit	no-hit
Euchloe_simplonia_547582.ES_1609	no-hit	no-hit	no-hit	no-hit
Euchloe_simplonia_547582.FR_347
w.colias_hyale.CH_1004.v2.fna	3.78465	0.825942	0.964628	0.138686
Euchloe_simplonia_547582.IT_1650	no-hit	no-hit	no-hit	no-hit
Euchloe_simplonia_547582.IT_1651	no-hit	no-hit	no-hit	no-hit

## Sheet: Fabriciana
Sample	Depth	breadth	expected breadth	E-O
Fabriciana_adippe_405009.ES_429	no-hit	no-hit	no-hit	no-hit
Fabriciana_adippe_405009.HU_1037	no-hit	no-hit	no-hit	no-hit
Fabriciana_adippe_405009.NO_1644	no-hit	no-hit	no-hit	no-hit
Fabriciana_adippe_405009.RO_1000	no-hit	no-hit	no-hit	no-hit
Fabriciana_adippe_405009.RO_915	no-hit	no-hit	no-hit	no-hit
Fabriciana_adippe_405009.RO_999	no-hit	no-hit	no-hit	no-hit
Fabriciana_niobe_405017.CH_1487	no-hit	no-hit	no-hit	no-hit
Fabriciana_niobe_405017.ES_1483	no-hit	no-hit	no-hit	no-hit
Fabriciana_niobe_405017.ES_1488
w.colias_hyale.CH_1004.v2.fna	0.414369	0.0230258	0.30642	0.283394
Fabriciana_niobe_405017.GR_1485	no-hit	no-hit	no-hit	no-hit
Fabriciana_niobe_405017.IT_1484	no-hit	no-hit	no-hit	no-hit
Fabriciana_niobe_405017.RO_1486	no-hit	no-hit	no-hit	no-hit
Fabriciana_niobe.RO_FN_905	no-hit	no-hit	no-hit	no-hit

## Sheet: Gonepteryx
Sample	Depth	breadth	expected breadth	E-O
Gonepteryx_cleopatra.GC_12	no-hit	no-hit	no-hit	no-hit
Gonepteryx_cleopatra.GC_139
w.emmelina_monodactyla.Lep_ilEmmMono1_B.fna	30.1499	0.998948	1	0.00105214
w.operophtera_brumata.GCF_001266585_1.fna	18.5621	0.98757	1	0.0124303
w.pontia_edusa.RO_PE_757.v2.fna	21.4205	0.976406	1	0.0235945
w.campaea_margaritaria.Lep_ilCamMarg1_B.fna	19.7809	0.868489	1	0.131511
w.leptidea_sinapis.Lep_ilLepSina1_B.fna	17.452	0.864838	1	0.135162
w.orgyia_antiqua.Lep_ilOrgAnti1_B.fna	15.5863	0.77814	0.999999	0.221859
w.protocalliphora_azurea.Dip_idProAzur1_B.fna	8.712	0.701257	0.999544	0.298287
w.lycaena_phlaeas.Lep_ilLycPhla1_B.fna	6.91523	0.698492	0.997771	0.299279
w.colias_crocea.Lep_ilColCroc_2.fna	5.98702	0.69597	0.994941	0.29897
w.lasiommata_petropolitana.LP_1401.v1.fna	7.70197	0.694243	0.998887	0.304644
w.pararge_aegeria.Lep_ilParAegt1_B.fna	6.05105	0.677234	0.995219	0.317985
w.phalera_bucephala.Lep_ilPhaBuce1_B2.fna	6.15006	0.667166	0.995619	0.328453
w.colias_alfacariensis.CA_966.v1.fna	5.80147	0.663117	0.99404	0.330923
w.erynnis_tages.Lep_ilEryTage1_B.fna	6.52148	0.661949	0.996844	0.334895
w.aricia_agestis.Lep_ilAriAges1_B.fna	5.89193	0.648242	0.994498	0.346255
w.polyommatus_eros.PE_1417.v2.fna	5.84167	0.648022	0.994248	0.346226
w.chrysomya_megacephala.GCF_008245065_1.fna	6.50394	0.64359	0.996795	0.353205
w.melanargia_galathea.Lep_ilMelGala_1.fna	5.6875	0.639096	0.993409	0.354314
w.polyommatus_icarus.Lep_ilPolIcar_1.fna	7.41985	0.636103	0.998572	0.362469
w.pandemis_corylana.Lep_ilPanCory1_B.fna	5.81317	0.626701	0.994101	0.367401
w.erebia_cassioides.GCF_018555315_1.fna	5.57317	0.623553	0.992709	0.369156
w.pyrgus_malvae.Lep_ilPyrMal_3.fna	5.58839	0.617432	0.992806	0.375374
w.pammene_fasciana.Lep_ilPamFasc1_B.fna	4.76069	0.607522	0.98506	0.377538
w.catoptria_pinella.Lep_ilCatPine1_B.fna	5.6724	0.600235	0.993321	0.393086
w.culex_quinquefasciatus.GCF_000073005_1.fna	4.91344	0.582043	0.986945	0.404902
w.culex_molestus.GCF_000723225_2.fna	4.91324	0.582025	0.986943	0.404918
w.thymelicus_acteon.SP_TA_344.v3.fna	7.0616	0.560698	0.998041	0.437343
w.watsonalla_binaria.Lep_ilWatBina1_B.fna	5.08079	0.556532	0.988738	0.432206
w.nasonia_vitripennis.GCF_000204545_1.fna	1.23279	0.31504	0.663298	0.348258
w.episyrphus_balteatus.Dip_idEpiBalt1_B.fna	1.38082	0.269393	0.704553	0.43516
w.iphiclides_feisthamelii.IF_142.v1.fna	1.01036	0.252524	0.590227	0.337703
w.athalia_cordata.Hym_iyAthCord1_B.fna	1.01822	0.24466	0.593059	0.348398
w.apotomis_betuletana.Lep_ilApoBetu1_B.fna	1.64445	0.244256	0.76591	0.521654
w.colias_hyale.CH_1004.v2.fna	1.22548	0.237586	0.661117	0.423531
w.sphaerophoria_taeniata.Dip_idSphTaen1_B.fna	1.04863	0.234634	0.603843	0.369209
w.erebia_ligea.RO_EL_949.v1.fna	0.950596	0.229876	0.56802	0.338144
w.apotomis_turbidana.Lep_ilApoTurb1_B.fna	1.00371	0.226023	0.587813	0.361791
w.carcina_quercana.Lep_ilCarQuer1_B.fna	0.935563	0.223465	0.562248	0.338783
w.rhopobota_naevana.Lep_ilRhoNaev1_B.fna	0.935298	0.217818	0.562145	0.344327
w.erebia_euryale.EE_932.v1.fna	1.1301	0.215425	0.631338	0.415913
w.euphydryas_aurinia.Lep_ilEupAuri1_B.fna	1.18454	0.211303	0.648642	0.437339
w.melanostoma_mellinum.Dip_idMelMell2_B.fna	0.999376	0.208422	0.586232	0.377809
w.endotricha_flammealis.Lep_ilEndFlam1_B.fna	0.952683	0.198853	0.568815	0.369962
w.agriphila_straminella.Lep_ilAgrStra1_B.fna	0.997531	0.196539	0.585557	0.389018
w.camptogramma_bilineatum.Lep_ilCamBiln1_B.fna	0.949402	0.1797	0.567564	0.387864
w.erebia_ligea.Lep_ilEreEpip1_B.fna	1.08297	0.170423	0.615674	0.445251
Gonepteryx_cleopatra.GC_498
w.emmelina_monodactyla.Lep_ilEmmMono1_B.fna	8.86876	0.972271	0.999603	0.0273316
w.pontia_edusa.RO_PE_757.v2.fna	5.76532	0.946095	0.993847	0.0477522
w.operophtera_brumata.GCF_001266585_1.fna	4.99335	0.944148	0.987834	0.0436865
w.campaea_margaritaria.Lep_ilCamMarg1_B.fna	5.66254	0.841051	0.993262	0.152212
w.leptidea_sinapis.Lep_ilLepSina1_B.fna	4.64324	0.835694	0.983427	0.147733
w.orgyia_antiqua.Lep_ilOrgAnti1_B.fna	4.17087	0.74932	0.974849	0.22553
w.protocalliphora_azurea.Dip_idProAzur1_B.fna	2.35682	0.61076	0.875203	0.264443
w.lasiommata_petropolitana.LP_1401.v1.fna	2.15024	0.605178	0.850231	0.245053
w.lycaena_phlaeas.Lep_ilLycPhla1_B.fna	1.82288	0.586973	0.800033	0.213061
w.colias_crocea.Lep_ilColCroc_2.fna	1.60483	0.574957	0.757575	0.182617
w.pararge_aegeria.Lep_ilParAegt1_B.fna	1.57724	0.562351	0.751597	0.189246
w.phalera_bucephala.Lep_ilPhaBuce1_B2.fna	1.64776	0.562162	0.766594	0.204432
w.erynnis_tages.Lep_ilEryTage1_B.fna	1.76765	0.555284	0.79004	0.234756
w.colias_alfacariensis.CA_966.v1.fna	1.55512	0.548343	0.746698	0.198355
w.aricia_agestis.Lep_ilAriAges1_B.fna	1.58552	0.543971	0.753406	0.209435
w.polyommatus_eros.PE_1417.v2.fna	1.57183	0.543578	0.750407	0.206829
w.melanargia_galathea.Lep_ilMelGala_1.fna	1.55236	0.535403	0.74608	0.210677
w.polyommatus_icarus.Lep_ilPolIcar_1.fna	2.0444	0.531255	0.835559	0.304303
w.chrysomya_megacephala.GCF_008245065_1.fna	1.85542	0.52901	0.805697	0.276687
w.pandemis_corylana.Lep_ilPanCory1_B.fna	1.5595	0.522938	0.747676	0.224738
w.erebia_cassioides.GCF_018555315_1.fna	1.48818	0.520132	0.731275	0.211142
w.pyrgus_malvae.Lep_ilPyrMal_3.fna	1.51063	0.513967	0.736549	0.222582
w.catoptria_pinella.Lep_ilCatPine1_B.fna	1.58311	0.497092	0.752882	0.25579
w.thymelicus_acteon.SP_TA_344.v3.fna	1.86094	0.486948	0.806642	0.319694
w.culex_quinquefasciatus.GCF_000073005_1.fna	1.32443	0.476947	0.689468	0.212521
w.culex_molestus.GCF_000723225_2.fna	1.30071	0.472872	0.682896	0.210024
w.pammene_fasciana.Lep_ilPamFasc1_B.fna	1.24548	0.472473	0.667049	0.194576
w.watsonalla_binaria.Lep_ilWatBina1_B.fna	1.32227	0.456274	0.688877	0.232602
Gonepteryx_cleopatra.GC_522
w.colias_crocea.Lep_ilColCroc_2.fna	36.2443	0.999815	1	0.000184702
w.aricia_agestis.Lep_ilAriAges1_B.fna	17.3544	0.911083	1	0.0889165
w.polyommatus_eros.PE_1417.v2.fna	18.1521	0.894381	1	0.105619
w.erynnis_tages.Lep_ilEryTage1_B.fna	17.6105	0.886566	1	0.113434
w.phalera_bucephala.Lep_ilPhaBuce1_B2.fna	15.1835	0.863125	0.999998	0.136873
w.melanargia_galathea.Lep_ilMelGala_1.fna	15.4212	0.859788	0.999999	0.140211
w.polyommatus_icarus.Lep_ilPolIcar_1.fna	15.2739	0.850502	0.999999	0.149496
w.catoptria_pinella.Lep_ilCatPine1_B.fna	16.5556	0.814118	1	0.185881
w.operophtera_brumata.GCF_001266585_1.fna	6.87676	0.776767	0.997694	0.220926
w.pontia_edusa.RO_PE_757.v2.fna	6.89968	0.735614	0.99774	0.262126
w.lycaena_phlaeas.Lep_ilLycPhla1_B.fna	7.05961	0.708656	0.998038	0.289382
w.emmelina_monodactyla.Lep_ilEmmMono1_B.fna	6.56527	0.702225	0.996964	0.294739
w.leptidea_sinapis.Lep_ilLepSina1_B.fna	6.64487	0.698821	0.99717	0.298349
w.colias_alfacariensis.CA_966.v1.fna	7.16889	0.691766	0.998218	0.306452
w.pararge_aegeria.Lep_ilParAegt1_B.fna	5.80254	0.662076	0.994046	0.33197
w.campaea_margaritaria.Lep_ilCamMarg1_B.fna	6.16055	0.654942	0.995659	0.340718
w.pyrgus_malvae.Lep_ilPyrMal_3.fna	6.68968	0.652394	0.99728	0.344886
w.erebia_cassioides.GCF_018555315_1.fna	6.91157	0.65174	0.997764	0.346024
w.pandemis_corylana.Lep_ilPanCory1_B.fna	6.5018	0.644827	0.996789	0.351962
w.lasiommata_petropolitana.LP_1401.v1.fna	5.98068	0.638648	0.994912	0.356264
w.pammene_fasciana.Lep_ilPamFasc1_B.fna	6.26845	0.638538	0.996054	0.357516
w.orgyia_antiqua.Lep_ilOrgAnti1_B.fna	5.76313	0.626382	0.993835	0.367453
w.protocalliphora_azurea.Dip_idProAzur1_B.fna	5.73982	0.606728	0.993707	0.386978
w.chrysomya_megacephala.GCF_008245065_1.fna	4.97616	0.588069	0.987648	0.399579
w.culex_molestus.GCF_000723225_2.fna	4.65669	0.565865	0.983623	0.417758
w.thymelicus_acteon.SP_TA_344.v3.fna	5.86722	0.562257	0.994376	0.43212
w.culex_quinquefasciatus.GCF_000073005_1.fna	4.67545	0.561258	0.983892	0.422634
w.watsonalla_binaria.Lep_ilWatBina1_B.fna	4.61379	0.546279	0.98299	0.436711
w.nasonia_vitripennis.GCF_000204545_1.fna	1.27181	0.315947	0.674701	0.358755
w.iphiclides_feisthamelii.IF_142.v1.fna	1.55859	0.290937	0.747473	0.456536
w.episyrphus_balteatus.Dip_idEpiBalt1_B.fna	1.15764	0.270386	0.640195	0.369809
w.leptopilina_clavipes.GCF_006334525_1.fna	0.929112	0.258502	0.559747	0.301245
w.erebia_ligea.RO_EL_949.v1.fna	1.07916	0.247074	0.614377	0.367302
w.apotomis_betuletana.Lep_ilApoBetu1_B.fna	1.17555	0.246653	0.64584	0.399187
w.apotomis_turbidana.Lep_ilApoTurb1_B.fna	1.31945	0.244864	0.6881	0.443236
w.colias_hyale.CH_1004.v2.fna	1.13883	0.242822	0.634169	0.391347
w.athalia_cordata.Hym_iyAthCord1_B.fna	1.02635	0.241923	0.59597	0.354047
w.sphaerophoria_taeniata.Dip_idSphTaen1_B.fna	1.01283	0.239635	0.591119	0.351484
w.carcina_quercana.Lep_ilCarQuer1_B.fna	1.2397	0.239058	0.665345	0.426287
w.idaea_aversata.Lep_ilIdaAver1_B.fna	1.34026	0.234703	0.693778	0.459075
w.rhopobota_naevana.Lep_ilRhoNaev1_B.fna	1.01434	0.223869	0.591661	0.367792
w.erebia_euryale.EE_932.v1.fna	0.965342	0.222316	0.573608	0.351292
w.euphydryas_aurinia.Lep_ilEupAuri1_B.fna	1.21238	0.21821	0.657173	0.438964
w.agriphila_straminella.Lep_ilAgrStra1_B.fna	1.00432	0.217121	0.588036	0.370915
w.pandemis_cinnamomeana.Lep_ilPanCinn1_B.fna	1.09664	0.214905	0.620286	0.405381
w.melanostoma_mellinum.Dip_idMelMell2_B.fna	0.926634	0.210366	0.558783	0.348416
w.archips_podanus.Lep_ilArcPodn1_B.fna	0.904174	0.19946	0.549945	0.350485
w.eucosma_cana.Lep_ilEucCana1_B.fna	0.919945	0.191493	0.556169	0.364676
Gonepteryx_cleopatra.GC_RVcoll13T411	no-hit	no-hit	no-hit	no-hit
Gonepteryx_cleopatra.GC_RVcoll16F394	no-hit	no-hit	no-hit	no-hit
Gonepteryx_farinosa_596575.GR_1629
w.pammene_fasciana.Lep_ilPamFasc1_B.fna	3.44426	0.50126	0.952226	0.450967
w.lycaena_phlaeas.Lep_ilLycPhla1_B.fna	1.51583	0.403591	0.737756	0.334165
w.colias_crocea.Lep_ilColCroc_2.fna	0.937896	0.37906	0.563149	0.184088
w.emmelina_monodactyla.Lep_ilEmmMono1_B.fna	1.05646	0.37572	0.606571	0.230851
w.pararge_aegeria.Lep_ilParAegt1_B.fna	0.918381	0.371834	0.555555	0.183722
w.phalera_bucephala.Lep_ilPhaBuce1_B2.fna	0.94306	0.370786	0.565136	0.19435
w.colias_alfacariensis.CA_966.v1.fna	1.01097	0.368671	0.590445	0.221774
w.melanargia_galathea.Lep_ilMelGala_1.fna	0.933674	0.364995	0.561517	0.196522
w.polyommatus_icarus.Lep_ilPolIcar_1.fna	1.08239	0.358253	0.615477	0.257223
w.campaea_margaritaria.Lep_ilCamMarg1_B.fna	0.972427	0.356307	0.576268	0.21996
w.erynnis_tages.Lep_ilEryTage1_B.fna	0.961309	0.353643	0.572087	0.218444
w.lasiommata_petropolitana.LP_1401.v1.fna	0.925787	0.346726	0.558453	0.211726
w.pyrgus_malvae.Lep_ilPyrMal_3.fna	0.965033	0.34204	0.573492	0.231451
w.chrysomya_megacephala.GCF_008245065_1.fna	0.968621	0.338528	0.574841	0.236313
w.nasonia_vitripennis.GCF_000204545_1.fna	1.02675	0.281201	0.596112	0.314911
w.colias_hyale.CH_1004.v2.fna	1.01435	0.25921	0.591667	0.332456
w.eucosma_cana.Lep_ilEucCana1_B.fna	2.38687	0.243004	0.878471	0.635468
w.erebia_ligea.Lep_ilEreEpip1_B.fna	1.94832	0.231056	0.820999	0.589943
w.sphaerophoria_taeniata.Dip_idSphTaen1_B.fna	0.947681	0.222596	0.566907	0.34431
w.chorthippus_parallelus.Ort_iqChoPara1_B.fna	1.31117	0.206944	0.685811	0.478867
w.ostrinia_furnacalis.GCF_023559125_1.fna	0.986756	0.205705	0.581595	0.375891
w.chorthippus_brunneus.Ort_iqChoBrun1_B.fna	1.45478	0.190306	0.723231	0.532926
w.drosophila_mauritiana.GCF_004795975_1.fna	1.16462	0.133622	0.642406	0.508784
w.nasonia_oneida.GCF_009012935_1.fna	1.23929	0.00545382	0.665223	0.659769
Gonepteryx_farinosa_596575.GR_1630	no-hit	no-hit	no-hit	no-hit
Gonepteryx_farinosa_596575.GR_1633	no-hit	no-hit	no-hit	no-hit
Gonepteryx_farinosa_596575.GR_1635	no-hit	no-hit	no-hit	no-hit
Gonepteryx_farinosa_596575.GR_1636	no-hit	no-hit	no-hit	no-hit
Gonepteryx_farinosa_596575.GR_1637	no-hit	no-hit	no-hit	no-hit
Gonepteryx_rhamni.EB_GR_164
w.emmelina_monodactyla.Lep_ilEmmMono1_B.fna	17.8219	0.996935	1	0.00306464
w.operophtera_brumata.GCF_001266585_1.fna	10.448	0.981146	0.999902	0.0187553
w.pontia_edusa.RO_PE_757.v2.fna	11.9138	0.973098	0.999973	0.0268748
w.campaea_margaritaria.Lep_ilCamMarg1_B.fna	11.6484	0.865853	0.999966	0.134113
w.leptidea_sinapis.Lep_ilLepSina1_B.fna	9.82916	0.861474	0.99983	0.138356
w.orgyia_antiqua.Lep_ilOrgAnti1_B.fna	8.74633	0.77519	0.999557	0.224367
w.protocalliphora_azurea.Dip_idProAzur1_B.fna	4.96517	0.676796	0.987528	0.310731
w.lasiommata_petropolitana.LP_1401.v1.fna	4.40375	0.66982	0.979524	0.309705
w.lycaena_phlaeas.Lep_ilLycPhla1_B.fna	3.84592	0.666729	0.966491	0.299762
w.colias_crocea.Lep_ilColCroc_2.fna	3.35726	0.657995	0.948412	0.290416
w.pararge_aegeria.Lep_ilParAegt1_B.fna	3.38114	0.639802	0.949488	0.309686
w.phalera_bucephala.Lep_ilPhaBuce1_B2.fna	3.45939	0.637274	0.95286	0.315586
w.erynnis_tages.Lep_ilEryTage1_B.fna	3.69266	0.630302	0.961635	0.331333
w.colias_alfacariensis.CA_966.v1.fna	3.22683	0.626503	0.942115	0.315611
w.polyommatus_eros.PE_1417.v2.fna	3.25179	0.619749	0.943376	0.323628
w.aricia_agestis.Lep_ilAriAges1_B.fna	3.2914	0.618238	0.945323	0.327084
w.melanargia_galathea.Lep_ilMelGala_1.fna	3.21873	0.60639	0.941699	0.335309
w.polyommatus_icarus.Lep_ilPolIcar_1.fna	4.61706	0.60304	0.983039	0.38
w.chrysomya_megacephala.GCF_008245065_1.fna	3.69602	0.60222	0.961749	0.359529
w.pandemis_corylana.Lep_ilPanCory1_B.fna	3.21566	0.596474	0.941541	0.345066
w.erebia_cassioides.GCF_018555315_1.fna	3.12451	0.594195	0.936641	0.342446
w.pyrgus_malvae.Lep_ilPyrMal_3.fna	3.14269	0.58269	0.93765	0.35496
w.catoptria_pinella.Lep_ilCatPine1_B.fna	3.23702	0.567674	0.942633	0.37496
w.pammene_fasciana.Lep_ilPamFasc1_B.fna	2.66257	0.561612	0.904731	0.343119
w.culex_quinquefasciatus.GCF_000073005_1.fna	2.74843	0.551531	0.911687	0.360156
w.culex_molestus.GCF_000723225_2.fna	2.73969	0.549793	0.911003	0.361209
w.thymelicus_acteon.SP_TA_344.v3.fna	3.93642	0.539223	0.969065	0.429842
w.watsonalla_binaria.Lep_ilWatBina1_B.fna	2.78989	0.525054	0.914861	0.389807
w.apotomis_betuletana.Lep_ilApoBetu1_B.fna	0.948655	0.205458	0.567279	0.361821
w.colias_hyale.CH_1004.v2.fna	0.747933	0.198198	0.483368	0.28517
Gonepteryx_rhamni.GR_136	no-hit	no-hit	no-hit	no-hit
Gonepteryx_rhamni.GR_392	no-hit	no-hit	no-hit	no-hit
Gonepteryx_rhamni.GR_606
w.emmelina_monodactyla.Lep_ilEmmMono1_B.fna	7.60775	0.964931	0.998791	0.0338592
w.pontia_edusa.RO_PE_757.v2.fna	5.49743	0.942083	0.992205	0.0501215
w.operophtera_brumata.GCF_001266585_1.fna	4.73042	0.938931	0.984655	0.0457239
w.campaea_margaritaria.Lep_ilCamMarg1_B.fna	5.06572	0.834935	0.988587	0.153652
w.leptidea_sinapis.Lep_ilLepSina1_B.fna	4.42894	0.832104	0.979975	0.147871
w.orgyia_antiqua.Lep_ilOrgAnti1_B.fna	4.01028	0.747909	0.971018	0.223109
w.protocalliphora_azurea.Dip_idProAzur1_B.fna	2.17907	0.611676	0.853996	0.24232
w.lasiommata_petropolitana.LP_1401.v1.fna	2.00235	0.598568	0.829339	0.230771
w.lycaena_phlaeas.Lep_ilLycPhla1_B.fna	1.80991	0.591504	0.797731	0.206227
w.colias_crocea.Lep_ilColCroc_2.fna	1.54603	0.57825	0.744656	0.166406
w.pararge_aegeria.Lep_ilParAegt1_B.fna	1.59215	0.56193	0.754846	0.192916
w.erynnis_tages.Lep_ilEryTage1_B.fna	1.67746	0.557363	0.772634	0.215271
w.phalera_bucephala.Lep_ilPhaBuce1_B2.fna	1.58784	0.555929	0.753912	0.197983
w.aricia_agestis.Lep_ilAriAges1_B.fna	1.53733	0.547356	0.742688	0.195332
w.colias_alfacariensis.CA_966.v1.fna	1.49277	0.54594	0.732361	0.186421
w.polyommatus_eros.PE_1417.v2.fna	1.51217	0.544118	0.736907	0.192789
w.melanargia_galathea.Lep_ilMelGala_1.fna	1.48308	0.532877	0.730061	0.197184
w.polyommatus_icarus.Lep_ilPolIcar_1.fna	1.68909	0.529711	0.774958	0.245247
w.pandemis_corylana.Lep_ilPanCory1_B.fna	1.48039	0.524914	0.72942	0.204506
w.chrysomya_megacephala.GCF_008245065_1.fna	1.64675	0.519201	0.766386	0.247185
w.erebia_cassioides.GCF_018555315_1.fna	1.4388	0.516583	0.719297	0.202714
w.pyrgus_malvae.Lep_ilPyrMal_3.fna	1.4285	0.508793	0.716733	0.207939
w.catoptria_pinella.Lep_ilCatPine1_B.fna	1.46648	0.499895	0.726076	0.226181
w.thymelicus_acteon.SP_TA_344.v3.fna	1.78312	0.489055	0.792889	0.303834
w.culex_molestus.GCF_000723225_2.fna	1.27047	0.471255	0.674314	0.203059
w.culex_quinquefasciatus.GCF_000073005_1.fna	1.26884	0.470487	0.673846	0.203358
w.watsonalla_binaria.Lep_ilWatBina1_B.fna	1.29904	0.463202	0.682429	0.219227
w.pammene_fasciana.Lep_ilPamFasc1_B.fna	1.19846	0.462695	0.652932	0.190238
Gonepteryx_rhamni.GR_83
w.emmelina_monodactyla.Lep_ilEmmMono1_B.fna	3.02094	0.802893	0.930573	0.12768
w.pontia_edusa.RO_PE_757.v2.fna	2.1066	0.776434	0.844347	0.0679126
w.operophtera_brumata.GCF_001266585_1.fna	1.79881	0.746784	0.795738	0.048954
w.campaea_margaritaria.Lep_ilCamMarg1_B.fna	1.99949	0.690886	0.828907	0.138021
w.leptidea_sinapis.Lep_ilLepSina1_B.fna	1.70934	0.680186	0.778946	0.0987606
w.orgyia_antiqua.Lep_ilOrgAnti1_B.fna	1.51573	0.607546	0.737732	0.130186
Gonepteryx_rhamni.GR_RVcoll12N485	no-hit	no-hit	no-hit	no-hit
Gonepteryx_rhamni.GR_RVcoll16G624	no-hit	no-hit	no-hit	no-hit

## Sheet: Iphiclides
genome	coverage	breadth	breadth_expected	E-O
Iphiclides_feisthamelii.CA_IF_142.200213_A00291_0260_AHJT32DRXX_1_11954LK0023L01.drep_ani99_maf90.instrain
w.iphiclides_feisthamelii.IF_142.v1.fna	22.3246	0.979605	1	0.0203948
w.apotomis_betuletana.Lep_ilApoBetu1_B.fna	1.19687	0.32789	0.652445	0.324555
w.melanostoma_mellinum.Dip_idMelMell2_B.fna	1.27941	0.305226	0.676876	0.37165
w.colias_hyale.CH_1004.v2.fna	0.898155	0.2844	0.547547	0.263146
Iphiclides_feisthamelii.FR_IF_1303.200213_A00291_0260_AHJT32DRXX_2_11954LK0013L01.drep_ani99_maf90.instrain
w.iphiclides_feisthamelii.IF_142.v1.fna	17.2796	0.981504	1	0.0184961
w.pararge_aegeria.Lep_ilParAegt1_B.fna	51.1362	0.93786	1	0.0621402
w.operophtera_brumata.GCF_001266585_1.fna	10.2139	0.784886	0.999879	0.214993
w.watsonalla_binaria.Lep_ilWatBina1_B.fna	42.3107	0.776557	1	0.223443
w.lycaena_phlaeas.Lep_ilLycPhla1_B.fna	13.3897	0.761336	0.999993	0.238657
w.pontia_edusa.RO_PE_757.v2.fna	9.92693	0.731333	0.999844	0.268511
w.colias_alfacariensis.CA_966.v1.fna	11.5255	0.708822	0.999962	0.29114
w.colias_crocea.Lep_ilColCroc_2.fna	8.10499	0.699101	0.99922	0.300119
w.culex_molestus.GCF_000723225_2.fna	18.6098	0.698818	1	0.301182
w.culex_quinquefasciatus.GCF_000073005_1.fna	18.973	0.69446	1	0.30554
w.emmelina_monodactyla.Lep_ilEmmMono1_B.fna	9.29188	0.692271	0.999727	0.307456
w.pyrgus_malvae.Lep_ilPyrMal_3.fna	11.8133	0.687944	0.999971	0.312027
w.leptidea_sinapis.Lep_ilLepSina1_B.fna	10.209	0.683964	0.999878	0.315914
w.chrysomya_megacephala.GCF_008245065_1.fna	15.3337	0.67607	0.999999	0.323929
w.pammene_fasciana.Lep_ilPamFasc1_B.fna	9.28325	0.669999	0.999725	0.329725
w.phalera_bucephala.Lep_ilPhaBuce1_B2.fna	8.3891	0.669015	0.999393	0.330378
w.aricia_agestis.Lep_ilAriAges1_B.fna	8.18613	0.664034	0.999274	0.33524
w.melanargia_galathea.Lep_ilMelGala_1.fna	7.75322	0.662539	0.998936	0.336398
w.erebia_cassioides.GCF_018555315_1.fna	10.8836	0.66124	0.999933	0.338693
w.lasiommata_petropolitana.LP_1401.v1.fna	10.0324	0.65909	0.999858	0.340768
w.pandemis_corylana.Lep_ilPanCory1_B.fna	11.5723	0.658609	0.999964	0.341354
w.erynnis_tages.Lep_ilEryTage1_B.fna	7.71537	0.654628	0.9989	0.344273
w.polyommatus_eros.PE_1417.v2.fna	7.67244	0.642698	0.998858	0.356159
w.campaea_margaritaria.Lep_ilCamMarg1_B.fna	8.61421	0.634896	0.999503	0.364606
w.polyommatus_icarus.Lep_ilPolIcar_1.fna	7.68768	0.634406	0.998873	0.364468
w.orgyia_antiqua.Lep_ilOrgAnti1_B.fna	11.6471	0.626128	0.999966	0.373838
w.protocalliphora_azurea.Dip_idProAzur1_B.fna	9.25528	0.611107	0.999718	0.38861
w.catoptria_pinella.Lep_ilCatPine1_B.fna	7.35862	0.606925	0.998493	0.391568
w.thymelicus_acteon.SP_TA_344.v3.fna	8.30028	0.543905	0.999344	0.455439
w.nasonia_vitripennis.GCF_000204545_1.fna	2.58281	0.505387	0.897779	0.392392
w.episyrphus_balteatus.Dip_idEpiBalt1_B.fna	3.61736	0.469249	0.958998	0.489749
w.apotomis_betuletana.Lep_ilApoBetu1_B.fna	2.59244	0.453114	0.898645	0.445531
w.leptopilina_clavipes.GCF_006334525_1.fna	1.785	0.429555	0.793232	0.363677
w.rhopobota_naevana.Lep_ilRhoNaev1_B.fna	3.49045	0.414858	0.954136	0.539278
w.colias_hyale.CH_1004.v2.fna	2.26272	0.410331	0.864391	0.45406
w.melanostoma_mellinum.Dip_idMelMell2_B.fna	2.32333	0.398918	0.871458	0.47254
w.erebia_ligea.RO_EL_949.v1.fna	2.21766	0.393532	0.858887	0.465355
w.athalia_cordata.Hym_iyAthCord1_B.fna	2.07548	0.389241	0.840011	0.45077
w.erebia_euryale.EE_932.v1.fna	2.15122	0.381344	0.850361	0.469017
w.sphaerophoria_taeniata.Dip_idSphTaen1_B.fna	2.04223	0.380513	0.835244	0.45473
w.parapoynx_stratiotata.Lep_ilParStra1_B.fna	2.12377	0.365722	0.846689	0.480968
w.ochlodes_sylvanus.Lep_ilOchSylv3_B.fna	2.15852	0.356952	0.851322	0.49437
w.agriphila_straminella.Lep_ilAgrStra1_B.fna	4.46416	0.356487	0.980588	0.624101
w.euphydryas_aurinia.Lep_ilEupAuri1_B.fna	3.99203	0.350518	0.970547	0.620029
w.idaea_aversata.Lep_ilIdaAver1_B.fna	3.80497	0.345122	0.965257	0.620135
w.apotomis_turbidana.Lep_ilApoTurb1_B.fna	1.79197	0.338502	0.7945	0.455998
w.carcina_quercana.Lep_ilCarQuer1_B.fna	2.23756	0.335449	0.861345	0.525896
w.philonthus_cognatus.Col_icPhiCogn1_B.fna	1.7401	0.329582	0.784868	0.455286
w.pandemis_cinnamomeana.Lep_ilPanCinn1_B.fna	2.47891	0.328998	0.887957	0.558959
w.archips_podanus.Lep_ilArcPodn1_B.fna	2.12983	0.327172	0.847508	0.520336
w.camptogramma_bilineatum.Lep_ilCamBiln1_B.fna	1.52996	0.31533	0.741008	0.425678
w.endotricha_flammealis.Lep_ilEndFlam1_B.fna	1.68457	0.308647	0.774057	0.46541
w.ischnura_elegans.Odo_ioIscEleg1_B.fna	1.38807	0.280944	0.706439	0.425495
w.spodoptera_picta.GCF_018141665_1.fna	1.09491	0.269217	0.619703	0.350486
w.ostrinia_furnacalis.GCF_023559125_1.fna	0.999445	0.26008	0.586257	0.326177
w.eucosma_cana.Lep_ilEucCana1_B.fna	1.44675	0.246836	0.72126	0.474425
w.erebia_ligea.Lep_ilEreEpip1_B.fna	1.27492	0.245578	0.675591	0.430013
w.chorthippus_parallelus.Ort_iqChoPara1_B.fna	1.33489	0.226583	0.692325	0.465743
w.chorthippus_brunneus.Ort_iqChoBrun1_B.fna	1.14107	0.196794	0.634892	0.438098
w.diaphorina_citri.GCF_013096725_2.fna	1.32764	0.164193	0.690347	0.526154
Iphiclides_feisthamelii.FR_IF_1306.200213_A00291_0260_AHJT32DRXX_2_11954LK0014L01.drep_ani99_maf90.instrain
w.iphiclides_feisthamelii.IF_142.v1.fna	19.936	0.984434	1	0.0155657
w.pararge_aegeria.Lep_ilParAegt1_B.fna	51.8259	0.938149	1	0.0618514
w.operophtera_brumata.GCF_001266585_1.fna	10.5417	0.788336	0.999909	0.211573
w.watsonalla_binaria.Lep_ilWatBina1_B.fna	43.0753	0.776497	1	0.223503
w.lycaena_phlaeas.Lep_ilLycPhla1_B.fna	13.7639	0.759386	0.999995	0.240609
w.pontia_edusa.RO_PE_757.v2.fna	10.3109	0.736481	0.999889	0.263408
w.colias_alfacariensis.CA_966.v1.fna	11.9201	0.713878	0.999973	0.286095
w.colias_crocea.Lep_ilColCroc_2.fna	8.4521	0.703631	0.999426	0.295796
w.culex_molestus.GCF_000723225_2.fna	19.0785	0.701103	1	0.298897
w.emmelina_monodactyla.Lep_ilEmmMono1_B.fna	9.55142	0.69604	0.999783	0.303743
w.culex_quinquefasciatus.GCF_000073005_1.fna	19.581	0.694343	1	0.305657
w.pyrgus_malvae.Lep_ilPyrMal_3.fna	11.9413	0.692816	0.999974	0.307157
w.leptidea_sinapis.Lep_ilLepSina1_B.fna	10.5353	0.690625	0.999909	0.309283
w.pammene_fasciana.Lep_ilPamFasc1_B.fna	9.63213	0.677586	0.999798	0.322212
w.chrysomya_megacephala.GCF_008245065_1.fna	15.5803	0.675427	0.999999	0.324572
w.phalera_bucephala.Lep_ilPhaBuce1_B2.fna	8.60445	0.671775	0.999498	0.327724
w.aricia_agestis.Lep_ilAriAges1_B.fna	8.33192	0.667729	0.999362	0.331633
w.erebia_cassioides.GCF_018555315_1.fna	11.2152	0.667338	0.99995	0.332612
w.melanargia_galathea.Lep_ilMelGala_1.fna	7.99946	0.665742	0.999144	0.333403
w.lasiommata_petropolitana.LP_1401.v1.fna	10.438	0.664115	0.999901	0.335786
w.erynnis_tages.Lep_ilEryTage1_B.fna	7.95316	0.659805	0.999109	0.339303
w.pandemis_corylana.Lep_ilPanCory1_B.fna	11.6949	0.658961	0.999967	0.341007
w.polyommatus_eros.PE_1417.v2.fna	7.83973	0.644813	0.999015	0.354202
w.campaea_margaritaria.Lep_ilCamMarg1_B.fna	8.89772	0.641256	0.999613	0.358357
w.polyommatus_icarus.Lep_ilPolIcar_1.fna	7.86783	0.640404	0.999039	0.358634
w.orgyia_antiqua.Lep_ilOrgAnti1_B.fna	11.9129	0.62941	0.999973	0.370563
w.protocalliphora_azurea.Dip_idProAzur1_B.fna	9.48531	0.613871	0.99977	0.385898
w.catoptria_pinella.Lep_ilCatPine1_B.fna	7.55151	0.608865	0.998729	0.389864
w.thymelicus_acteon.SP_TA_344.v3.fna	8.54029	0.547183	0.999469	0.452286
w.nasonia_vitripennis.GCF_000204545_1.fna	2.7305	0.51448	0.910278	0.395798
w.episyrphus_balteatus.Dip_idEpiBalt1_B.fna	3.74351	0.479568	0.96332	0.483752
w.apotomis_betuletana.Lep_ilApoBetu1_B.fna	2.82354	0.464772	0.917354	0.452582
w.leptopilina_clavipes.GCF_006334525_1.fna	1.96038	0.439852	0.822895	0.383043
w.rhopobota_naevana.Lep_ilRhoNaev1_B.fna	3.67218	0.424717	0.960935	0.536219
w.colias_hyale.CH_1004.v2.fna	2.4023	0.422155	0.880116	0.457961
w.melanostoma_mellinum.Dip_idMelMell2_B.fna	2.55237	0.408655	0.894994	0.48634
w.erebia_ligea.RO_EL_949.v1.fna	2.32086	0.401707	0.871178	0.469471
w.athalia_cordata.Hym_iyAthCord1_B.fna	2.27656	0.399607	0.866039	0.466432
w.erebia_euryale.EE_932.v1.fna	2.28529	0.394704	0.867068	0.472364
w.sphaerophoria_taeniata.Dip_idSphTaen1_B.fna	2.20392	0.389464	0.857165	0.467701
w.parapoynx_stratiotata.Lep_ilParStra1_B.fna	2.2486	0.383579	0.86269	0.479112
w.idaea_aversata.Lep_ilIdaAver1_B.fna	3.92884	0.367789	0.968857	0.601068
w.agriphila_straminella.Lep_ilAgrStra1_B.fna	4.51634	0.367783	0.981462	0.613679
w.ochlodes_sylvanus.Lep_ilOchSylv3_B.fna	2.2799	0.367302	0.866433	0.499131
w.euphydryas_aurinia.Lep_ilEupAuri1_B.fna	4.2738	0.356502	0.977035	0.620532
w.apotomis_turbidana.Lep_ilApoTurb1_B.fna	1.90266	0.348962	0.813635	0.464672
w.carcina_quercana.Lep_ilCarQuer1_B.fna	2.32719	0.348318	0.871895	0.523577
w.philonthus_cognatus.Col_icPhiCogn1_B.fna	1.82365	0.336458	0.80017	0.463711
w.pandemis_cinnamomeana.Lep_ilPanCinn1_B.fna	2.46967	0.33623	0.88704	0.55081
w.archips_podanus.Lep_ilArcPodn1_B.fna	2.17874	0.33198	0.853953	0.521972
w.camptogramma_bilineatum.Lep_ilCamBiln1_B.fna	1.59991	0.32626	0.756521	0.430261
w.endotricha_flammealis.Lep_ilEndFlam1_B.fna	1.77492	0.322549	0.791382	0.468833
w.ischnura_elegans.Odo_ioIscEleg1_B.fna	1.48384	0.288886	0.730241	0.441355
w.spodoptera_picta.GCF_018141665_1.fna	1.15668	0.272007	0.639891	0.367884
w.ostrinia_furnacalis.GCF_023559125_1.fna	1.10387	0.271768	0.6227	0.350931
w.erebia_ligea.Lep_ilEreEpip1_B.fna	1.29804	0.259176	0.682148	0.422972
w.eucosma_cana.Lep_ilEucCana1_B.fna	1.5956	0.253877	0.755592	0.501715
w.chorthippus_parallelus.Ort_iqChoPara1_B.fna	1.40396	0.230631	0.710528	0.479897
w.dolichovespula_media.Hym_iyDolMedi1_B.fna	0.969685	0.224214	0.57524	0.351026
w.chorthippus_brunneus.Ort_iqChoBrun1_B.fna	1.20361	0.200801	0.654507	0.453707
w.diaphorina_citri.GCF_013096725_2.fna	1.3925	0.169737	0.707583	0.537847
Iphiclides_feisthamelii.FR_IF_1308.200213_A00291_0260_AHJT32DRXX_2_11954LK0015L01.drep_ani99_maf90.instrain
w.pararge_aegeria.Lep_ilParAegt1_B.fna	45.9558	0.938711	1	0.0612894
w.iphiclides_feisthamelii.IF_142.v1.fna	5.07853	0.877382	0.988716	0.111333
w.watsonalla_binaria.Lep_ilWatBina1_B.fna	38.3667	0.774375	1	0.225625
w.operophtera_brumata.GCF_001266585_1.fna	9.26568	0.768178	0.99972	0.231542
w.lycaena_phlaeas.Lep_ilLycPhla1_B.fna	12.078	0.737426	0.999977	0.262551
w.pontia_edusa.RO_PE_757.v2.fna	9.01138	0.717211	0.99965	0.282438
w.colias_alfacariensis.CA_966.v1.fna	10.3225	0.688743	0.99989	0.311147
w.culex_molestus.GCF_000723225_2.fna	16.7633	0.687094	1	0.312906
w.culex_quinquefasciatus.GCF_000073005_1.fna	17.2098	0.681515	1	0.318484
w.emmelina_monodactyla.Lep_ilEmmMono1_B.fna	8.37254	0.672742	0.999384	0.326642
w.leptidea_sinapis.Lep_ilLepSina1_B.fna	9.36819	0.66954	0.999744	0.330204
w.chrysomya_megacephala.GCF_008245065_1.fna	13.6125	0.665409	0.999994	0.334585
w.pyrgus_malvae.Lep_ilPyrMal_3.fna	10.5945	0.661273	0.999913	0.33864
w.colias_crocea.Lep_ilColCroc_2.fna	7.40045	0.661035	0.998548	0.337513
w.pammene_fasciana.Lep_ilPamFasc1_B.fna	8.29595	0.649048	0.999341	0.350293
w.erebia_cassioides.GCF_018555315_1.fna	9.71295	0.647792	0.999812	0.352019
w.pandemis_corylana.Lep_ilPanCory1_B.fna	10.1949	0.644798	0.999877	0.355079
w.phalera_bucephala.Lep_ilPhaBuce1_B2.fna	7.53019	0.643089	0.998705	0.355616
w.lasiommata_petropolitana.LP_1401.v1.fna	9.09496	0.639995	0.999675	0.35968
w.aricia_agestis.Lep_ilAriAges1_B.fna	7.25234	0.627259	0.998345	0.371086
w.melanargia_galathea.Lep_ilMelGala_1.fna	6.88142	0.625432	0.997703	0.372271
w.campaea_margaritaria.Lep_ilCamMarg1_B.fna	7.86925	0.619435	0.99904	0.379605
w.erynnis_tages.Lep_ilEryTage1_B.fna	6.83697	0.615987	0.997611	0.381625
w.orgyia_antiqua.Lep_ilOrgAnti1_B.fna	10.6792	0.615006	0.99992	0.384913
w.polyommatus_icarus.Lep_ilPolIcar_1.fna	6.94241	0.609907	0.997824	0.387917
w.polyommatus_eros.PE_1417.v2.fna	6.87205	0.609027	0.997684	0.388657
w.protocalliphora_azurea.Dip_idProAzur1_B.fna	8.49932	0.593934	0.99945	0.405516
w.catoptria_pinella.Lep_ilCatPine1_B.fna	7.33688	0.578342	0.998464	0.420122
w.thymelicus_acteon.SP_TA_344.v3.fna	7.5446	0.518923	0.998721	0.479799
w.nasonia_vitripennis.GCF_000204545_1.fna	1.98688	0.393491	0.826991	0.433501
w.episyrphus_balteatus.Dip_idEpiBalt1_B.fna	2.92392	0.349694	0.924364	0.574669
w.apotomis_betuletana.Lep_ilApoBetu1_B.fna	1.8783	0.337795	0.809582	0.471787
w.leptopilina_clavipes.GCF_006334525_1.fna	1.34174	0.321532	0.694178	0.372646
w.rhopobota_naevana.Lep_ilRhoNaev1_B.fna	2.8451	0.312258	0.918913	0.606654
w.colias_hyale.CH_1004.v2.fna	1.67372	0.310735	0.771883	0.461147
w.athalia_cordata.Hym_iyAthCord1_B.fna	1.61561	0.305555	0.759871	0.454316
w.erebia_ligea.RO_EL_949.v1.fna	1.78997	0.304312	0.794136	0.489824
w.melanostoma_mellinum.Dip_idMelMell2_B.fna	1.48269	0.295394	0.729969	0.434575
w.erebia_euryale.EE_932.v1.fna	1.70241	0.286583	0.777589	0.491006
w.euphydryas_aurinia.Lep_ilEupAuri1_B.fna	3.44303	0.285604	0.952175	0.66657
w.sphaerophoria_taeniata.Dip_idSphTaen1_B.fna	1.57623	0.284026	0.751375	0.467349
w.idaea_aversata.Lep_ilIdaAver1_B.fna	3.44388	0.28349	0.95221	0.668721
w.agriphila_straminella.Lep_ilAgrStra1_B.fna	4.07586	0.281688	0.972649	0.690961
w.parapoynx_stratiotata.Lep_ilParStra1_B.fna	1.77491	0.274264	0.79138	0.517116
w.ochlodes_sylvanus.Lep_ilOchSylv3_B.fna	1.75682	0.270481	0.788023	0.517541
w.carcina_quercana.Lep_ilCarQuer1_B.fna	1.99577	0.267484	0.828344	0.56086
w.apotomis_turbidana.Lep_ilApoTurb1_B.fna	1.52105	0.263814	0.738961	0.475147
w.philonthus_cognatus.Col_icPhiCogn1_B.fna	1.41052	0.258676	0.712201	0.453524
w.pandemis_cinnamomeana.Lep_ilPanCinn1_B.fna	2.07807	0.258576	0.840376	0.581799
w.archips_podanus.Lep_ilArcPodn1_B.fna	1.77475	0.250174	0.791352	0.541178
w.endotricha_flammealis.Lep_ilEndFlam1_B.fna	1.4078	0.243583	0.711507	0.467923
w.camptogramma_bilineatum.Lep_ilCamBiln1_B.fna	1.15876	0.237262	0.640553	0.403291
w.spodoptera_picta.GCF_018141665_1.fna	0.925287	0.220951	0.558257	0.337307
w.ischnura_elegans.Odo_ioIscEleg1_B.fna	1.00974	0.213647	0.59	0.376353
w.eucosma_cana.Lep_ilEucCana1_B.fna	1.20388	0.212636	0.654592	0.441956
w.erebia_ligea.Lep_ilEreEpip1_B.fna	1.14905	0.210617	0.637458	0.426841
w.chorthippus_parallelus.Ort_iqChoPara1_B.fna	1.09811	0.189474	0.620777	0.431303
w.chorthippus_brunneus.Ort_iqChoBrun1_B.fna	0.968325	0.165962	0.57473	0.408768
w.diaphorina_citri.GCF_013096725_2.fna	1.20171	0.148055	0.653929	0.505874
Iphiclides_feisthamelii.FR_IF_1322.200213_A00291_0260_AHJT32DRXX_2_11954LK0016L01.drep_ani99_maf90.instrain
w.iphiclides_feisthamelii.IF_142.v1.fna	18.7096	0.984047	1	0.0159532
w.pararge_aegeria.Lep_ilParAegt1_B.fna	54.6454	0.938263	1	0.0617373
w.operophtera_brumata.GCF_001266585_1.fna	10.9398	0.786837	0.999936	0.213099
w.watsonalla_binaria.Lep_ilWatBina1_B.fna	45.6352	0.776832	1	0.223168
w.lycaena_phlaeas.Lep_ilLycPhla1_B.fna	14.5028	0.759151	0.999997	0.240847
w.pontia_edusa.RO_PE_757.v2.fna	10.9021	0.738075	0.999934	0.261859
w.colias_alfacariensis.CA_966.v1.fna	12.48	0.711603	0.999984	0.288381
w.culex_molestus.GCF_000723225_2.fna	20.2937	0.704259	1	0.295741
w.colias_crocea.Lep_ilColCroc_2.fna	8.85496	0.703243	0.999598	0.296355
w.culex_quinquefasciatus.GCF_000073005_1.fna	20.6595	0.698031	1	0.301969
w.emmelina_monodactyla.Lep_ilEmmMono1_B.fna	10.0059	0.694476	0.999854	0.305378
w.pyrgus_malvae.Lep_ilPyrMal_3.fna	12.6519	0.692974	0.999986	0.307012
w.leptidea_sinapis.Lep_ilLepSina1_B.fna	11.0745	0.68762	0.999943	0.312323
w.chrysomya_megacephala.GCF_008245065_1.fna	16.3361	0.675077	0.999999	0.324922
w.phalera_bucephala.Lep_ilPhaBuce1_B2.fna	9.08865	0.673807	0.999673	0.325866
w.pammene_fasciana.Lep_ilPamFasc1_B.fna	10.0536	0.67373	0.99986	0.32613
w.aricia_agestis.Lep_ilAriAges1_B.fna	8.76529	0.666495	0.999565	0.33307
w.erebia_cassioides.GCF_018555315_1.fna	11.7449	0.665279	0.999969	0.334689
w.melanargia_galathea.Lep_ilMelGala_1.fna	8.38301	0.664999	0.99939	0.334391
w.lasiommata_petropolitana.LP_1401.v1.fna	11.039	0.66372	0.999942	0.336221
w.pandemis_corylana.Lep_ilPanCory1_B.fna	12.1332	0.661205	0.999978	0.338773
w.erynnis_tages.Lep_ilEryTage1_B.fna	8.33311	0.657243	0.999363	0.34212
w.polyommatus_eros.PE_1417.v2.fna	8.23925	0.642796	0.999308	0.356512
w.polyommatus_icarus.Lep_ilPolIcar_1.fna	8.29323	0.639369	0.99934	0.359971
w.campaea_margaritaria.Lep_ilCamMarg1_B.fna	9.45034	0.63807	0.999762	0.361692
w.orgyia_antiqua.Lep_ilOrgAnti1_B.fna	12.5736	0.629859	0.999985	0.370126
w.catoptria_pinella.Lep_ilCatPine1_B.fna	8.57578	0.612223	0.999486	0.387263
w.protocalliphora_azurea.Dip_idProAzur1_B.fna	10.0539	0.611057	0.999861	0.388803
w.thymelicus_acteon.SP_TA_344.v3.fna	9.02078	0.547273	0.999653	0.45238
w.nasonia_vitripennis.GCF_000204545_1.fna	2.82088	0.514252	0.917159	0.402907
w.episyrphus_balteatus.Dip_idEpiBalt1_B.fna	3.8634	0.477001	0.967004	0.490003
w.apotomis_betuletana.Lep_ilApoBetu1_B.fna	2.88735	0.462043	0.921882	0.459839
w.leptopilina_clavipes.GCF_006334525_1.fna	1.9985	0.437162	0.828757	0.391595
w.rhopobota_naevana.Lep_ilRhoNaev1_B.fna	3.76733	0.427191	0.964083	0.536892
w.colias_hyale.CH_1004.v2.fna	2.42731	0.415696	0.882735	0.467039
w.melanostoma_mellinum.Dip_idMelMell2_B.fna	2.5102	0.406546	0.891011	0.484464
w.erebia_ligea.RO_EL_949.v1.fna	2.43337	0.401908	0.883361	0.481452
w.athalia_cordata.Hym_iyAthCord1_B.fna	2.29643	0.397181	0.868368	0.471187
w.sphaerophoria_taeniata.Dip_idSphTaen1_B.fna	2.27263	0.390747	0.865572	0.474825
w.erebia_euryale.EE_932.v1.fna	2.34711	0.383972	0.874129	0.490158
w.parapoynx_stratiotata.Lep_ilParStra1_B.fna	2.30835	0.374338	0.869746	0.495408
w.agriphila_straminella.Lep_ilAgrStra1_B.fna	4.71374	0.364436	0.984427	0.619991
w.ochlodes_sylvanus.Lep_ilOchSylv3_B.fna	2.32663	0.358868	0.871833	0.512965
w.euphydryas_aurinia.Lep_ilEupAuri1_B.fna	4.35105	0.35645	0.978549	0.622099
w.apotomis_turbidana.Lep_ilApoTurb1_B.fna	1.96462	0.353867	0.823557	0.469691
w.idaea_aversata.Lep_ilIdaAver1_B.fna	4.13167	0.351664	0.973964	0.622299
w.carcina_quercana.Lep_ilCarQuer1_B.fna	2.3915	0.351085	0.878968	0.527883
w.pandemis_cinnamomeana.Lep_ilPanCinn1_B.fna	2.56517	0.337366	0.896175	0.558808
w.philonthus_cognatus.Col_icPhiCogn1_B.fna	1.8986	0.333371	0.812966	0.479595
w.archips_podanus.Lep_ilArcPodn1_B.fna	2.27321	0.330437	0.865642	0.535204
w.endotricha_flammealis.Lep_ilEndFlam1_B.fna	1.83376	0.320338	0.801945	0.481608
w.camptogramma_bilineatum.Lep_ilCamBiln1_B.fna	1.60549	0.316177	0.757716	0.441539
w.ischnura_elegans.Odo_ioIscEleg1_B.fna	1.51457	0.288699	0.737463	0.448764
w.spodoptera_picta.GCF_018141665_1.fna	1.17135	0.26805	0.644527	0.376477
w.ostrinia_furnacalis.GCF_023559125_1.fna	1.09088	0.264206	0.618347	0.354141
w.erebia_ligea.Lep_ilEreEpip1_B.fna	1.3745	0.255681	0.702898	0.447217
w.eucosma_cana.Lep_ilEucCana1_B.fna	1.58376	0.249724	0.753024	0.5033
w.chorthippus_parallelus.Ort_iqChoPara1_B.fna	1.4307	0.227341	0.717282	0.489941
w.dolichovespula_media.Hym_iyDolMedi1_B.fna	1.00248	0.225723	0.587366	0.361643
w.chorthippus_brunneus.Ort_iqChoBrun1_B.fna	1.26875	0.200581	0.673821	0.47324
w.diaphorina_citri.GCF_013096725_2.fna	1.48745	0.167982	0.7311	0.563118
w.laodelphax_striatellus.GCF_007115015_1.fna	0.941176	0.157095	0.564412	0.407317
w.epagoge_grotiana.Lep_ilEpaGrot1_A1.fna	0.967268	0.0614826	0.574333	0.51285
Iphiclides_feisthamelii.FR_IF_1325.200213_A00291_0260_AHJT32DRXX_2_11954LK0017L01.drep_ani99_maf90.instrain
w.iphiclides_feisthamelii.IF_142.v1.fna	21.7776	0.987945	1	0.0120553
w.pararge_aegeria.Lep_ilParAegt1_B.fna	54.9913	0.938357	1	0.0616428
w.operophtera_brumata.GCF_001266585_1.fna	11.0906	0.79088	0.999944	0.209064
w.watsonalla_binaria.Lep_ilWatBina1_B.fna	45.9945	0.777046	1	0.222954
w.lycaena_phlaeas.Lep_ilLycPhla1_B.fna	14.5766	0.762692	0.999997	0.237306
w.pontia_edusa.RO_PE_757.v2.fna	10.8022	0.741774	0.999928	0.258154
w.colias_alfacariensis.CA_966.v1.fna	12.6917	0.715263	0.999986	0.284723
w.colias_crocea.Lep_ilColCroc_2.fna	8.84815	0.703414	0.999596	0.296181
w.culex_molestus.GCF_000723225_2.fna	20.0772	0.702847	1	0.297153
w.culex_quinquefasciatus.GCF_000073005_1.fna	20.8355	0.697267	1	0.302733
w.emmelina_monodactyla.Lep_ilEmmMono1_B.fna	10.0196	0.697084	0.999856	0.302773
w.pyrgus_malvae.Lep_ilPyrMal_3.fna	12.9169	0.69529	0.999989	0.304699
w.leptidea_sinapis.Lep_ilLepSina1_B.fna	11.1703	0.689735	0.999948	0.310213
w.pammene_fasciana.Lep_ilPamFasc1_B.fna	10.2136	0.679018	0.999879	0.320861
w.phalera_bucephala.Lep_ilPhaBuce1_B2.fna	9.16425	0.677971	0.999694	0.321723
w.chrysomya_megacephala.GCF_008245065_1.fna	16.7646	0.675235	1	0.324764
w.melanargia_galathea.Lep_ilMelGala_1.fna	8.47269	0.670937	0.999437	0.3285
w.aricia_agestis.Lep_ilAriAges1_B.fna	8.96748	0.670932	0.999636	0.328704
w.erebia_cassioides.GCF_018555315_1.fna	11.9005	0.669351	0.999973	0.330621
w.lasiommata_petropolitana.LP_1401.v1.fna	11.0276	0.66837	0.999941	0.331571
w.pandemis_corylana.Lep_ilPanCory1_B.fna	12.3115	0.663477	0.999981	0.336504
w.erynnis_tages.Lep_ilEryTage1_B.fna	8.38376	0.663471	0.99939	0.33592
w.polyommatus_eros.PE_1417.v2.fna	8.35048	0.651638	0.999372	0.347735
w.polyommatus_icarus.Lep_ilPolIcar_1.fna	8.31037	0.644011	0.99935	0.355338
w.campaea_margaritaria.Lep_ilCamMarg1_B.fna	9.41748	0.640212	0.999755	0.359544
w.orgyia_antiqua.Lep_ilOrgAnti1_B.fna	12.9386	0.633408	0.999989	0.366581
w.catoptria_pinella.Lep_ilCatPine1_B.fna	8.74578	0.616818	0.999557	0.382739
w.protocalliphora_azurea.Dip_idProAzur1_B.fna	9.97479	0.615703	0.99985	0.384147
w.thymelicus_acteon.SP_TA_344.v3.fna	9.07998	0.550248	0.99967	0.449422
w.nasonia_vitripennis.GCF_000204545_1.fna	2.92234	0.521378	0.924258	0.40288
w.episyrphus_balteatus.Dip_idEpiBalt1_B.fna	4.04834	0.487712	0.971976	0.484263
w.apotomis_betuletana.Lep_ilApoBetu1_B.fna	3.06169	0.47196	0.933027	0.461067
w.leptopilina_clavipes.GCF_006334525_1.fna	2.03325	0.451902	0.833932	0.382029
w.colias_hyale.CH_1004.v2.fna	2.56222	0.433295	0.895904	0.462609
w.rhopobota_naevana.Lep_ilRhoNaev1_B.fna	3.91405	0.431769	0.968448	0.536679
w.melanostoma_mellinum.Dip_idMelMell2_B.fna	2.68002	0.418387	0.906187	0.4878
w.erebia_ligea.RO_EL_949.v1.fna	2.51617	0.416196	0.891584	0.475387
w.athalia_cordata.Hym_iyAthCord1_B.fna	2.37126	0.41192	0.876785	0.464865
w.erebia_euryale.EE_932.v1.fna	2.42987	0.397342	0.882999	0.485657
w.sphaerophoria_taeniata.Dip_idSphTaen1_B.fna	2.35598	0.396344	0.875111	0.478767
w.parapoynx_stratiotata.Lep_ilParStra1_B.fna	2.3458	0.3834	0.873984	0.490583
w.ochlodes_sylvanus.Lep_ilOchSylv3_B.fna	2.41964	0.374554	0.881937	0.507383
w.agriphila_straminella.Lep_ilAgrStra1_B.fna	5.01878	0.372035	0.988104	0.61607
w.idaea_aversata.Lep_ilIdaAver1_B.fna	4.34704	0.366925	0.978473	0.611547
w.euphydryas_aurinia.Lep_ilEupAuri1_B.fna	4.58858	0.365708	0.982607	0.6169
w.apotomis_turbidana.Lep_ilApoTurb1_B.fna	2.05129	0.362356	0.836557	0.474201
w.carcina_quercana.Lep_ilCarQuer1_B.fna	2.48399	0.357906	0.888459	0.530553
w.philonthus_cognatus.Col_icPhiCogn1_B.fna	1.97336	0.343384	0.824914	0.48153
w.pandemis_cinnamomeana.Lep_ilPanCinn1_B.fna	2.67521	0.340261	0.905788	0.565527
w.archips_podanus.Lep_ilArcPodn1_B.fna	2.30068	0.337307	0.868861	0.531554
w.camptogramma_bilineatum.Lep_ilCamBiln1_B.fna	1.71227	0.327096	0.779516	0.452421
w.endotricha_flammealis.Lep_ilEndFlam1_B.fna	1.88868	0.323276	0.811321	0.488044
w.ischnura_elegans.Odo_ioIscEleg1_B.fna	1.58633	0.294154	0.753583	0.459429
w.spodoptera_picta.GCF_018141665_1.fna	1.24072	0.279073	0.665647	0.386574
w.ostrinia_furnacalis.GCF_023559125_1.fna	1.11604	0.269533	0.626734	0.357201
w.erebia_ligea.Lep_ilEreEpip1_B.fna	1.43345	0.262375	0.717967	0.455592
w.eucosma_cana.Lep_ilEucCana1_B.fna	1.63329	0.256784	0.763591	0.506807
w.chorthippus_parallelus.Ort_iqChoPara1_B.fna	1.5032	0.235166	0.734814	0.499647
w.dolichovespula_media.Hym_iyDolMedi1_B.fna	1.04851	0.227588	0.603798	0.376211
w.chorthippus_brunneus.Ort_iqChoBrun1_B.fna	1.26895	0.204584	0.673876	0.469293
w.diaphorina_citri.GCF_013096725_2.fna	1.50344	0.167808	0.734871	0.567063
w.laodelphax_striatellus.GCF_007115015_1.fna	0.937195	0.159056	0.562878	0.403823
w.epagoge_grotiana.Lep_ilEpaGrot1_A1.fna	1.06229	0.0615944	0.608593	0.546998
Iphiclides_feisthamelii.IF_165.NA.drep_ani99_maf90.instrain
w.iphiclides_feisthamelii.IF_142.v1.fna	6.49018	0.881321	0.996756	0.115434
Iphiclides_feisthamelii.IF_234.10X_longrangered.drep_ani99_maf90.instrain
w.iphiclides_feisthamelii.IF_142.v1.fna	27.8338	0.988015	1	0.0119846
w.nasonia_vitripennis.GCF_000204545_1.fna	1.14556	0.388763	0.636336	0.247573
w.apotomis_betuletana.Lep_ilApoBetu1_B.fna	1.64451	0.382048	0.765922	0.383874
w.episyrphus_balteatus.Dip_idEpiBalt1_B.fna	1.21015	0.370395	0.656497	0.286102
w.melanostoma_mellinum.Dip_idMelMell2_B.fna	1.77606	0.355914	0.791594	0.43568
w.leptopilina_clavipes.GCF_006334525_1.fna	0.941999	0.352249	0.564728	0.21248
w.colias_hyale.CH_1004.v2.fna	1.28063	0.343777	0.677224	0.333447
w.rhopobota_naevana.Lep_ilRhoNaev1_B.fna	1.2448	0.339196	0.666848	0.327652
w.sphaerophoria_taeniata.Dip_idSphTaen1_B.fna	0.996361	0.313817	0.585129	0.271312
w.erebia_ligea.RO_EL_949.v1.fna	0.930486	0.310525	0.560281	0.249756
w.athalia_cordata.Hym_iyAthCord1_B.fna	1.01818	0.308468	0.593046	0.284578
w.erebia_euryale.EE_932.v1.fna	0.949419	0.303903	0.567571	0.263668
w.euphydryas_aurinia.Lep_ilEupAuri1_B.fna	1.05946	0.257123	0.60761	0.350488
Iphiclides_feisthamelii.IF_236.NA.drep_ani99_maf90.instrain
w.litomosoides_brasiliensis.GCF_013366805_1.fna	0.279791	6.40444e-05	0.218903	0.218839
w.iphiclides_feisthamelii.IF_142.v1.fna	4.90497	0.85922	0.986847	0.127627
Iphiclides_feisthamelii.IF_RVcoll11F366.NA.drep_ani99_maf90.instrain	no-hit	no-hit	no-hit	no-hit
Iphiclides_feisthamelii.IF_RVcoll12N508.NA.drep_ani99_maf90.instrain
w.litomosoides_brasiliensis.GCF_013366805_1.fna	0.367301	6.02209e-05	0.276986	0.276926
w.drosophila_teissieri.GCF_005862135_1.fna	2.15652	0.00608608	0.85106	0.844974
Iphiclides_feisthamelii.IF_RVcoll14B411.NA.drep_ani99_maf90.instrain
w.litomosoides_brasiliensis.GCF_013366805_1.fna	0.330722	5.54414e-05	0.253252	0.253196
w.iphiclides_feisthamelii.IF_142.v1.fna	52.1941	0.994789	1	0.00521141
w.nasonia_vitripennis.GCF_000204545_1.fna	1.90679	0.433819	0.814313	0.380494
w.apotomis_betuletana.Lep_ilApoBetu1_B.fna	2.73538	0.418141	0.910663	0.492522
w.episyrphus_balteatus.Dip_idEpiBalt1_B.fna	2.09917	0.415901	0.843322	0.427421
w.leptopilina_clavipes.GCF_006334525_1.fna	1.52501	0.390036	0.739874	0.349838
w.melanostoma_mellinum.Dip_idMelMell2_B.fna	3.12143	0.38992	0.936469	0.546549
w.colias_hyale.CH_1004.v2.fna	2.10093	0.372144	0.843565	0.471421
w.rhopobota_naevana.Lep_ilRhoNaev1_B.fna	2.0824	0.36773	0.840985	0.473255
w.erebia_euryale.EE_932.v1.fna	1.64327	0.348528	0.765667	0.417139
w.erebia_ligea.RO_EL_949.v1.fna	1.534	0.347428	0.74193	0.394502
w.sphaerophoria_taeniata.Dip_idSphTaen1_B.fna	1.67877	0.346889	0.772897	0.426007
w.athalia_cordata.Hym_iyAthCord1_B.fna	1.74387	0.342694	0.785584	0.44289
w.parapoynx_stratiotata.Lep_ilParStra1_B.fna	1.14273	0.324992	0.635428	0.310436
w.ochlodes_sylvanus.Lep_ilOchSylv3_B.fna	1.38476	0.314637	0.705578	0.390942
w.agriphila_straminella.Lep_ilAgrStra1_B.fna	1.15563	0.286273	0.639556	0.353283
w.euphydryas_aurinia.Lep_ilEupAuri1_B.fna	1.79332	0.284599	0.794745	0.510146
w.idaea_aversata.Lep_ilIdaAver1_B.fna	1.06648	0.279215	0.610036	0.330822
w.carcina_quercana.Lep_ilCarQuer1_B.fna	0.90477	0.277121	0.550182	0.273061
w.archips_podanus.Lep_ilArcPodn1_B.fna	1.02731	0.275507	0.596312	0.320805
w.pandemis_cinnamomeana.Lep_ilPanCinn1_B.fna	1.04965	0.270246	0.604199	0.333953
w.philonthus_cognatus.Col_icPhiCogn1_B.fna	1.04692	0.269523	0.603244	0.333721
w.camptogramma_bilineatum.Lep_ilCamBiln1_B.fna	1.0151	0.267049	0.591936	0.324886
w.ischnura_elegans.Odo_ioIscEleg1_B.fna	1.31662	0.257586	0.68732	0.429733
w.melanargia_galathea.Lep_ilMelGala_1.fna	1.05944	0.211136	0.607605	0.396469
w.eucosma_cana.Lep_ilEucCana1_B.fna	0.904323	0.156895	0.550004	0.393109
Iphiclides_feisthamelii.IF_RVcoll17B439.NA.drep_ani99_maf90.instrain
w.litomosoides_brasiliensis.GCF_013366805_1.fna	0.273908	6.40444e-05	0.214835	0.214771
w.iphiclides_feisthamelii.IF_142.v1.fna	38.3383	0.990981	1	0.00901867
w.nasonia_vitripennis.GCF_000204545_1.fna	1.40075	0.402019	0.709705	0.307687
w.apotomis_betuletana.Lep_ilApoBetu1_B.fna	2.04397	0.394001	0.835497	0.441496
w.episyrphus_balteatus.Dip_idEpiBalt1_B.fna	1.49733	0.384744	0.733436	0.348692
w.melanostoma_mellinum.Dip_idMelMell2_B.fna	2.32158	0.366085	0.871259	0.505175
w.leptopilina_clavipes.GCF_006334525_1.fna	1.13208	0.356888	0.631984	0.275096
w.colias_hyale.CH_1004.v2.fna	1.56834	0.348083	0.749638	0.401555
w.rhopobota_naevana.Lep_ilRhoNaev1_B.fna	1.51546	0.341948	0.73767	0.395722
w.sphaerophoria_taeniata.Dip_idSphTaen1_B.fna	1.21807	0.31613	0.658893	0.342763
w.athalia_cordata.Hym_iyAthCord1_B.fna	1.31762	0.314953	0.687597	0.372644
w.erebia_ligea.RO_EL_949.v1.fna	1.1458	0.314733	0.636415	0.321682
w.erebia_euryale.EE_932.v1.fna	1.18935	0.313331	0.650129	0.336798
w.ochlodes_sylvanus.Lep_ilOchSylv3_B.fna	1.00164	0.283524	0.587058	0.303534
w.euphydryas_aurinia.Lep_ilEupAuri1_B.fna	1.30849	0.261725	0.685068	0.423343
w.ischnura_elegans.Odo_ioIscEleg1_B.fna	0.945856	0.237022	0.566208	0.329187
Iphiclides_podalirius.FR_IP_1330.200213_A00291_0260_AHJT32DRXX_2_11954LK0018L01.drep_ani99_maf90.instrain
w.iphiclides_feisthamelii.IF_142.v1.fna	18.3794	0.982285	1	0.0177153
w.pararge_aegeria.Lep_ilParAegt1_B.fna	30.3292	0.936366	1	0.0636339
w.watsonalla_binaria.Lep_ilWatBina1_B.fna	24.9748	0.774485	1	0.225515
w.operophtera_brumata.GCF_001266585_1.fna	6.14678	0.763923	0.995606	0.231683
w.lycaena_phlaeas.Lep_ilLycPhla1_B.fna	8.1149	0.74655	0.999227	0.252677
w.pontia_edusa.RO_PE_757.v2.fna	6.02213	0.715441	0.995095	0.279654
w.colias_alfacariensis.CA_966.v1.fna	7.05973	0.69328	0.998038	0.304758
w.culex_molestus.GCF_000723225_2.fna	11.3167	0.689982	0.999954	0.309973
w.culex_quinquefasciatus.GCF_000073005_1.fna	11.3819	0.684626	0.999957	0.315331
w.colias_crocea.Lep_ilColCroc_2.fna	4.96276	0.681606	0.987501	0.305895
w.pyrgus_malvae.Lep_ilPyrMal_3.fna	7.05299	0.67827	0.998026	0.319756
w.emmelina_monodactyla.Lep_ilEmmMono1_B.fna	5.62873	0.675107	0.993058	0.317951
w.leptidea_sinapis.Lep_ilLepSina1_B.fna	6.1478	0.664488	0.99561	0.331123
w.chrysomya_megacephala.GCF_008245065_1.fna	8.96112	0.656435	0.999634	0.343198
w.phalera_bucephala.Lep_ilPhaBuce1_B2.fna	5.08717	0.650833	0.988801	0.337969
w.pammene_fasciana.Lep_ilPamFasc1_B.fna	5.69586	0.649995	0.993458	0.343463
w.aricia_agestis.Lep_ilAriAges1_B.fna	4.97469	0.648791	0.987632	0.338841
w.erebia_cassioides.GCF_018555315_1.fna	6.43944	0.648326	0.996607	0.348281
w.lasiommata_petropolitana.LP_1401.v1.fna	6.1256	0.647971	0.995523	0.347553
w.melanargia_galathea.Lep_ilMelGala_1.fna	4.82619	0.64562	0.985899	0.34028
w.pandemis_corylana.Lep_ilPanCory1_B.fna	6.83809	0.64474	0.997614	0.352874
w.erynnis_tages.Lep_ilEryTage1_B.fna	4.74738	0.639422	0.984883	0.345461
w.polyommatus_eros.PE_1417.v2.fna	4.64025	0.621259	0.983383	0.362124
w.campaea_margaritaria.Lep_ilCamMarg1_B.fna	5.21449	0.620542	0.989992	0.369451
w.polyommatus_icarus.Lep_ilPolIcar_1.fna	4.60711	0.614834	0.98289	0.368056
w.orgyia_antiqua.Lep_ilOrgAnti1_B.fna	6.95544	0.611198	0.997849	0.386651
w.protocalliphora_azurea.Dip_idProAzur1_B.fna	5.69184	0.596523	0.993434	0.396911
w.catoptria_pinella.Lep_ilCatPine1_B.fna	4.52819	0.590246	0.981655	0.391409
w.thymelicus_acteon.SP_TA_344.v3.fna	5.0642	0.53427	0.988572	0.454302
w.nasonia_vitripennis.GCF_000204545_1.fna	1.84499	0.480107	0.803899	0.323792
w.episyrphus_balteatus.Dip_idEpiBalt1_B.fna	2.46645	0.455939	0.886718	0.430778
w.apotomis_betuletana.Lep_ilApoBetu1_B.fna	2.00565	0.439145	0.829836	0.390691
w.leptopilina_clavipes.GCF_006334525_1.fna	1.3136	0.409289	0.686486	0.277197
w.rhopobota_naevana.Lep_ilRhoNaev1_B.fna	2.36796	0.406237	0.876425	0.470189
w.colias_hyale.CH_1004.v2.fna	1.68423	0.398946	0.773989	0.375043
w.melanostoma_mellinum.Dip_idMelMell2_B.fna	1.87729	0.394033	0.809413	0.41538
w.athalia_cordata.Hym_iyAthCord1_B.fna	1.51756	0.379066	0.738155	0.359089
w.sphaerophoria_taeniata.Dip_idSphTaen1_B.fna	1.52457	0.375581	0.739773	0.364192
w.erebia_ligea.RO_EL_949.v1.fna	1.53135	0.375256	0.741326	0.36607
w.erebia_euryale.EE_932.v1.fna	1.55331	0.368937	0.746291	0.377354
w.parapoynx_stratiotata.Lep_ilParStra1_B.fna	1.413	0.350018	0.712829	0.362812
w.agriphila_straminella.Lep_ilAgrStra1_B.fna	2.70122	0.342537	0.907927	0.565391
w.ochlodes_sylvanus.Lep_ilOchSylv3_B.fna	1.4903	0.339357	0.731776	0.392419
w.euphydryas_aurinia.Lep_ilEupAuri1_B.fna	2.6337	0.337365	0.902271	0.564906
w.idaea_aversata.Lep_ilIdaAver1_B.fna	2.36328	0.336206	0.875913	0.539708
w.apotomis_turbidana.Lep_ilApoTurb1_B.fna	1.20402	0.327509	0.654635	0.327126
w.carcina_quercana.Lep_ilCarQuer1_B.fna	1.48181	0.319792	0.729759	0.409967
w.pandemis_cinnamomeana.Lep_ilPanCinn1_B.fna	1.56905	0.313223	0.749793	0.43657
w.philonthus_cognatus.Col_icPhiCogn1_B.fna	1.2047	0.313155	0.654842	0.341688
w.archips_podanus.Lep_ilArcPodn1_B.fna	1.38921	0.310297	0.706734	0.396437
w.camptogramma_bilineatum.Lep_ilCamBiln1_B.fna	1.05744	0.297904	0.606912	0.309008
w.endotricha_flammealis.Lep_ilEndFlam1_B.fna	1.14391	0.295148	0.635806	0.340658
w.ischnura_elegans.Odo_ioIscEleg1_B.fna	1.02516	0.271483	0.595547	0.324063
w.eucosma_cana.Lep_ilEucCana1_B.fna	1.07649	0.233406	0.613466	0.380061
Iphiclides_podalirius.IP_502.NA.drep_ani99_maf90.instrain
w.iphiclides_feisthamelii.IF_142.v1.fna	40.4587	0.993015	1	0.00698538
w.pararge_aegeria.Lep_ilParAegt1_B.fna	63.356	0.938721	1	0.0612789
w.operophtera_brumata.GCF_001266585_1.fna	12.8567	0.806875	0.999988	0.193113
w.watsonalla_binaria.Lep_ilWatBina1_B.fna	52.7789	0.779862	1	0.220138
w.lycaena_phlaeas.Lep_ilLycPhla1_B.fna	17.043	0.774947	1	0.225052
w.pontia_edusa.RO_PE_757.v2.fna	12.755	0.753405	0.999987	0.246582
w.colias_crocea.Lep_ilColCroc_2.fna	10.4344	0.731663	0.9999	0.268237
w.colias_alfacariensis.CA_966.v1.fna	14.8013	0.730007	0.999998	0.269991
w.emmelina_monodactyla.Lep_ilEmmMono1_B.fna	11.8863	0.713298	0.999972	0.286674
w.pyrgus_malvae.Lep_ilPyrMal_3.fna	14.8903	0.71256	0.999998	0.287439
w.culex_molestus.GCF_000723225_2.fna	23.9161	0.709533	1	0.290467
w.culex_quinquefasciatus.GCF_000073005_1.fna	24.1232	0.705024	1	0.294976
w.leptidea_sinapis.Lep_ilLepSina1_B.fna	12.9002	0.704773	0.999989	0.295216
w.pammene_fasciana.Lep_ilPamFasc1_B.fna	11.9376	0.696351	0.999974	0.303623
w.phalera_bucephala.Lep_ilPhaBuce1_B2.fna	10.692	0.691389	0.999921	0.308532
w.aricia_agestis.Lep_ilAriAges1_B.fna	10.5369	0.689968	0.999909	0.30994
w.melanargia_galathea.Lep_ilMelGala_1.fna	10.1558	0.686854	0.999873	0.313018
w.erynnis_tages.Lep_ilEryTage1_B.fna	10.0573	0.685536	0.999861	0.314325
w.chrysomya_megacephala.GCF_008245065_1.fna	19.0813	0.685047	1	0.314953
w.erebia_cassioides.GCF_018555315_1.fna	13.6382	0.683289	0.999994	0.316706
w.lasiommata_petropolitana.LP_1401.v1.fna	12.8852	0.68197	0.999989	0.318018
w.pandemis_corylana.Lep_ilPanCory1_B.fna	14.1115	0.670567	0.999996	0.329429
w.polyommatus_eros.PE_1417.v2.fna	9.75871	0.669434	0.999819	0.330385
w.polyommatus_icarus.Lep_ilPolIcar_1.fna	9.74643	0.663501	0.999817	0.336316
w.campaea_margaritaria.Lep_ilCamMarg1_B.fna	11.0807	0.654791	0.999944	0.345153
w.orgyia_antiqua.Lep_ilOrgAnti1_B.fna	14.699	0.643909	0.999998	0.356089
w.catoptria_pinella.Lep_ilCatPine1_B.fna	10.2831	0.634529	0.999886	0.365358
w.protocalliphora_azurea.Dip_idProAzur1_B.fna	11.8828	0.627276	0.999972	0.372696
w.nasonia_vitripennis.GCF_000204545_1.fna	3.92614	0.571498	0.968783	0.397284
w.thymelicus_acteon.SP_TA_344.v3.fna	10.8635	0.565919	0.999932	0.434012
w.episyrphus_balteatus.Dip_idEpiBalt1_B.fna	5.31507	0.534803	0.990843	0.45604
w.apotomis_betuletana.Lep_ilApoBetu1_B.fna	4.32477	0.517484	0.978045	0.460562
w.leptopilina_clavipes.GCF_006334525_1.fna	2.82665	0.499906	0.91758	0.417675
w.rhopobota_naevana.Lep_ilRhoNaev1_B.fna	5.06815	0.474222	0.988612	0.51439
w.colias_hyale.CH_1004.v2.fna	3.54501	0.469421	0.956293	0.486872
w.erebia_ligea.RO_EL_949.v1.fna	3.42496	0.460547	0.951405	0.490858
w.athalia_cordata.Hym_iyAthCord1_B.fna	3.25917	0.458273	0.943744	0.485472
w.melanostoma_mellinum.Dip_idMelMell2_B.fna	4.0531	0.456988	0.972093	0.515105
w.erebia_euryale.EE_932.v1.fna	3.32656	0.442923	0.946994	0.504071
w.sphaerophoria_taeniata.Dip_idSphTaen1_B.fna	3.22439	0.44041	0.94199	0.50158
w.parapoynx_stratiotata.Lep_ilParStra1_B.fna	3.11669	0.433826	0.936202	0.502377
w.ochlodes_sylvanus.Lep_ilOchSylv3_B.fna	3.24827	0.425691	0.9432	0.517509
w.agriphila_straminella.Lep_ilAgrStra1_B.fna	6.08447	0.415225	0.995358	0.580133
w.apotomis_turbidana.Lep_ilApoTurb1_B.fna	2.62262	0.407442	0.901311	0.493869
w.idaea_aversata.Lep_ilIdaAver1_B.fna	5.28428	0.406735	0.99059	0.583855
w.carcina_quercana.Lep_ilCarQuer1_B.fna	3.09067	0.399938	0.934719	0.534782
w.euphydryas_aurinia.Lep_ilEupAuri1_B.fna	5.70691	0.392854	0.993521	0.600667
w.philonthus_cognatus.Col_icPhiCogn1_B.fna	2.60797	0.383414	0.900025	0.516612
w.pandemis_cinnamomeana.Lep_ilPanCinn1_B.fna	3.40446	0.377659	0.950517	0.572858
w.archips_podanus.Lep_ilArcPodn1_B.fna	2.97674	0.376819	0.927811	0.550992
w.endotricha_flammealis.Lep_ilEndFlam1_B.fna	2.45287	0.370757	0.885351	0.514594
w.camptogramma_bilineatum.Lep_ilCamBiln1_B.fna	2.29424	0.36736	0.868113	0.500753
w.ischnura_elegans.Odo_ioIscEleg1_B.fna	2.22808	0.324463	0.860179	0.535716
w.spodoptera_picta.GCF_018141665_1.fna	1.59435	0.311001	0.755321	0.44432
w.ostrinia_furnacalis.GCF_023559125_1.fna	1.41439	0.306085	0.713182	0.407097
w.erebia_ligea.Lep_ilEreEpip1_B.fna	1.75372	0.299957	0.787442	0.487485
w.eucosma_cana.Lep_ilEucCana1_B.fna	2.34867	0.281943	0.874302	0.592359
w.dolichovespula_media.Hym_iyDolMedi1_B.fna	1.54676	0.258246	0.744821	0.486575
w.chorthippus_parallelus.Ort_iqChoPara1_B.fna	1.92996	0.254522	0.818075	0.563552
w.chorthippus_brunneus.Ort_iqChoBrun1_B.fna	1.6811	0.222965	0.773365	0.550401
w.bemisia_tabaci.GCF_003999585_1.fna	0.909296	0.192938	0.551976	0.359038
w.diaphorina_citri.GCF_013096725_2.fna	1.79623	0.185177	0.795271	0.610095
w.laodelphax_striatellus.GCF_007115015_1.fna	1.20871	0.173933	0.656061	0.482129
w.nilaparvata_lugens.GCF_007115045_1.fna	1.05648	0.155457	0.606576	0.45112
w.epagoge_grotiana.Lep_ilEpaGrot1_A1.fna	1.30307	0.0654023	0.683555	0.618153
w.eupithecia_tripunctaria.Lep_ilEupTrip1_A.fna	0.974443	0.0288432	0.577021	0.548178
Iphiclides_podalirius.IP_504.10X_longrangered.drep_ani99_maf90.instrain
w.pararge_aegeria.Lep_ilParAegt1_B.fna	3.66864	0.810581	0.960813	0.150232
w.iphiclides_feisthamelii.IF_142.v1.fna	2.56362	0.77326	0.896032	0.122772
w.watsonalla_binaria.Lep_ilWatBina1_B.fna	3.07545	0.66306	0.933836	0.270776
w.culex_quinquefasciatus.GCF_000073005_1.fna	1.44835	0.507076	0.721656	0.21458
w.culex_molestus.GCF_000723225_2.fna	1.39021	0.497721	0.706992	0.209271
w.lycaena_phlaeas.Lep_ilLycPhla1_B.fna	1.03458	0.485711	0.598898	0.113186
w.chrysomya_megacephala.GCF_008245065_1.fna	1.15628	0.455293	0.639764	0.184472
w.colias_alfacariensis.CA_966.v1.fna	0.888524	0.434458	0.543683	0.109224
w.pyrgus_malvae.Lep_ilPyrMal_3.fna	0.894565	0.427358	0.54611	0.118752
w.erebia_cassioides.GCF_018555315_1.fna	0.868917	0.422876	0.535714	0.112837
w.pandemis_corylana.Lep_ilPanCory1_B.fna	0.860048	0.417015	0.532063	0.115048
w.orgyia_antiqua.Lep_ilOrgAnti1_B.fna	0.896294	0.376554	0.546803	0.170249
Iphiclides_podalirius.IP_RVcoll12R048.NA.drep_ani99_maf90.instrain
w.iphiclides_feisthamelii.IF_142.v1.fna	17.7958	0.961627	1	0.038373
w.apotomis_betuletana.Lep_ilApoBetu1_B.fna	0.96672	0.30982	0.574127	0.264307
w.melanostoma_mellinum.Dip_idMelMell2_B.fna	1.08501	0.290335	0.616366	0.326031
w.mansonella_ozzardi.GCF_020278625_1.fna	8.79701	0.0055231	0.999577	0.994054
Iphiclides_podalirius.IP_RVcoll14E561.NA.drep_ani99_maf90.instrain
w.pararge_aegeria.Lep_ilParAegt1_B.fna	5.45526	0.867297	0.991909	0.124612
w.iphiclides_feisthamelii.IF_142.v1.fna	2.36185	0.771507	0.875756	0.10425
w.watsonalla_binaria.Lep_ilWatBina1_B.fna	4.54428	0.718177	0.981914	0.263737
w.culex_molestus.GCF_000723225_2.fna	2.07801	0.560425	0.840368	0.279943
w.culex_quinquefasciatus.GCF_000073005_1.fna	2.08466	0.554822	0.841303	0.28648
w.lycaena_phlaeas.Lep_ilLycPhla1_B.fna	1.47697	0.54238	0.728602	0.186221
w.operophtera_brumata.GCF_001266585_1.fna	1.13582	0.538119	0.633196	0.0950772
w.pontia_edusa.RO_PE_757.v2.fna	1.09016	0.507365	0.618105	0.11074
w.chrysomya_megacephala.GCF_008245065_1.fna	1.54522	0.505809	0.744474	0.238665
w.colias_alfacariensis.CA_966.v1.fna	1.26855	0.503354	0.673762	0.170407
w.pyrgus_malvae.Lep_ilPyrMal_3.fna	1.27335	0.49505	0.675144	0.180093
w.erebia_cassioides.GCF_018555315_1.fna	1.17657	0.479309	0.64616	0.166851
w.leptidea_sinapis.Lep_ilLepSina1_B.fna	1.12867	0.475253	0.630874	0.155621
w.pandemis_corylana.Lep_ilPanCory1_B.fna	1.17662	0.469581	0.646177	0.176595
w.lasiommata_petropolitana.LP_1401.v1.fna	1.10375	0.469152	0.622662	0.15351
w.emmelina_monodactyla.Lep_ilEmmMono1_B.fna	1.00035	0.468747	0.586589	0.117842
w.phalera_bucephala.Lep_ilPhaBuce1_B2.fna	0.941853	0.448941	0.564672	0.115732
w.colias_crocea.Lep_ilColCroc_2.fna	0.912689	0.448041	0.553316	0.105275
w.campaea_margaritaria.Lep_ilCamMarg1_B.fna	0.961871	0.435626	0.5723	0.136674
w.pammene_fasciana.Lep_ilPamFasc1_B.fna	0.993272	0.429804	0.583996	0.154192
w.protocalliphora_azurea.Dip_idProAzur1_B.fna	1.02049	0.4293	0.593875	0.164575
w.orgyia_antiqua.Lep_ilOrgAnti1_B.fna	1.21243	0.429028	0.65719	0.228162
w.thymelicus_acteon.SP_TA_344.v3.fna	0.912361	0.376963	0.553187	0.176223
w.mansonella_ozzardi.GCF_020278625_1.fna	2.68411	0.00553894	0.906526	0.900987
Iphiclides_podalirius.IP_RVcoll14F754.NA.drep_ani99_maf90.instrain
w.iphiclides_feisthamelii.IF_142.v1.fna	9.89262	0.958102	0.999839	0.0417375
w.pararge_aegeria.Lep_ilParAegt1_B.fna	20.3793	0.936159	1	0.063841
w.watsonalla_binaria.Lep_ilWatBina1_B.fna	16.8212	0.774348	1	0.225652
w.operophtera_brumata.GCF_001266585_1.fna	4.15592	0.735601	0.974515	0.238914
w.lycaena_phlaeas.Lep_ilLycPhla1_B.fna	5.41828	0.719457	0.99164	0.272183
w.pontia_edusa.RO_PE_757.v2.fna	4.1136	0.689949	0.973545	0.283596
w.culex_molestus.GCF_000723225_2.fna	7.52149	0.675471	0.998695	0.323224
w.culex_quinquefasciatus.GCF_000073005_1.fna	7.64667	0.669827	0.998831	0.329004
w.colias_alfacariensis.CA_966.v1.fna	4.64875	0.669808	0.983507	0.3137
w.pyrgus_malvae.Lep_ilPyrMal_3.fna	4.76331	0.652927	0.985094	0.332167
w.emmelina_monodactyla.Lep_ilEmmMono1_B.fna	3.79821	0.648949	0.965049	0.3161
w.colias_crocea.Lep_ilColCroc_2.fna	3.35087	0.646902	0.94812	0.301218
w.chrysomya_megacephala.GCF_008245065_1.fna	6.01399	0.6429	0.99506	0.35216
w.leptidea_sinapis.Lep_ilLepSina1_B.fna	4.22465	0.64134	0.976016	0.334676
w.erebia_cassioides.GCF_018555315_1.fna	4.33977	0.627565	0.978334	0.350769
w.lasiommata_petropolitana.LP_1401.v1.fna	4.11395	0.626084	0.973553	0.347469
w.pandemis_corylana.Lep_ilPanCory1_B.fna	4.49652	0.624033	0.981135	0.357102
w.phalera_bucephala.Lep_ilPhaBuce1_B2.fna	3.47412	0.622596	0.95347	0.330874
w.pammene_fasciana.Lep_ilPamFasc1_B.fna	3.83229	0.619315	0.966085	0.34677
w.aricia_agestis.Lep_ilAriAges1_B.fna	3.34037	0.617157	0.947637	0.33048
w.melanargia_galathea.Lep_ilMelGala_1.fna	3.20683	0.609758	0.941083	0.331325
w.erynnis_tages.Lep_ilEryTage1_B.fna	3.1913	0.604348	0.94027	0.335922
w.campaea_margaritaria.Lep_ilCamMarg1_B.fna	3.56754	0.595441	0.957154	0.361713
w.orgyia_antiqua.Lep_ilOrgAnti1_B.fna	4.77506	0.591696	0.985248	0.393552
w.polyommatus_eros.PE_1417.v2.fna	3.12774	0.589175	0.936822	0.347646
w.polyommatus_icarus.Lep_ilPolIcar_1.fna	3.13818	0.58788	0.937401	0.349521
w.protocalliphora_azurea.Dip_idProAzur1_B.fna	3.78192	0.576175	0.964543	0.388368
w.catoptria_pinella.Lep_ilCatPine1_B.fna	3.32815	0.565847	0.947069	0.381221
w.thymelicus_acteon.SP_TA_344.v3.fna	3.40777	0.510791	0.950662	0.439871
w.nasonia_vitripennis.GCF_000204545_1.fna	1.18715	0.419747	0.64945	0.229702
w.episyrphus_balteatus.Dip_idEpiBalt1_B.fna	1.64754	0.396815	0.766548	0.369733
w.apotomis_betuletana.Lep_ilApoBetu1_B.fna	1.26267	0.383411	0.672064	0.288653
w.rhopobota_naevana.Lep_ilRhoNaev1_B.fna	1.54698	0.352038	0.744871	0.392832
w.colias_hyale.CH_1004.v2.fna	1.07019	0.342381	0.611312	0.268931
w.melanostoma_mellinum.Dip_idMelMell2_B.fna	1.11502	0.336162	0.626396	0.290235
w.athalia_cordata.Hym_iyAthCord1_B.fna	0.967386	0.325414	0.574377	0.248963
w.erebia_ligea.RO_EL_949.v1.fna	1.04125	0.321417	0.601251	0.279834
w.sphaerophoria_taeniata.Dip_idSphTaen1_B.fna	0.95154	0.317809	0.56838	0.250571
w.erebia_euryale.EE_932.v1.fna	1.00632	0.307496	0.588759	0.281263
w.agriphila_straminella.Lep_ilAgrStra1_B.fna	1.98837	0.299284	0.827219	0.527935
w.euphydryas_aurinia.Lep_ilEupAuri1_B.fna	1.70998	0.293721	0.77907	0.48535
w.idaea_aversata.Lep_ilIdaAver1_B.fna	1.67345	0.293333	0.771827	0.478494
w.parapoynx_stratiotata.Lep_ilParStra1_B.fna	0.941716	0.293176	0.56462	0.271443
w.ochlodes_sylvanus.Lep_ilOchSylv3_B.fna	0.964076	0.287344	0.573131	0.285788
w.carcina_quercana.Lep_ilCarQuer1_B.fna	0.991595	0.275934	0.583379	0.307445
w.pandemis_cinnamomeana.Lep_ilPanCinn1_B.fna	1.07315	0.268256	0.612325	0.34407
w.archips_podanus.Lep_ilArcPodn1_B.fna	0.925862	0.258369	0.558482	0.300113
Iphiclides_podalirius.IP_RVcoll14H960.NA.drep_ani99_maf90.instrain
w.pararge_aegeria.Lep_ilParAegt1_B.fna	19.4156	0.933671	1	0.0663288
w.watsonalla_binaria.Lep_ilWatBina1_B.fna	16.2084	0.769756	0.999999	0.230243
w.operophtera_brumata.GCF_001266585_1.fna	3.87209	0.715505	0.967257	0.251752
w.lycaena_phlaeas.Lep_ilLycPhla1_B.fna	5.09662	0.697414	0.988895	0.29148
w.pontia_edusa.RO_PE_757.v2.fna	3.81132	0.666755	0.965452	0.298697
w.culex_molestus.GCF_000723225_2.fna	7.0373	0.657283	0.997999	0.340716
w.culex_quinquefasciatus.GCF_000073005_1.fna	7.31366	0.657157	0.998432	0.341275
w.colias_alfacariensis.CA_966.v1.fna	4.40716	0.647021	0.979586	0.332565
w.chrysomya_megacephala.GCF_008245065_1.fna	5.80739	0.635855	0.994071	0.358216
w.emmelina_monodactyla.Lep_ilEmmMono1_B.fna	3.50011	0.62924	0.954525	0.325285
w.leptidea_sinapis.Lep_ilLepSina1_B.fna	3.91979	0.625697	0.968607	0.34291
w.pyrgus_malvae.Lep_ilPyrMal_3.fna	4.4694	0.621061	0.980677	0.359616
w.colias_crocea.Lep_ilColCroc_2.fna	3.09369	0.609899	0.934893	0.324994
w.pandemis_corylana.Lep_ilPanCory1_B.fna	4.27623	0.609573	0.977084	0.367511
w.iphiclides_feisthamelii.IF_142.v1.fna	1.61205	0.609191	0.759116	0.149925
w.erebia_cassioides.GCF_018555315_1.fna	4.15251	0.607673	0.974438	0.366766
w.lasiommata_petropolitana.LP_1401.v1.fna	3.89619	0.59962	0.967946	0.368326
w.phalera_bucephala.Lep_ilPhaBuce1_B2.fna	3.14436	0.587022	0.937742	0.35072
w.pammene_fasciana.Lep_ilPamFasc1_B.fna	3.55078	0.584974	0.956515	0.371541
w.aricia_agestis.Lep_ilAriAges1_B.fna	3.14329	0.578324	0.937683	0.359359
w.campaea_margaritaria.Lep_ilCamMarg1_B.fna	3.33182	0.578245	0.94724	0.368995
w.orgyia_antiqua.Lep_ilOrgAnti1_B.fna	4.36199	0.575534	0.978755	0.403221
w.melanargia_galathea.Lep_ilMelGala_1.fna	2.88961	0.564992	0.922037	0.357045
w.polyommatus_eros.PE_1417.v2.fna	2.95538	0.564371	0.926436	0.362065
w.erynnis_tages.Lep_ilEryTage1_B.fna	2.91715	0.560266	0.92391	0.363644
w.protocalliphora_azurea.Dip_idProAzur1_B.fna	3.52073	0.557489	0.955346	0.397857
w.polyommatus_icarus.Lep_ilPolIcar_1.fna	2.8704	0.556269	0.920704	0.364434
w.catoptria_pinella.Lep_ilCatPine1_B.fna	3.09157	0.531916	0.934772	0.402856
w.thymelicus_acteon.SP_TA_344.v3.fna	3.15938	0.482822	0.938563	0.455741
w.episyrphus_balteatus.Dip_idEpiBalt1_B.fna	1.21572	0.257516	0.658185	0.400669
w.rhopobota_naevana.Lep_ilRhoNaev1_B.fna	1.15872	0.220947	0.640539	0.419592
w.euphydryas_aurinia.Lep_ilEupAuri1_B.fna	1.36339	0.21572	0.69997	0.48425
w.idaea_aversata.Lep_ilIdaAver1_B.fna	1.37694	0.215017	0.703539	0.488522
w.agriphila_straminella.Lep_ilAgrStra1_B.fna	1.63667	0.208686	0.764296	0.55561

## Sheet: Lasiommata
Sample	Depth	breadth	expected breadth	E-O
Lasiommata_maera_111916.RO_994	no-hit	no-hit	no-hit	no-hit
Lasiommata_megera_111917.ES_290	no-hit	no-hit	no-hit	no-hit
Lasiommata_megera_111917.FR_1312	no-hit	no-hit	no-hit	no-hit
Lasiommata_megera_111917.GB_1400	no-hit	no-hit	no-hit	no-hit
Lasiommata_megera_111917.GR_1582
w.pararge_aegeria.Lep_ilParAegt1_B.fna	8.09822	0.946935	0.999216	0.052281
w.watsonalla_binaria.Lep_ilWatBina1_B.fna	7.2371	0.844528	0.998322	0.153794
w.operophtera_brumata.GCF_001266585_1.fna	1.59562	0.602195	0.755595	0.1534
w.culex_molestus.GCF_000723225_2.fna	2.85191	0.598292	0.919399	0.321106
w.culex_quinquefasciatus.GCF_000073005_1.fna	2.89387	0.590485	0.92233	0.331845
w.lycaena_phlaeas.Lep_ilLycPhla1_B.fna	1.97053	0.584953	0.824476	0.239522
w.leptidea_sinapis.Lep_ilLepSina1_B.fna	1.86942	0.574574	0.808084	0.233509
w.pontia_edusa.RO_PE_757.v2.fna	1.60181	0.573215	0.756928	0.183714
w.chrysomya_megacephala.GCF_008245065_1.fna	2.27194	0.564461	0.865491	0.30103
w.colias_alfacariensis.CA_966.v1.fna	1.73118	0.55176	0.783168	0.231408
w.campaea_margaritaria.Lep_ilCamMarg1_B.fna	1.5629	0.527607	0.748433	0.220826
w.pandemis_corylana.Lep_ilPanCory1_B.fna	1.67251	0.525587	0.771639	0.246052
w.lasiommata_petropolitana.LP_1401.v1.fna	1.59856	0.524348	0.756229	0.231881
w.emmelina_monodactyla.Lep_ilEmmMono1_B.fna	1.39851	0.518617	0.709131	0.190515
w.erebia_cassioides.GCF_018555315_1.fna	1.60106	0.517563	0.756767	0.239205
w.pyrgus_malvae.Lep_ilPyrMal_3.fna	1.64486	0.509023	0.765995	0.256972
w.orgyia_antiqua.Lep_ilOrgAnti1_B.fna	1.5306	0.508466	0.741154	0.232687
w.colias_crocea.Lep_ilColCroc_2.fna	1.21169	0.489873	0.656965	0.167092
w.phalera_bucephala.Lep_ilPhaBuce1_B2.fna	1.22627	0.473591	0.661353	0.187762
w.pammene_fasciana.Lep_ilPamFasc1_B.fna	1.42886	0.468659	0.716824	0.248164
w.protocalliphora_azurea.Dip_idProAzur1_B.fna	1.42509	0.467443	0.71588	0.248437
w.aricia_agestis.Lep_ilAriAges1_B.fna	1.17076	0.466209	0.644341	0.178132
w.melanargia_galathea.Lep_ilMelGala_1.fna	1.17305	0.461047	0.645058	0.18401
w.polyommatus_icarus.Lep_ilPolIcar_1.fna	1.13031	0.452195	0.631408	0.179213
w.polyommatus_eros.PE_1417.v2.fna	1.1423	0.451384	0.635291	0.183907
w.erynnis_tages.Lep_ilEryTage1_B.fna	1.12481	0.449556	0.629612	0.180056
w.catoptria_pinella.Lep_ilCatPine1_B.fna	1.08437	0.425514	0.616149	0.190636
w.thymelicus_acteon.SP_TA_344.v3.fna	1.15542	0.382942	0.639489	0.256546
w.euphydryas_aurinia.Lep_ilEupAuri1_B.fna	0.986711	0.243891	0.581578	0.337687
Lasiommata_megera_111917.PT_25	no-hit	no-hit	no-hit	no-hit
Lasiommata_megera_111917.RO_801	no-hit	no-hit	no-hit	no-hit
Lasiommata_megera_111917.TN_1581	no-hit	no-hit	no-hit	no-hit
Lasiommata_petropolitana_111918.BA_1585
w.operophtera_brumata.GCF_001266585_1.fna	2.5737	0.666195	0.896954	0.230759
w.lycaena_phlaeas.Lep_ilLycPhla1_B.fna	4.56035	0.655184	0.982169	0.326985
w.pammene_fasciana.Lep_ilPamFasc1_B.fna	6.84532	0.64713	0.997629	0.350499
w.pararge_aegeria.Lep_ilParAegt1_B.fna	3.05455	0.619607	0.932604	0.312997
w.colias_crocea.Lep_ilColCroc_2.fna	2.67462	0.609662	0.905739	0.296077
w.pontia_edusa.RO_PE_757.v2.fna	2.41631	0.599951	0.881589	0.281638
w.phalera_bucephala.Lep_ilPhaBuce1_B2.fna	3.60207	0.599753	0.95844	0.358687
w.colias_alfacariensis.CA_966.v1.fna	3.02337	0.590699	0.930723	0.340024
w.pyrgus_malvae.Lep_ilPyrMal_3.fna	3.02893	0.583267	0.931062	0.347795
w.melanargia_galathea.Lep_ilMelGala_1.fna	2.92924	0.580637	0.924719	0.344081
w.aricia_agestis.Lep_ilAriAges1_B.fna	2.64475	0.578675	0.90322	0.324545
w.erynnis_tages.Lep_ilEryTage1_B.fna	2.57222	0.576855	0.896819	0.319964
w.emmelina_monodactyla.Lep_ilEmmMono1_B.fna	2.25791	0.570932	0.863814	0.292882
w.lasiommata_petropolitana.LP_1401.v1.fna	2.96426	0.565622	0.927011	0.361389
w.erebia_cassioides.GCF_018555315_1.fna	2.7092	0.564513	0.908573	0.34406
w.polyommatus_icarus.Lep_ilPolIcar_1.fna	2.49389	0.560274	0.889429	0.329156
w.polyommatus_eros.PE_1417.v2.fna	2.39546	0.558623	0.87939	0.320767
w.leptidea_sinapis.Lep_ilLepSina1_B.fna	2.19505	0.55755	0.856042	0.298492
w.pandemis_corylana.Lep_ilPanCory1_B.fna	2.80741	0.556627	0.916168	0.359541
w.catoptria_pinella.Lep_ilCatPine1_B.fna	2.30285	0.530052	0.869112	0.33906
w.campaea_margaritaria.Lep_ilCamMarg1_B.fna	2.03122	0.52613	0.833635	0.307505
w.culex_quinquefasciatus.GCF_000073005_1.fna	2.71536	0.524068	0.90907	0.385002
w.chrysomya_megacephala.GCF_008245065_1.fna	2.50565	0.52033	0.890572	0.370242
w.culex_molestus.GCF_000723225_2.fna	2.4119	0.519852	0.881128	0.361276
w.protocalliphora_azurea.Dip_idProAzur1_B.fna	2.5541	0.518365	0.895155	0.37679
w.orgyia_antiqua.Lep_ilOrgAnti1_B.fna	2.0214	0.513921	0.832185	0.318264
w.watsonalla_binaria.Lep_ilWatBina1_B.fna	2.50548	0.511533	0.890556	0.379022
w.thymelicus_acteon.SP_TA_344.v3.fna	2.05672	0.448063	0.837339	0.389276
w.nasonia_vitripennis.GCF_000204545_1.fna	1.52141	0.270594	0.739044	0.46845
w.iphiclides_feisthamelii.IF_142.v1.fna	1.62196	0.263359	0.761216	0.497857
w.episyrphus_balteatus.Dip_idEpiBalt1_B.fna	2.61952	0.244836	0.901039	0.656203
w.spodoptera_picta.GCF_018141665_1.fna	13.345	0.239419	0.999992	0.760573
w.ostrinia_furnacalis.GCF_023559125_1.fna	15.2264	0.232626	0.999999	0.767373
w.leptopilina_clavipes.GCF_006334525_1.fna	0.929675	0.213228	0.559966	0.346738
w.apotomis_betuletana.Lep_ilApoBetu1_B.fna	1.26368	0.212749	0.672358	0.459609
w.colias_hyale.CH_1004.v2.fna	1.26917	0.212291	0.673942	0.461652
w.erebia_euryale.EE_932.v1.fna	0.995779	0.211682	0.584915	0.373233
w.athalia_cordata.Hym_iyAthCord1_B.fna	0.971065	0.20954	0.575758	0.366217
w.rhopobota_naevana.Lep_ilRhoNaev1_B.fna	0.945068	0.200382	0.565906	0.365525
w.archips_podanus.Lep_ilArcPodn1_B.fna	0.925794	0.199267	0.558455	0.359188
w.sphaerophoria_taeniata.Dip_idSphTaen1_B.fna	0.968809	0.197357	0.574912	0.377555
w.endotricha_flammealis.Lep_ilEndFlam1_B.fna	1.16601	0.191	0.642846	0.451846
w.dolichovespula_media.Hym_iyDolMedi1_B.fna	12.5525	0.189073	0.999985	0.810911
w.melanostoma_mellinum.Dip_idMelMell2_B.fna	1.01231	0.179459	0.59093	0.411471
w.eucosma_cana.Lep_ilEucCana1_B.fna	1.09842	0.17129	0.620881	0.449591
w.erebia_ligea.Lep_ilEreEpip1_B.fna	1.59256	0.14629	0.754936	0.608646
w.anopheles_demeilloni.GCF_018491735_2.fna	1.38923	0.0937464	0.706739	0.612992
w.mansonella_ozzardi.GCF_020278625_1.fna	1.02043	0.00413301	0.593853	0.58972
w.epistrophe_grossulariae.Dip_idEpiGros1_A1.fna	2.26753	0.00313369	0.864966	0.861832
Lasiommata_petropolitana_111918.BG_1586	no-hit	no-hit	no-hit	no-hit
Lasiommata_petropolitana_111918.CH_1587
w.pammene_fasciana.Lep_ilPamFasc1_B.fna	1.89899	0.459905	0.813031	0.353126
w.lycaena_phlaeas.Lep_ilLycPhla1_B.fna	1.28952	0.45544	0.679746	0.224306
w.phalera_bucephala.Lep_ilPhaBuce1_B2.fna	1.04546	0.410483	0.602731	0.192249
Lasiommata_petropolitana_111918.ES_1583
w.operophtera_brumata.GCF_001266585_1.fna	3.29713	0.695654	0.945598	0.249945
w.lycaena_phlaeas.Lep_ilLycPhla1_B.fna	6.05295	0.682651	0.995227	0.312576
w.pammene_fasciana.Lep_ilPamFasc1_B.fna	9.20539	0.668793	0.999705	0.330912
w.pararge_aegeria.Lep_ilParAegt1_B.fna	4.02311	0.645859	0.971345	0.325485
w.colias_crocea.Lep_ilColCroc_2.fna	3.51364	0.63869	0.955065	0.316375
w.phalera_bucephala.Lep_ilPhaBuce1_B2.fna	4.79738	0.626348	0.985536	0.359188
w.pontia_edusa.RO_PE_757.v2.fna	3.06581	0.623725	0.93327	0.309545
w.colias_alfacariensis.CA_966.v1.fna	3.99819	0.615456	0.970707	0.355251
w.aricia_agestis.Lep_ilAriAges1_B.fna	3.4764	0.603178	0.953563	0.350385
w.pyrgus_malvae.Lep_ilPyrMal_3.fna	4.02334	0.602057	0.97135	0.369294
w.melanargia_galathea.Lep_ilMelGala_1.fna	3.79666	0.601622	0.965002	0.36338
w.emmelina_monodactyla.Lep_ilEmmMono1_B.fna	2.92134	0.593779	0.924191	0.330413
w.erynnis_tages.Lep_ilEryTage1_B.fna	3.34422	0.593085	0.947814	0.354729
w.erebia_cassioides.GCF_018555315_1.fna	3.53674	0.587715	0.955972	0.368258
w.polyommatus_icarus.Lep_ilPolIcar_1.fna	3.26168	0.586578	0.943869	0.357291
w.polyommatus_eros.PE_1417.v2.fna	3.17582	0.585529	0.939448	0.353919
w.lasiommata_petropolitana.LP_1401.v1.fna	3.87384	0.578944	0.967307	0.388364
w.pandemis_corylana.Lep_ilPanCory1_B.fna	3.75572	0.577156	0.963713	0.386557
w.leptidea_sinapis.Lep_ilLepSina1_B.fna	2.81823	0.575688	0.916965	0.341277
w.catoptria_pinella.Lep_ilCatPine1_B.fna	3.06603	0.546279	0.933284	0.387005
w.campaea_margaritaria.Lep_ilCamMarg1_B.fna	2.63007	0.54618	0.901958	0.355778
w.chrysomya_megacephala.GCF_008245065_1.fna	3.34602	0.545197	0.947897	0.4027
w.culex_quinquefasciatus.GCF_000073005_1.fna	3.58305	0.542603	0.957737	0.415134
w.culex_molestus.GCF_000723225_2.fna	3.17116	0.542081	0.939198	0.397117
w.protocalliphora_azurea.Dip_idProAzur1_B.fna	3.29183	0.537323	0.945343	0.408021
w.orgyia_antiqua.Lep_ilOrgAnti1_B.fna	2.64852	0.535799	0.903542	0.367743
w.watsonalla_binaria.Lep_ilWatBina1_B.fna	3.29746	0.533523	0.945615	0.412091
w.thymelicus_acteon.SP_TA_344.v3.fna	2.66639	0.463794	0.905051	0.441257
w.nasonia_vitripennis.GCF_000204545_1.fna	1.03839	0.278109	0.600244	0.322134
w.iphiclides_feisthamelii.IF_142.v1.fna	1.75801	0.2677	0.788244	0.520544
w.episyrphus_balteatus.Dip_idEpiBalt1_B.fna	2.51677	0.251258	0.891642	0.640384
w.erebia_ligea.RO_EL_949.v1.fna	0.965574	0.234941	0.573696	0.338754
w.erebia_euryale.EE_932.v1.fna	1.22839	0.225945	0.661987	0.436042
w.parapoynx_stratiotata.Lep_ilParStra1_B.fna	0.949005	0.223351	0.567413	0.344061
w.athalia_cordata.Hym_iyAthCord1_B.fna	1.11593	0.222954	0.626697	0.403744
w.apotomis_betuletana.Lep_ilApoBetu1_B.fna	0.937916	0.219803	0.563156	0.343353
w.colias_hyale.CH_1004.v2.fna	1.05534	0.216532	0.606181	0.389649
w.archips_podanus.Lep_ilArcPodn1_B.fna	1.14504	0.206087	0.636172	0.430085
w.agriphila_straminella.Lep_ilAgrStra1_B.fna	1.01334	0.19768	0.591301	0.393621
w.endotricha_flammealis.Lep_ilEndFlam1_B.fna	1.38569	0.197624	0.705821	0.508196
w.melanostoma_mellinum.Dip_idMelMell2_B.fna	0.927805	0.186965	0.559239	0.372274
w.eucosma_cana.Lep_ilEucCana1_B.fna	0.966928	0.172679	0.574205	0.401526
w.laodelphax_striatellus.GCF_007115015_1.fna	1.01354	0.125917	0.591375	0.465458
w.endotricha_flammealis.Lep_ilEndFlam1_A.fna	0.947195	0.0191517	0.566721	0.547569
Lasiommata_petropolitana_111918.FI_1401
w.lasiommata_petropolitana.LP_1401.v1.fna	61.6919	0.99767	1	0.00233
w.operophtera_brumata.GCF_001266585_1.fna	5.69907	0.798591	0.993476	0.194885
w.pontia_edusa.RO_PE_757.v2.fna	6.01054	0.758529	0.995045	0.236515
w.emmelina_monodactyla.Lep_ilEmmMono1_B.fna	6.3994	0.730902	0.996485	0.265583
w.leptidea_sinapis.Lep_ilLepSina1_B.fna	5.78917	0.709868	0.993975	0.284107
w.lycaena_phlaeas.Lep_ilLycPhla1_B.fna	5.85788	0.697329	0.99433	0.297001
w.campaea_margaritaria.Lep_ilCamMarg1_B.fna	5.83287	0.68419	0.994203	0.310013
w.pararge_aegeria.Lep_ilParAegt1_B.fna	4.67097	0.66745	0.983828	0.316378
w.colias_crocea.Lep_ilColCroc_2.fna	4.21159	0.662433	0.975738	0.313305
w.colias_alfacariensis.CA_966.v1.fna	4.52582	0.656438	0.981617	0.325178
w.protocalliphora_azurea.Dip_idProAzur1_B.fna	6.8592	0.655252	0.997658	0.342406
w.orgyia_antiqua.Lep_ilOrgAnti1_B.fna	5.23657	0.653539	0.990186	0.336646
w.pandemis_corylana.Lep_ilPanCory1_B.fna	4.7427	0.637915	0.98482	0.346906
w.aricia_agestis.Lep_ilAriAges1_B.fna	4.16851	0.637002	0.974797	0.337795
w.pyrgus_malvae.Lep_ilPyrMal_3.fna	5.14428	0.630093	0.989352	0.35926
w.phalera_bucephala.Lep_ilPhaBuce1_B2.fna	4.26314	0.628502	0.976817	0.348315
w.melanargia_galathea.Lep_ilMelGala_1.fna	5.1649	0.627893	0.989544	0.361651
w.erebia_cassioides.GCF_018555315_1.fna	4.2459	0.621385	0.976462	0.355076
w.erynnis_tages.Lep_ilEryTage1_B.fna	4.07912	0.619673	0.972727	0.353054
w.chrysomya_megacephala.GCF_008245065_1.fna	4.52287	0.619144	0.981568	0.362424
w.polyommatus_icarus.Lep_ilPolIcar_1.fna	4.80555	0.619081	0.98564	0.366559
w.polyommatus_eros.PE_1417.v2.fna	4.05814	0.619048	0.972217	0.353169
w.culex_quinquefasciatus.GCF_000073005_1.fna	5.19742	0.597945	0.98984	0.391896
w.culex_molestus.GCF_000723225_2.fna	4.88696	0.593752	0.986636	0.392884
w.pammene_fasciana.Lep_ilPamFasc1_B.fna	3.76786	0.583011	0.9641	0.381089
w.watsonalla_binaria.Lep_ilWatBina1_B.fna	4.02321	0.566267	0.971347	0.40508
w.catoptria_pinella.Lep_ilCatPine1_B.fna	3.71859	0.564243	0.962504	0.398261
w.thymelicus_acteon.SP_TA_344.v3.fna	5.87582	0.547104	0.994419	0.447315
w.nasonia_vitripennis.GCF_000204545_1.fna	0.986079	0.286751	0.581345	0.294593
w.episyrphus_balteatus.Dip_idEpiBalt1_B.fna	1.12466	0.248623	0.629564	0.380942
w.iphiclides_feisthamelii.IF_142.v1.fna	1.15176	0.24221	0.638324	0.396114
w.athalia_cordata.Hym_iyAthCord1_B.fna	1.7506	0.23994	0.786855	0.546915
w.colias_hyale.CH_1004.v2.fna	1.22418	0.236504	0.660726	0.424222
w.euphydryas_aurinia.Lep_ilEupAuri1_B.fna	1.84042	0.23605	0.803106	0.567056
w.carcina_quercana.Lep_ilCarQuer1_B.fna	1.19529	0.231341	0.651961	0.42062
w.apotomis_turbidana.Lep_ilApoTurb1_B.fna	1.08078	0.212343	0.614929	0.402586
w.rhopobota_naevana.Lep_ilRhoNaev1_B.fna	1.17319	0.211897	0.645103	0.433206
w.melanostoma_mellinum.Dip_idMelMell2_B.fna	1.1506	0.209224	0.637951	0.428728
w.philonthus_cognatus.Col_icPhiCogn1_B.fna	0.941302	0.207351	0.56446	0.357109
w.endotricha_flammealis.Lep_ilEndFlam1_B.fna	1.63845	0.20657	0.764667	0.558097
w.pandemis_cinnamomeana.Lep_ilPanCinn1_B.fna	1.19877	0.205664	0.65303	0.447366
w.idaea_aversata.Lep_ilIdaAver1_B.fna	1.62642	0.20004	0.762154	0.562113
w.agriphila_straminella.Lep_ilAgrStra1_B.fna	1.88167	0.196204	0.810149	0.613945
w.ochlodes_sylvanus.Lep_ilOchSylv3_B.fna	1.08387	0.192206	0.615978	0.423772
w.ischnura_elegans.Odo_ioIscEleg1_B.fna	0.97195	0.184548	0.576089	0.391541
w.phyllotreta_cruciferae.GCF_918697765_1.fna	1.19398	0.0279215	0.651558	0.623636
Lasiommata_petropolitana_111918.KZ_1584
w.lasiommata_petropolitana.LP_1401.v1.fna	62.9746	0.997725	1	0.00227545
w.operophtera_brumata.GCF_001266585_1.fna	9.40815	0.878143	0.999753	0.12161
w.pontia_edusa.RO_PE_757.v2.fna	9.54536	0.841202	0.999781	0.15858
w.lycaena_phlaeas.Lep_ilLycPhla1_B.fna	12.2169	0.833285	0.999979	0.166695
w.colias_crocea.Lep_ilColCroc_2.fna	7.84624	0.802355	0.99902	0.196666
w.emmelina_monodactyla.Lep_ilEmmMono1_B.fna	9.36355	0.801965	0.999743	0.197779
w.pararge_aegeria.Lep_ilParAegt1_B.fna	9.08469	0.798935	0.999672	0.200736
w.leptidea_sinapis.Lep_ilLepSina1_B.fna	8.71036	0.787338	0.999543	0.212206
w.colias_alfacariensis.CA_966.v1.fna	8.64474	0.782381	0.999516	0.217135
w.phalera_bucephala.Lep_ilPhaBuce1_B2.fna	9.02567	0.779008	0.999654	0.220646
w.aricia_agestis.Lep_ilAriAges1_B.fna	7.74111	0.77161	0.998925	0.227315
w.melanargia_galathea.Lep_ilMelGala_1.fna	9.12825	0.76789	0.999684	0.231795
w.pammene_fasciana.Lep_ilPamFasc1_B.fna	13.3613	0.765551	0.999992	0.234442
w.pyrgus_malvae.Lep_ilPyrMal_3.fna	9.01088	0.763746	0.99965	0.235904
w.campaea_margaritaria.Lep_ilCamMarg1_B.fna	8.55126	0.753612	0.999474	0.245863
w.polyommatus_icarus.Lep_ilPolIcar_1.fna	8.22879	0.753141	0.999301	0.24616
w.erynnis_tages.Lep_ilEryTage1_B.fna	7.4629	0.749794	0.998626	0.248832
w.pandemis_corylana.Lep_ilPanCory1_B.fna	8.61175	0.743086	0.999502	0.256416
w.polyommatus_eros.PE_1417.v2.fna	7.34081	0.742292	0.998469	0.256177
w.erebia_cassioides.GCF_018555315_1.fna	8.09113	0.731665	0.999211	0.267545
w.protocalliphora_azurea.Dip_idProAzur1_B.fna	10.2624	0.727853	0.999884	0.272031
w.orgyia_antiqua.Lep_ilOrgAnti1_B.fna	8.20898	0.723845	0.999289	0.275444
w.chrysomya_megacephala.GCF_008245065_1.fna	8.1346	0.718677	0.999241	0.280563
w.culex_quinquefasciatus.GCF_000073005_1.fna	9.19761	0.699392	0.999703	0.300311
w.catoptria_pinella.Lep_ilCatPine1_B.fna	6.83623	0.688142	0.99761	0.309468
w.culex_molestus.GCF_000723225_2.fna	8.25496	0.687744	0.999317	0.311573
w.watsonalla_binaria.Lep_ilWatBina1_B.fna	7.58441	0.6715	0.998765	0.327265
w.thymelicus_acteon.SP_TA_344.v3.fna	8.53175	0.630726	0.999465	0.368739
w.nasonia_vitripennis.GCF_000204545_1.fna	2.08918	0.389368	0.841935	0.452567
w.episyrphus_balteatus.Dip_idEpiBalt1_B.fna	3.65982	0.364238	0.960507	0.596268
w.iphiclides_feisthamelii.IF_142.v1.fna	2.88767	0.362533	0.921904	0.55937
w.erebia_ligea.RO_EL_949.v1.fna	1.79117	0.335165	0.794354	0.459189
w.athalia_cordata.Hym_iyAthCord1_B.fna	2.83275	0.324388	0.918023	0.593635
w.colias_hyale.CH_1004.v2.fna	2.11495	0.323389	0.845491	0.522102
w.carcina_quercana.Lep_ilCarQuer1_B.fna	1.83959	0.323157	0.802962	0.479805
w.parapoynx_stratiotata.Lep_ilParStra1_B.fna	1.73128	0.323016	0.783187	0.46017
w.euphydryas_aurinia.Lep_ilEupAuri1_B.fna	2.70017	0.32064	0.907842	0.587202
w.leptopilina_clavipes.GCF_006334525_1.fna	1.34203	0.320529	0.694258	0.373729
w.apotomis_betuletana.Lep_ilApoBetu1_B.fna	1.77014	0.319349	0.7905	0.471151
w.erebia_euryale.EE_932.v1.fna	1.94775	0.31836	0.82091	0.50255
w.pandemis_cinnamomeana.Lep_ilPanCinn1_B.fna	1.85272	0.317046	0.805234	0.488188
w.endotricha_flammealis.Lep_ilEndFlam1_B.fna	2.65932	0.313535	0.904457	0.590923
w.apotomis_turbidana.Lep_ilApoTurb1_B.fna	1.71723	0.310686	0.78048	0.469795
w.idaea_aversata.Lep_ilIdaAver1_B.fna	2.20869	0.309291	0.857764	0.548473
w.rhopobota_naevana.Lep_ilRhoNaev1_B.fna	1.96333	0.308685	0.823356	0.514671
w.ochlodes_sylvanus.Lep_ilOchSylv3_B.fna	1.66025	0.297792	0.769154	0.471362
w.archips_podanus.Lep_ilArcPodn1_B.fna	1.92161	0.294736	0.816728	0.521992
w.agriphila_straminella.Lep_ilAgrStra1_B.fna	2.46024	0.292362	0.886095	0.593734
w.philonthus_cognatus.Col_icPhiCogn1_B.fna	1.88593	0.292265	0.810862	0.518597
w.sphaerophoria_taeniata.Dip_idSphTaen1_B.fna	1.61889	0.290724	0.760567	0.469843
w.melanostoma_mellinum.Dip_idMelMell2_B.fna	2.06	0.280117	0.837808	0.557692
w.camptogramma_bilineatum.Lep_ilCamBiln1_B.fna	1.25521	0.269905	0.669898	0.399992
w.spodoptera_picta.GCF_018141665_1.fna	0.938901	0.246811	0.563536	0.316725
w.eucosma_cana.Lep_ilEucCana1_B.fna	1.63725	0.245762	0.764416	0.518654
w.ischnura_elegans.Odo_ioIscEleg1_B.fna	1.72363	0.244372	0.781718	0.537346
w.ostrinia_furnacalis.GCF_023559125_1.fna	0.927629	0.237548	0.55917	0.321623
w.erebia_ligea.Lep_ilEreEpip1_B.fna	1.09603	0.224046	0.62008	0.396034
w.chorthippus_parallelus.Ort_iqChoPara1_B.fna	1.28011	0.220742	0.677077	0.456335
w.chorthippus_brunneus.Ort_iqChoBrun1_B.fna	1.18116	0.199169	0.647591	0.448423
w.laodelphax_striatellus.GCF_007115015_1.fna	1.5308	0.184899	0.7412	0.5563
w.diaphorina_citri.GCF_013096725_2.fna	1.14184	0.171379	0.63514	0.46376
w.nilaparvata_lugens.GCF_007115045_1.fna	1.04698	0.143732	0.603264	0.459532
w.tribolium_confusum.GCF_020405475_1.fna	1.08849	0.133897	0.617543	0.483646
w.endotricha_flammealis.Lep_ilEndFlam1_A.fna	1.53271	0.0529607	0.741636	0.688675
w.phyllotreta_cruciferae.GCF_918697765_1.fna	1.2319	0.0298799	0.663032	0.633152
Lasiommata_petropolitana_111918.SE_1588
w.lasiommata_petropolitana.LP_1401.v1.fna	36.9981	0.99418	1	0.00581988
w.operophtera_brumata.GCF_001266585_1.fna	3.97457	0.775054	0.970089	0.195036
w.pontia_edusa.RO_PE_757.v2.fna	4.11227	0.742791	0.973514	0.230723
w.emmelina_monodactyla.Lep_ilEmmMono1_B.fna	4.17763	0.70876	0.974999	0.26624
w.leptidea_sinapis.Lep_ilLepSina1_B.fna	3.88387	0.687938	0.967596	0.279657
w.lycaena_phlaeas.Lep_ilLycPhla1_B.fna	3.97888	0.671358	0.970203	0.298845
w.campaea_margaritaria.Lep_ilCamMarg1_B.fna	3.83491	0.661603	0.966164	0.30456
w.pararge_aegeria.Lep_ilParAegt1_B.fna	3.28579	0.644973	0.945051	0.300078
w.protocalliphora_azurea.Dip_idProAzur1_B.fna	4.57664	0.639355	0.982423	0.343068
w.colias_crocea.Lep_ilColCroc_2.fna	2.86144	0.63355	0.920074	0.286524
w.colias_alfacariensis.CA_966.v1.fna	3.08528	0.631841	0.934408	0.302567
w.orgyia_antiqua.Lep_ilOrgAnti1_B.fna	3.51158	0.631823	0.954983	0.323161
w.aricia_agestis.Lep_ilAriAges1_B.fna	2.84117	0.615136	0.91863	0.303495
w.pandemis_corylana.Lep_ilPanCory1_B.fna	3.14373	0.612928	0.937707	0.324779
w.pyrgus_malvae.Lep_ilPyrMal_3.fna	3.33551	0.607803	0.947411	0.339608
w.phalera_bucephala.Lep_ilPhaBuce1_B2.fna	2.85932	0.604258	0.919924	0.315666
w.melanargia_galathea.Lep_ilMelGala_1.fna	3.33768	0.603503	0.947512	0.344009
w.erynnis_tages.Lep_ilEryTage1_B.fna	2.71707	0.596079	0.909207	0.313128
w.polyommatus_eros.PE_1417.v2.fna	2.72476	0.595782	0.909821	0.31404
w.erebia_cassioides.GCF_018555315_1.fna	2.88408	0.594711	0.921656	0.326945
w.chrysomya_megacephala.GCF_008245065_1.fna	3.15007	0.593907	0.938055	0.344149
w.polyommatus_icarus.Lep_ilPolIcar_1.fna	3.12241	0.591591	0.936524	0.344932
w.culex_quinquefasciatus.GCF_000073005_1.fna	3.4485	0.570301	0.952405	0.382104
w.culex_molestus.GCF_000723225_2.fna	3.26893	0.567356	0.944227	0.376871
w.pammene_fasciana.Lep_ilPamFasc1_B.fna	2.66897	0.556885	0.905268	0.348383
w.catoptria_pinella.Lep_ilCatPine1_B.fna	2.53124	0.544648	0.893017	0.348369
w.watsonalla_binaria.Lep_ilWatBina1_B.fna	2.78339	0.543045	0.914371	0.371326
w.thymelicus_acteon.SP_TA_344.v3.fna	3.82466	0.528763	0.965856	0.437093
w.nasonia_vitripennis.GCF_000204545_1.fna	1.17735	0.265809	0.646405	0.380597
w.episyrphus_balteatus.Dip_idEpiBalt1_B.fna	1.08991	0.242185	0.618022	0.375837
w.ostrinia_furnacalis.GCF_023559125_1.fna	10.8196	0.228719	0.999929	0.77121
w.iphiclides_feisthamelii.IF_142.v1.fna	1.05195	0.228559	0.605	0.37644
w.apotomis_betuletana.Lep_ilApoBetu1_B.fna	1.02919	0.222533	0.596983	0.37445
w.euphydryas_aurinia.Lep_ilEupAuri1_B.fna	1.21373	0.219991	0.657581	0.43759
w.colias_hyale.CH_1004.v2.fna	1.14202	0.219416	0.6352	0.415784
w.athalia_cordata.Hym_iyAthCord1_B.fna	1.10409	0.217014	0.622774	0.40576
w.spodoptera_picta.GCF_018141665_1.fna	9.3658	0.21115	0.999744	0.788594
w.rhopobota_naevana.Lep_ilRhoNaev1_B.fna	0.955683	0.202917	0.569956	0.367039
w.melanostoma_mellinum.Dip_idMelMell2_B.fna	1.00735	0.195179	0.589134	0.393954
w.dolichovespula_media.Hym_iyDolMedi1_B.fna	8.85813	0.193814	0.999599	0.805785
w.endotricha_flammealis.Lep_ilEndFlam1_B.fna	0.928844	0.190175	0.559643	0.369468
w.idaea_aversata.Lep_ilIdaAver1_B.fna	0.929884	0.188038	0.560047	0.372009
w.agriphila_straminella.Lep_ilAgrStra1_B.fna	1.03417	0.186049	0.598751	0.412702
w.ischnura_elegans.Odo_ioIscEleg1_B.fna	0.983515	0.177756	0.580396	0.402639
w.erebia_ligea.Lep_ilEreEpip1_B.fna	1.22927	0.161178	0.662248	0.50107
w.anopheles_demeilloni.GCF_018491735_2.fna	0.916624	0.0879174	0.554865	0.466948
w.epistrophe_grossulariae.Dip_idEpiGros1_A1.fna	1.44706	0.0100406	0.721336	0.711296

## Sheet: Melanargia
Sample	Depth	breadth	expected breadth	E-O
Melanargia_galathea_111923.ES_1467
w.melanargia_galathea.Lep_ilMelGala_1.fna	6.64747	0.920514	0.997176	0.0766621
w.colias_crocea.Lep_ilColCroc_2.fna	4.30321	0.905999	0.977623	0.0716241
w.aricia_agestis.Lep_ilAriAges1_B.fna	4.74313	0.903538	0.984826	0.0812878
w.polyommatus_icarus.Lep_ilPolIcar_1.fna	4.27957	0.852491	0.977151	0.12466
w.phalera_bucephala.Lep_ilPhaBuce1_B2.fna	4.23079	0.850229	0.976146	0.125917
w.erynnis_tages.Lep_ilEryTage1_B.fna	3.99899	0.839676	0.970727	0.131052
w.polyommatus_eros.PE_1417.v2.fna	3.96845	0.838263	0.969927	0.131664
w.catoptria_pinella.Lep_ilCatPine1_B.fna	3.56967	0.770279	0.957234	0.186956
w.operophtera_brumata.GCF_001266585_1.fna	1.6807	0.638737	0.773283	0.134546
w.pontia_edusa.RO_PE_757.v2.fna	1.76678	0.62336	0.789878	0.166518
w.colias_alfacariensis.CA_966.v1.fna	1.80757	0.609907	0.797312	0.187405
w.emmelina_monodactyla.Lep_ilEmmMono1_B.fna	1.68818	0.597206	0.774777	0.17757
w.lycaena_phlaeas.Lep_ilLycPhla1_B.fna	1.63991	0.588036	0.764969	0.176933
w.leptidea_sinapis.Lep_ilLepSina1_B.fna	1.61473	0.57944	0.759685	0.180245
w.erebia_cassioides.GCF_018555315_1.fna	1.80051	0.56738	0.796044	0.228663
w.pandemis_corylana.Lep_ilPanCory1_B.fna	1.6748	0.566088	0.772099	0.206011
w.pyrgus_malvae.Lep_ilPyrMal_3.fna	1.62974	0.558805	0.762849	0.204044
w.campaea_margaritaria.Lep_ilCamMarg1_B.fna	1.52224	0.557979	0.739236	0.181257
w.lasiommata_petropolitana.LP_1401.v1.fna	1.535	0.551235	0.742157	0.190922
w.pararge_aegeria.Lep_ilParAegt1_B.fna	1.44093	0.541449	0.719825	0.178377
w.orgyia_antiqua.Lep_ilOrgAnti1_B.fna	1.46675	0.533626	0.72614	0.192514
w.pammene_fasciana.Lep_ilPamFasc1_B.fna	1.54356	0.525776	0.744099	0.218323
w.protocalliphora_azurea.Dip_idProAzur1_B.fna	1.56591	0.521386	0.7491	0.227714
w.chrysomya_megacephala.GCF_008245065_1.fna	1.2477	0.484866	0.667702	0.182836
w.thymelicus_acteon.SP_TA_344.v3.fna	1.41388	0.479233	0.713052	0.233819
w.culex_molestus.GCF_000723225_2.fna	1.17442	0.45476	0.645487	0.190727
w.watsonalla_binaria.Lep_ilWatBina1_B.fna	1.17593	0.446287	0.645961	0.199675
w.culex_quinquefasciatus.GCF_000073005_1.fna	1.10433	0.440384	0.622854	0.182469
Melanargia_galathea_111923.ES_411
w.aricia_agestis.Lep_ilAriAges1_B.fna	7.2966	0.945182	0.998408	0.0532263
w.colias_crocea.Lep_ilColCroc_2.fna	6.37923	0.944223	0.996422	0.0521983
w.melanargia_galathea.Lep_ilMelGala_1.fna	10.1115	0.941081	0.999867	0.0587863
w.polyommatus_icarus.Lep_ilPolIcar_1.fna	6.43419	0.888402	0.996591	0.108189
w.phalera_bucephala.Lep_ilPhaBuce1_B2.fna	6.30851	0.874534	0.996191	0.121657
w.erynnis_tages.Lep_ilEryTage1_B.fna	5.98654	0.869464	0.994939	0.125474
w.polyommatus_eros.PE_1417.v2.fna	5.94703	0.869152	0.994759	0.125607
w.catoptria_pinella.Lep_ilCatPine1_B.fna	5.34248	0.794211	0.991062	0.196851
w.operophtera_brumata.GCF_001266585_1.fna	2.53626	0.700307	0.89349	0.193183
w.pontia_edusa.RO_PE_757.v2.fna	2.63363	0.675433	0.902265	0.226832
w.colias_alfacariensis.CA_966.v1.fna	2.71969	0.661658	0.909417	0.247759
w.lycaena_phlaeas.Lep_ilLycPhla1_B.fna	2.50779	0.641856	0.890779	0.248923
w.emmelina_monodactyla.Lep_ilEmmMono1_B.fna	2.47445	0.638253	0.887515	0.249262
w.leptidea_sinapis.Lep_ilLepSina1_B.fna	2.43804	0.631457	0.88384	0.252383
w.erebia_cassioides.GCF_018555315_1.fna	2.71785	0.615313	0.90927	0.293956
w.pandemis_corylana.Lep_ilPanCory1_B.fna	2.54195	0.61224	0.894024	0.281784
w.pyrgus_malvae.Lep_ilPyrMal_3.fna	2.45029	0.602886	0.88509	0.282204
w.campaea_margaritaria.Lep_ilCamMarg1_B.fna	2.26292	0.597948	0.864415	0.266467
w.pararge_aegeria.Lep_ilParAegt1_B.fna	2.15111	0.595433	0.850346	0.254914
w.lasiommata_petropolitana.LP_1401.v1.fna	2.29681	0.5949	0.868413	0.273512
w.orgyia_antiqua.Lep_ilOrgAnti1_B.fna	2.14501	0.577495	0.849538	0.272044
w.pammene_fasciana.Lep_ilPamFasc1_B.fna	2.39436	0.569983	0.879272	0.309289
w.protocalliphora_azurea.Dip_idProAzur1_B.fna	2.35464	0.567583	0.874963	0.30738
w.thymelicus_acteon.SP_TA_344.v3.fna	2.1996	0.528466	0.856619	0.328153
w.chrysomya_megacephala.GCF_008245065_1.fna	1.85114	0.524277	0.80496	0.280684
w.culex_molestus.GCF_000723225_2.fna	1.72793	0.499456	0.782545	0.283089
w.watsonalla_binaria.Lep_ilWatBina1_B.fna	1.76807	0.492921	0.790118	0.297197
w.culex_quinquefasciatus.GCF_000073005_1.fna	1.64144	0.491377	0.765288	0.27391
w.iphiclides_feisthamelii.IF_142.v1.fna	1.12453	0.231774	0.629522	0.397748
Melanargia_galathea_111923.FR_1279
w.lasiommata_petropolitana.LP_1401.v1.fna	24.8107	0.984541	1	0.015459
w.melanargia_galathea.Lep_ilMelGala_1.fna	6.45625	0.944745	0.996657	0.0519116
w.aricia_agestis.Lep_ilAriAges1_B.fna	5.15932	0.940606	0.989493	0.0488867
w.colias_crocea.Lep_ilColCroc_2.fna	4.65206	0.935193	0.983556	0.0483625
w.polyommatus_icarus.Lep_ilPolIcar_1.fna	5.04479	0.89631	0.988374	0.0920646
w.phalera_bucephala.Lep_ilPhaBuce1_B2.fna	4.92303	0.893166	0.987055	0.0938894
w.polyommatus_eros.PE_1417.v2.fna	4.60575	0.882758	0.982869	0.100111
w.erynnis_tages.Lep_ilEryTage1_B.fna	4.45039	0.875251	0.98035	0.105099
w.pontia_edusa.RO_PE_757.v2.fna	4.97336	0.818884	0.987618	0.168733
w.operophtera_brumata.GCF_001266585_1.fna	3.67485	0.818619	0.961027	0.142409
w.catoptria_pinella.Lep_ilCatPine1_B.fna	3.99674	0.804682	0.970669	0.165988
w.leptidea_sinapis.Lep_ilLepSina1_B.fna	4.0815	0.778613	0.972784	0.194172
w.emmelina_monodactyla.Lep_ilEmmMono1_B.fna	4.3107	0.770376	0.977771	0.207395
w.protocalliphora_azurea.Dip_idProAzur1_B.fna	5.54022	0.753143	0.992494	0.239351
w.lycaena_phlaeas.Lep_ilLycPhla1_B.fna	3.95302	0.752903	0.969515	0.216612
w.campaea_margaritaria.Lep_ilCamMarg1_B.fna	4.16068	0.750565	0.974622	0.224057
w.colias_alfacariensis.CA_966.v1.fna	3.20767	0.736086	0.941127	0.205041
w.pyrgus_malvae.Lep_ilPyrMal_3.fna	3.93391	0.725345	0.968996	0.243651
w.pararge_aegeria.Lep_ilParAegt1_B.fna	3.22662	0.723428	0.942104	0.218676
w.orgyia_antiqua.Lep_ilOrgAnti1_B.fna	3.61806	0.715168	0.959023	0.243855
w.erebia_cassioides.GCF_018555315_1.fna	3.2142	0.712352	0.941465	0.229114
w.pandemis_corylana.Lep_ilPanCory1_B.fna	3.31438	0.71041	0.946421	0.236011
w.thymelicus_acteon.SP_TA_344.v3.fna	5.26882	0.696172	0.990461	0.294289
w.chrysomya_megacephala.GCF_008245065_1.fna	2.94223	0.657326	0.925577	0.268251
w.pammene_fasciana.Lep_ilPamFasc1_B.fna	2.76225	0.635127	0.912758	0.27763
w.watsonalla_binaria.Lep_ilWatBina1_B.fna	2.83455	0.630113	0.918154	0.288041
w.culex_quinquefasciatus.GCF_000073005_1.fna	3.16469	0.619033	0.93885	0.319817
w.culex_molestus.GCF_000723225_2.fna	3.01309	0.61597	0.930091	0.314121
w.iphiclides_feisthamelii.IF_142.v1.fna	1.21874	0.275399	0.659093	0.383694
w.euphydryas_aurinia.Lep_ilEupAuri1_B.fna	1.18607	0.267477	0.649117	0.38164
w.carcina_quercana.Lep_ilCarQuer1_B.fna	0.991873	0.253399	0.583481	0.330082
w.agriphila_straminella.Lep_ilAgrStra1_B.fna	1.23504	0.247871	0.663965	0.416094
w.idaea_aversata.Lep_ilIdaAver1_B.fna	1.04753	0.240304	0.603458	0.363154
w.apotomis_turbidana.Lep_ilApoTurb1_B.fna	1.02017	0.239409	0.59376	0.354351
w.philonthus_cognatus.Col_icPhiCogn1_B.fna	1.15404	0.23934	0.639049	0.399709
w.athalia_cordata.Hym_iyAthCord1_B.fna	0.977054	0.234534	0.577995	0.343462
w.endotricha_flammealis.Lep_ilEndFlam1_B.fna	1.24562	0.232279	0.667089	0.434811
w.ochlodes_sylvanus.Lep_ilOchSylv3_B.fna	1.01094	0.219809	0.590435	0.370626
w.ischnura_elegans.Odo_ioIscEleg1_B.fna	2.08857	0.210176	0.84185	0.631673
w.calamotropha_paludella.Lep_ilCalPalu1_A1.fna	1.48247	0.0857284	0.729916	0.644188
Melanargia_galathea_111923.IT_1465
w.erebia_ligea.RO_EL_949.v1.fna	14.0604	0.882901	0.999996	0.117095
w.erebia_euryale.EE_932.v1.fna	14.1184	0.844175	0.999996	0.155822
w.camptogramma_bilineatum.Lep_ilCamBiln1_B.fna	11.1135	0.78898	0.999945	0.210966
w.philonthus_cognatus.Col_icPhiCogn1_B.fna	7.33531	0.638711	0.998462	0.35975
w.carcina_quercana.Lep_ilCarQuer1_B.fna	3.02511	0.568762	0.930829	0.362067
w.apotomis_turbidana.Lep_ilApoTurb1_B.fna	2.81852	0.553899	0.916986	0.363088
w.parapoynx_stratiotata.Lep_ilParStra1_B.fna	2.6493	0.527688	0.903608	0.37592
w.endotricha_flammealis.Lep_ilEndFlam1_B.fna	2.80826	0.51412	0.916231	0.402111
w.ochlodes_sylvanus.Lep_ilOchSylv3_B.fna	2.45049	0.493974	0.88511	0.391136
w.pandemis_cinnamomeana.Lep_ilPanCinn1_B.fna	2.54611	0.490708	0.894413	0.403705
w.agriphila_straminella.Lep_ilAgrStra1_B.fna	2.42596	0.48074	0.882595	0.401855
w.archips_podanus.Lep_ilArcPodn1_B.fna	2.34092	0.469915	0.873439	0.403524
w.idaea_aversata.Lep_ilIdaAver1_B.fna	2.31183	0.464757	0.870146	0.405389
w.athalia_cordata.Hym_iyAthCord1_B.fna	2.53181	0.461175	0.893071	0.431896
w.iphiclides_feisthamelii.IF_142.v1.fna	1.63143	0.358961	0.763203	0.404242
w.euphydryas_aurinia.Lep_ilEupAuri1_B.fna	1.68429	0.315434	0.774001	0.458567
w.episyrphus_balteatus.Dip_idEpiBalt1_B.fna	1.19067	0.311189	0.650538	0.33935
w.apotomis_betuletana.Lep_ilApoBetu1_B.fna	0.943224	0.283663	0.565199	0.281537
w.colias_hyale.CH_1004.v2.fna	1.17998	0.274662	0.647223	0.372562
Melanargia_galathea_111923.PL_1466
w.melanargia_galathea.Lep_ilMelGala_1.fna	11.6936	0.952047	0.999967	0.04792
w.colias_crocea.Lep_ilColCroc_2.fna	6.46489	0.94295	0.996682	0.0537325
w.aricia_agestis.Lep_ilAriAges1_B.fna	7.09271	0.928942	0.998094	0.0691523
w.phalera_bucephala.Lep_ilPhaBuce1_B2.fna	6.63479	0.885456	0.997145	0.111689
w.polyommatus_icarus.Lep_ilPolIcar_1.fna	6.57907	0.885323	0.997001	0.111678
w.erebia_ligea.RO_EL_949.v1.fna	9.43895	0.882644	0.99976	0.117115
w.polyommatus_eros.PE_1417.v2.fna	6.18725	0.875744	0.995761	0.120017
w.erynnis_tages.Lep_ilEryTage1_B.fna	6.22854	0.874418	0.995912	0.121494
w.erebia_euryale.EE_932.v1.fna	9.37596	0.843264	0.999746	0.156482
w.catoptria_pinella.Lep_ilCatPine1_B.fna	5.56783	0.804616	0.992675	0.188059
w.camptogramma_bilineatum.Lep_ilCamBiln1_B.fna	7.41285	0.778368	0.998563	0.220196
w.operophtera_brumata.GCF_001266585_1.fna	2.73731	0.73319	0.910816	0.177625
w.pontia_edusa.RO_PE_757.v2.fna	3.09052	0.721839	0.934711	0.212872
w.colias_alfacariensis.CA_966.v1.fna	3.00969	0.695685	0.929881	0.234196
w.emmelina_monodactyla.Lep_ilEmmMono1_B.fna	2.90386	0.689998	0.923012	0.233015
w.lycaena_phlaeas.Lep_ilLycPhla1_B.fna	2.79718	0.683312	0.915407	0.232096
w.leptidea_sinapis.Lep_ilLepSina1_B.fna	2.66995	0.664952	0.90535	0.240397
w.philonthus_cognatus.Col_icPhiCogn1_B.fna	5.08646	0.65863	0.988794	0.330165
w.campaea_margaritaria.Lep_ilCamMarg1_B.fna	2.76218	0.65449	0.912753	0.258263
w.pandemis_corylana.Lep_ilPanCory1_B.fna	2.81471	0.651643	0.916707	0.265063
w.erebia_cassioides.GCF_018555315_1.fna	2.95712	0.646605	0.926549	0.279944
w.lasiommata_petropolitana.LP_1401.v1.fna	2.59247	0.643946	0.898648	0.254702
w.pyrgus_malvae.Lep_ilPyrMal_3.fna	2.68657	0.641026	0.906728	0.265702
w.pararge_aegeria.Lep_ilParAegt1_B.fna	2.38911	0.637087	0.878712	0.241624
w.orgyia_antiqua.Lep_ilOrgAnti1_B.fna	2.44413	0.618591	0.884463	0.265872
w.carcina_quercana.Lep_ilCarQuer1_B.fna	2.51509	0.61558	0.89148	0.2759
w.pammene_fasciana.Lep_ilPamFasc1_B.fna	2.56649	0.613335	0.896296	0.28296
w.apotomis_turbidana.Lep_ilApoTurb1_B.fna	2.38041	0.60428	0.877776	0.273496
w.protocalliphora_azurea.Dip_idProAzur1_B.fna	2.54637	0.602977	0.894437	0.29146
w.chrysomya_megacephala.GCF_008245065_1.fna	2.21372	0.584074	0.858395	0.274321
w.thymelicus_acteon.SP_TA_344.v3.fna	2.41816	0.563763	0.881783	0.318021
w.parapoynx_stratiotata.Lep_ilParStra1_B.fna	2.16672	0.554478	0.852394	0.297916
w.endotricha_flammealis.Lep_ilEndFlam1_B.fna	2.20461	0.54534	0.857251	0.311911
w.pandemis_cinnamomeana.Lep_ilPanCinn1_B.fna	2.11979	0.542936	0.846149	0.303213
w.watsonalla_binaria.Lep_ilWatBina1_B.fna	2.03458	0.542763	0.834128	0.291365
w.culex_quinquefasciatus.GCF_000073005_1.fna	1.96992	0.536103	0.82438	0.288277
w.culex_molestus.GCF_000723225_2.fna	1.97493	0.535712	0.825156	0.289444
w.ochlodes_sylvanus.Lep_ilOchSylv3_B.fna	2.24036	0.526431	0.861687	0.335256
w.agriphila_straminella.Lep_ilAgrStra1_B.fna	2.15035	0.52437	0.850246	0.325876
w.archips_podanus.Lep_ilArcPodn1_B.fna	2.14663	0.522373	0.849753	0.32738
w.idaea_aversata.Lep_ilIdaAver1_B.fna	1.91334	0.510199	0.815384	0.305185
w.athalia_cordata.Hym_iyAthCord1_B.fna	1.93959	0.482139	0.819614	0.337475
w.iphiclides_feisthamelii.IF_142.v1.fna	2.1134	0.451689	0.845279	0.393591
w.nasonia_vitripennis.GCF_000204545_1.fna	1.0374	0.402292	0.599892	0.1976
w.euphydryas_aurinia.Lep_ilEupAuri1_B.fna	1.502	0.387609	0.734533	0.346924
w.episyrphus_balteatus.Dip_idEpiBalt1_B.fna	1.23518	0.382838	0.664006	0.281168
w.apotomis_betuletana.Lep_ilApoBetu1_B.fna	1.26136	0.365223	0.671686	0.306463
w.colias_hyale.CH_1004.v2.fna	1.2399	0.343495	0.665403	0.321908
w.rhopobota_naevana.Lep_ilRhoNaev1_B.fna	1.0529	0.333217	0.605331	0.272114
w.melanostoma_mellinum.Dip_idMelMell2_B.fna	0.972255	0.316683	0.576203	0.25952
Melanargia_galathea_111923.RO_724
w.melanargia_galathea.Lep_ilMelGala_1.fna	8.36217	0.941877	0.999379	0.0575018
w.colias_crocea.Lep_ilColCroc_2.fna	3.75956	0.888617	0.963836	0.0752189
w.aricia_agestis.Lep_ilAriAges1_B.fna	3.96995	0.871107	0.969967	0.0988605
w.phalera_bucephala.Lep_ilPhaBuce1_B2.fna	3.65981	0.828396	0.960506	0.13211
w.polyommatus_icarus.Lep_ilPolIcar_1.fna	3.63551	0.827085	0.95965	0.132564
w.polyommatus_eros.PE_1417.v2.fna	3.58618	0.82641	0.957853	0.131444
w.erynnis_tages.Lep_ilEryTage1_B.fna	3.51922	0.824724	0.955286	0.130562
w.catoptria_pinella.Lep_ilCatPine1_B.fna	3.21508	0.74855	0.941511	0.192961
w.operophtera_brumata.GCF_001266585_1.fna	1.52685	0.617897	0.740295	0.122398
w.pontia_edusa.RO_PE_757.v2.fna	1.59341	0.596802	0.755119	0.158316
w.colias_alfacariensis.CA_966.v1.fna	1.67598	0.591889	0.772337	0.180448
w.lycaena_phlaeas.Lep_ilLycPhla1_B.fna	1.54787	0.573699	0.745071	0.171372
w.emmelina_monodactyla.Lep_ilEmmMono1_B.fna	1.53529	0.568961	0.742224	0.173263
w.leptidea_sinapis.Lep_ilLepSina1_B.fna	1.51232	0.56187	0.736942	0.175073
w.pandemis_corylana.Lep_ilPanCory1_B.fna	1.60147	0.550902	0.756856	0.205954
w.pyrgus_malvae.Lep_ilPyrMal_3.fna	1.52223	0.546002	0.739234	0.193233
w.erebia_cassioides.GCF_018555315_1.fna	1.55019	0.543852	0.745593	0.201741
w.campaea_margaritaria.Lep_ilCamMarg1_B.fna	1.45684	0.543822	0.723733	0.179911
w.pararge_aegeria.Lep_ilParAegt1_B.fna	1.33813	0.526253	0.693202	0.166949
w.lasiommata_petropolitana.LP_1401.v1.fna	1.38413	0.522178	0.705416	0.183237
w.orgyia_antiqua.Lep_ilOrgAnti1_B.fna	1.38695	0.51498	0.706146	0.191167
w.protocalliphora_azurea.Dip_idProAzur1_B.fna	1.37937	0.502429	0.704175	0.201746
w.pammene_fasciana.Lep_ilPamFasc1_B.fna	1.42263	0.502169	0.715262	0.213093
w.thymelicus_acteon.SP_TA_344.v3.fna	1.37368	0.473499	0.702685	0.229186
w.chrysomya_megacephala.GCF_008245065_1.fna	1.13548	0.453233	0.633086	0.179853
w.watsonalla_binaria.Lep_ilWatBina1_B.fna	1.21423	0.439266	0.657732	0.218466
w.culex_quinquefasciatus.GCF_000073005_1.fna	1.19516	0.437936	0.651922	0.213985
w.culex_molestus.GCF_000723225_2.fna	1.08954	0.434476	0.617897	0.183421
Melanargia_galathea.NA
w.melanargia_galathea.Lep_ilMelGala_1.fna	3.19505	0.807919	0.940467	0.132548
w.aricia_agestis.Lep_ilAriAges1_B.fna	2.25918	0.78663	0.863967	0.0773363
w.colias_crocea.Lep_ilColCroc_2.fna	1.99735	0.769164	0.828584	0.0594202
w.polyommatus_eros.PE_1417.v2.fna	1.94521	0.724175	0.820507	0.0963327
w.polyommatus_icarus.Lep_ilPolIcar_1.fna	1.96702	0.719645	0.823931	0.104286
w.phalera_bucephala.Lep_ilPhaBuce1_B2.fna	1.9763	0.718596	0.825368	0.106772
w.erynnis_tages.Lep_ilEryTage1_B.fna	1.87173	0.7097	0.808475	0.0987751
w.catoptria_pinella.Lep_ilCatPine1_B.fna	1.70978	0.647955	0.779033	0.131078
Melanargia_galathea.NA
w.melanargia_galathea.Lep_ilMelGala_1.fna	5.46571	0.895534	0.991983	0.0964494
w.aricia_agestis.Lep_ilAriAges1_B.fna	3.98234	0.891146	0.970294	0.0791481
w.colias_crocea.Lep_ilColCroc_2.fna	3.49966	0.883674	0.954507	0.0708331
w.polyommatus_icarus.Lep_ilPolIcar_1.fna	3.48862	0.832387	0.954062	0.121675
w.phalera_bucephala.Lep_ilPhaBuce1_B2.fna	3.52647	0.824525	0.955572	0.131047
w.polyommatus_eros.PE_1417.v2.fna	3.31336	0.818955	0.946373	0.127417
w.erynnis_tages.Lep_ilEryTage1_B.fna	3.34778	0.815304	0.947978	0.132674
w.catoptria_pinella.Lep_ilCatPine1_B.fna	2.97367	0.745693	0.927615	0.181922
w.operophtera_brumata.GCF_001266585_1.fna	1.43167	0.603312	0.717525	0.114214
w.pontia_edusa.RO_PE_757.v2.fna	1.53371	0.591352	0.741864	0.150512
w.colias_alfacariensis.CA_966.v1.fna	1.53595	0.570904	0.742373	0.171469
w.lycaena_phlaeas.Lep_ilLycPhla1_B.fna	1.48303	0.561623	0.730048	0.168425
w.emmelina_monodactyla.Lep_ilEmmMono1_B.fna	1.42071	0.550647	0.714778	0.16413
w.leptidea_sinapis.Lep_ilLepSina1_B.fna	1.39559	0.549672	0.708381	0.158709
w.pandemis_corylana.Lep_ilPanCory1_B.fna	1.44466	0.53671	0.720747	0.184037
w.erebia_cassioides.GCF_018555315_1.fna	1.53929	0.536502	0.743132	0.20663
w.pyrgus_malvae.Lep_ilPyrMal_3.fna	1.40203	0.526275	0.710035	0.18376
w.campaea_margaritaria.Lep_ilCamMarg1_B.fna	1.29837	0.518972	0.682241	0.16327
w.pararge_aegeria.Lep_ilParAegt1_B.fna	1.26842	0.509384	0.673724	0.16434
w.lasiommata_petropolitana.LP_1401.v1.fna	1.30511	0.508843	0.684127	0.175284
w.orgyia_antiqua.Lep_ilOrgAnti1_B.fna	1.24509	0.49473	0.666933	0.172204
w.protocalliphora_azurea.Dip_idProAzur1_B.fna	1.3558	0.492518	0.697951	0.205434
w.pammene_fasciana.Lep_ilPamFasc1_B.fna	1.3241	0.490644	0.689379	0.198735
w.thymelicus_acteon.SP_TA_344.v3.fna	1.25722	0.457033	0.670481	0.213448
w.chrysomya_megacephala.GCF_008245065_1.fna	1.05228	0.44148	0.605117	0.163637
w.culex_molestus.GCF_000723225_2.fna	0.990131	0.421163	0.58284	0.161677
w.watsonalla_binaria.Lep_ilWatBina1_B.fna	1.02535	0.420672	0.595612	0.17494
w.culex_quinquefasciatus.GCF_000073005_1.fna	0.958277	0.412756	0.57094	0.158184
Melanargia_ines_679095.DZ_1624	no-hit	no-hit	no-hit	no-hit
Melanargia_ines_679095.ES_1647	no-hit	no-hit	no-hit	no-hit
Melanargia_ines_679095.MA_1620	no-hit	no-hit	no-hit	no-hit
Melanargia_ines_679095.PT_61	no-hit	no-hit	no-hit	no-hit
Melanargia_ines_679095.PT_7	no-hit	no-hit	no-hit	no-hit
Melanargia_ines_679095.PT_MI_8	no-hit	no-hit	no-hit	no-hit
Melanargia_ines_679095.TN_1619	no-hit	no-hit	no-hit	no-hit
Melanargia_ines.NA	no-hit	no-hit	no-hit	no-hit
Melanargia_ines.NA	no-hit	no-hit	no-hit	no-hit
Melanargia_ines.NA	no-hit	no-hit	no-hit	no-hit
Melanargia_ines.NA	no-hit	no-hit	no-hit	no-hit
Melanargia_ines.NA
w.mansonella_ozzardi.GCF_020278625_1.fna	2.6603	0.00495104	0.90454	0.899588
Melanargia_ines.NA	no-hit	no-hit	no-hit	no-hit
Melanargia_ines.NA	no-hit	no-hit	no-hit	no-hit
Melanargia_ines.NA	no-hit	no-hit	no-hit	no-hit
Melanargia_lachesis_111924.ES_1137
w.erebia_cassioides.GCF_018555315_1.fna	17.1663	0.913249	1	0.0867511
w.colias_alfacariensis.CA_966.v1.fna	8.27748	0.863611	0.999331	0.13572
w.pyrgus_malvae.Lep_ilPyrMal_3.fna	8.08663	0.799782	0.999208	0.199425
w.pandemis_corylana.Lep_ilPanCory1_B.fna	8.1747	0.794527	0.999267	0.20474
w.operophtera_brumata.GCF_001266585_1.fna	3.1576	0.709951	0.938466	0.228514
w.pontia_edusa.RO_PE_757.v2.fna	2.98677	0.655762	0.928447	0.272685
w.pararge_aegeria.Lep_ilParAegt1_B.fna	3.56691	0.650313	0.95713	0.306817
w.colias_crocea.Lep_ilColCroc_2.fna	2.95626	0.650088	0.926493	0.276405
w.lycaena_phlaeas.Lep_ilLycPhla1_B.fna	3.14419	0.637215	0.937733	0.300518
w.phalera_bucephala.Lep_ilPhaBuce1_B2.fna	2.99113	0.618497	0.928722	0.310225
w.emmelina_monodactyla.Lep_ilEmmMono1_B.fna	2.78063	0.615366	0.914162	0.298796
w.leptidea_sinapis.Lep_ilLepSina1_B.fna	2.73676	0.598052	0.910772	0.31272
w.erynnis_tages.Lep_ilEryTage1_B.fna	2.71223	0.590589	0.908818	0.318229
w.lasiommata_petropolitana.LP_1401.v1.fna	2.88881	0.589859	0.921982	0.332123
w.melanargia_galathea.Lep_ilMelGala_1.fna	2.71504	0.589187	0.909044	0.319857
w.polyommatus_eros.PE_1417.v2.fna	2.76246	0.589187	0.912774	0.323587
w.aricia_agestis.Lep_ilAriAges1_B.fna	2.67874	0.588717	0.906081	0.317364
w.protocalliphora_azurea.Dip_idProAzur1_B.fna	3.36781	0.58818	0.94889	0.36071
w.polyommatus_icarus.Lep_ilPolIcar_1.fna	2.71407	0.585245	0.908966	0.323721
w.campaea_margaritaria.Lep_ilCamMarg1_B.fna	2.64736	0.578614	0.903442	0.324828
w.chrysomya_megacephala.GCF_008245065_1.fna	3.0161	0.577865	0.930276	0.352411
w.orgyia_antiqua.Lep_ilOrgAnti1_B.fna	2.59025	0.560788	0.898449	0.337661
w.pammene_fasciana.Lep_ilPamFasc1_B.fna	2.50754	0.557001	0.890754	0.333754
w.catoptria_pinella.Lep_ilCatPine1_B.fna	2.5477	0.552699	0.89456	0.341861
w.culex_molestus.GCF_000723225_2.fna	2.75816	0.55091	0.912442	0.361532
w.culex_quinquefasciatus.GCF_000073005_1.fna	2.69708	0.548109	0.90759	0.359481
w.watsonalla_binaria.Lep_ilWatBina1_B.fna	2.82259	0.525794	0.917285	0.391491
w.thymelicus_acteon.SP_TA_344.v3.fna	2.40108	0.483182	0.879987	0.396805
w.eucosma_cana.Lep_ilEucCana1_B.fna	2.3818	0.209748	0.877926	0.668178
w.colias_hyale.CH_1004.v2.fna	0.63271	0.18786	0.428038	0.240178
Melanargia_lachesis_111924.ES_1140
w.erebia_cassioides.GCF_018555315_1.fna	14.2391	0.907879	0.999997	0.092118
w.colias_alfacariensis.CA_966.v1.fna	6.56938	0.855984	0.996975	0.140991
w.pyrgus_malvae.Lep_ilPyrMal_3.fna	6.42209	0.795442	0.996555	0.201112
w.pandemis_corylana.Lep_ilPanCory1_B.fna	6.56452	0.79352	0.996962	0.203442
w.operophtera_brumata.GCF_001266585_1.fna	2.32183	0.678566	0.871288	0.192721
w.pararge_aegeria.Lep_ilParAegt1_B.fna	2.66438	0.629611	0.904883	0.275272
w.pontia_edusa.RO_PE_757.v2.fna	2.27805	0.628402	0.866215	0.237813
w.colias_crocea.Lep_ilColCroc_2.fna	2.22115	0.624323	0.859321	0.234998
w.lycaena_phlaeas.Lep_ilLycPhla1_B.fna	2.37852	0.60497	0.877572	0.272603
w.phalera_bucephala.Lep_ilPhaBuce1_B2.fna	2.32844	0.599744	0.872037	0.272294
w.emmelina_monodactyla.Lep_ilEmmMono1_B.fna	2.11045	0.591855	0.844875	0.253019
w.lasiommata_petropolitana.LP_1401.v1.fna	2.31285	0.581469	0.870263	0.288794
w.melanargia_galathea.Lep_ilMelGala_1.fna	2.10888	0.573916	0.84466	0.270745
w.polyommatus_eros.PE_1417.v2.fna	2.13543	0.573035	0.84826	0.275225
w.aricia_agestis.Lep_ilAriAges1_B.fna	2.04017	0.571432	0.834944	0.263512
w.erynnis_tages.Lep_ilEryTage1_B.fna	2.07501	0.571285	0.839945	0.26866
w.leptidea_sinapis.Lep_ilLepSina1_B.fna	2.0354	0.570965	0.834248	0.263283
w.protocalliphora_azurea.Dip_idProAzur1_B.fna	2.6959	0.57007	0.907494	0.337423
w.polyommatus_icarus.Lep_ilPolIcar_1.fna	2.05475	0.563088	0.837055	0.273967
w.campaea_margaritaria.Lep_ilCamMarg1_B.fna	2.05233	0.559997	0.836706	0.276709
w.chrysomya_megacephala.GCF_008245065_1.fna	2.31163	0.556593	0.870123	0.31353
w.culex_molestus.GCF_000723225_2.fna	2.15906	0.537866	0.851393	0.313527
w.orgyia_antiqua.Lep_ilOrgAnti1_B.fna	1.96066	0.537087	0.822939	0.285852
w.culex_quinquefasciatus.GCF_000073005_1.fna	2.17657	0.536869	0.853673	0.316804
w.catoptria_pinella.Lep_ilCatPine1_B.fna	1.97442	0.532544	0.825078	0.292534
w.pammene_fasciana.Lep_ilPamFasc1_B.fna	1.89146	0.529439	0.811783	0.282344
w.watsonalla_binaria.Lep_ilWatBina1_B.fna	2.16298	0.509129	0.851906	0.342777
w.thymelicus_acteon.SP_TA_344.v3.fna	1.85482	0.471098	0.805594	0.334496
w.eucosma_cana.Lep_ilEucCana1_B.fna	1.67403	0.192357	0.771945	0.579588
Melanargia_lachesis_111924.ES_1470
w.erebia_cassioides.GCF_018555315_1.fna	15.5699	0.904036	0.999999	0.0959625
w.colias_alfacariensis.CA_966.v1.fna	7.57475	0.862249	0.998755	0.136506
w.erebia_ligea.RO_EL_949.v1.fna	3.80064	0.815656	0.965124	0.149468
w.pyrgus_malvae.Lep_ilPyrMal_3.fna	7.31683	0.804973	0.998436	0.193463
w.pandemis_corylana.Lep_ilPanCory1_B.fna	7.44318	0.800819	0.998601	0.197783
w.erebia_euryale.EE_932.v1.fna	3.73194	0.778557	0.962943	0.184387
w.operophtera_brumata.GCF_001266585_1.fna	2.83699	0.716168	0.91833	0.202162
w.camptogramma_bilineatum.Lep_ilCamBiln1_B.fna	3.12632	0.690344	0.936742	0.246398
w.pontia_edusa.RO_PE_757.v2.fna	2.7679	0.675731	0.913192	0.237461
w.colias_crocea.Lep_ilColCroc_2.fna	2.70933	0.667809	0.908584	0.240775
w.pararge_aegeria.Lep_ilParAegt1_B.fna	3.2004	0.660819	0.940748	0.279929
w.lycaena_phlaeas.Lep_ilLycPhla1_B.fna	2.79159	0.643736	0.914989	0.271253
w.emmelina_monodactyla.Lep_ilEmmMono1_B.fna	2.58681	0.636206	0.89814	0.261933
w.phalera_bucephala.Lep_ilPhaBuce1_B2.fna	2.82837	0.632489	0.917705	0.285216
w.lasiommata_petropolitana.LP_1401.v1.fna	2.72324	0.622513	0.9097	0.287188
w.erynnis_tages.Lep_ilEryTage1_B.fna	2.53575	0.615544	0.893442	0.277899
w.polyommatus_eros.PE_1417.v2.fna	2.55472	0.614077	0.895212	0.281135
w.melanargia_galathea.Lep_ilMelGala_1.fna	2.55044	0.61139	0.894816	0.283426
w.leptidea_sinapis.Lep_ilLepSina1_B.fna	2.44819	0.611333	0.884877	0.273543
w.polyommatus_icarus.Lep_ilPolIcar_1.fna	2.56949	0.609075	0.89657	0.287495
w.chrysomya_megacephala.GCF_008245065_1.fna	2.85367	0.606986	0.919523	0.312537
w.aricia_agestis.Lep_ilAriAges1_B.fna	2.52154	0.603735	0.892096	0.288362
w.protocalliphora_azurea.Dip_idProAzur1_B.fna	3.16136	0.602527	0.938669	0.336143
w.campaea_margaritaria.Lep_ilCamMarg1_B.fna	2.44668	0.595627	0.884723	0.289096
w.orgyia_antiqua.Lep_ilOrgAnti1_B.fna	2.34483	0.576363	0.873875	0.297513
w.pammene_fasciana.Lep_ilPamFasc1_B.fna	2.30374	0.57046	0.869215	0.298754
w.philonthus_cognatus.Col_icPhiCogn1_B.fna	2.14109	0.567663	0.849017	0.281353
w.culex_molestus.GCF_000723225_2.fna	2.52196	0.56717	0.892136	0.324967
w.catoptria_pinella.Lep_ilCatPine1_B.fna	2.32303	0.5656	0.871424	0.305823
w.culex_quinquefasciatus.GCF_000073005_1.fna	2.5326	0.564423	0.893146	0.328723
w.watsonalla_binaria.Lep_ilWatBina1_B.fna	2.57987	0.548054	0.897513	0.34946
w.thymelicus_acteon.SP_TA_344.v3.fna	2.22885	0.49774	0.860275	0.362535
w.carcina_quercana.Lep_ilCarQuer1_B.fna	1.08321	0.456071	0.615756	0.159685
w.parapoynx_stratiotata.Lep_ilParStra1_B.fna	1.1801	0.454941	0.647261	0.19232
w.apotomis_turbidana.Lep_ilApoTurb1_B.fna	1.13576	0.45304	0.633175	0.180136
w.endotricha_flammealis.Lep_ilEndFlam1_B.fna	1.24067	0.436073	0.66563	0.229557
w.ochlodes_sylvanus.Lep_ilOchSylv3_B.fna	1.03569	0.420588	0.599289	0.178701
w.pandemis_cinnamomeana.Lep_ilPanCinn1_B.fna	1.10445	0.410546	0.622895	0.212348
w.athalia_cordata.Hym_iyAthCord1_B.fna	1.08081	0.39859	0.614939	0.216349
w.agriphila_straminella.Lep_ilAgrStra1_B.fna	1.01351	0.398443	0.591365	0.192922
w.archips_podanus.Lep_ilArcPodn1_B.fna	1.00091	0.392354	0.586792	0.194438
w.idaea_aversata.Lep_ilIdaAver1_B.fna	0.982092	0.388983	0.579868	0.190886
w.colias_hyale.CH_1004.v2.fna	0.768407	0.272589	0.492624	0.220035
w.eucosma_cana.Lep_ilEucCana1_B.fna	2.38877	0.229773	0.878675	0.648902
Melanargia_lachesis_111924.ES_1471
w.erebia_cassioides.GCF_018555315_1.fna	25.5455	0.913506	1	0.0864936
w.colias_alfacariensis.CA_966.v1.fna	12.0475	0.870063	0.999976	0.129913
w.pyrgus_malvae.Lep_ilPyrMal_3.fna	11.5087	0.8092	0.999961	0.190761
w.pandemis_corylana.Lep_ilPanCory1_B.fna	11.4222	0.798058	0.999958	0.2019
w.operophtera_brumata.GCF_001266585_1.fna	4.21013	0.736458	0.975706	0.239249
w.pontia_edusa.RO_PE_757.v2.fna	4.56976	0.687464	0.982316	0.294852
w.colias_crocea.Lep_ilColCroc_2.fna	4.19384	0.678541	0.975355	0.296813
w.pararge_aegeria.Lep_ilParAegt1_B.fna	4.88431	0.675032	0.986605	0.311573
w.lycaena_phlaeas.Lep_ilLycPhla1_B.fna	4.43684	0.666495	0.980114	0.313619
w.phalera_bucephala.Lep_ilPhaBuce1_B2.fna	4.34621	0.65155	0.978457	0.326907
w.emmelina_monodactyla.Lep_ilEmmMono1_B.fna	4.11682	0.645708	0.97362	0.327912
w.leptidea_sinapis.Lep_ilLepSina1_B.fna	3.69386	0.627236	0.961676	0.33444
w.lasiommata_petropolitana.LP_1401.v1.fna	4.33414	0.625904	0.978226	0.352322
w.protocalliphora_azurea.Dip_idProAzur1_B.fna	5.13107	0.620034	0.989227	0.369193
w.erynnis_tages.Lep_ilEryTage1_B.fna	3.82249	0.619671	0.965791	0.34612
w.polyommatus_eros.PE_1417.v2.fna	3.92344	0.618429	0.968708	0.350279
w.melanargia_galathea.Lep_ilMelGala_1.fna	3.80999	0.614423	0.965411	0.350988
w.aricia_agestis.Lep_ilAriAges1_B.fna	3.75596	0.613677	0.963721	0.350044
w.polyommatus_icarus.Lep_ilPolIcar_1.fna	3.8955	0.612721	0.967927	0.355206
w.campaea_margaritaria.Lep_ilCamMarg1_B.fna	4.02077	0.611625	0.971285	0.35966
w.chrysomya_megacephala.GCF_008245065_1.fna	4.30765	0.604604	0.977711	0.373107
w.pammene_fasciana.Lep_ilPamFasc1_B.fna	3.44696	0.588664	0.95234	0.363676
w.orgyia_antiqua.Lep_ilOrgAnti1_B.fna	3.62333	0.584684	0.959213	0.374529
w.culex_quinquefasciatus.GCF_000073005_1.fna	4.09007	0.581245	0.97299	0.391745
w.culex_molestus.GCF_000723225_2.fna	3.94417	0.580088	0.969276	0.389187
w.catoptria_pinella.Lep_ilCatPine1_B.fna	3.51429	0.572975	0.955091	0.382116
w.watsonalla_binaria.Lep_ilWatBina1_B.fna	3.97453	0.549467	0.970088	0.420621
w.thymelicus_acteon.SP_TA_344.v3.fna	3.71659	0.507268	0.962437	0.455169
w.eucosma_cana.Lep_ilEucCana1_B.fna	3.8197	0.224243	0.965706	0.741463
w.colias_hyale.CH_1004.v2.fna	0.965154	0.209324	0.573538	0.364213
w.apotomis_betuletana.Lep_ilApoBetu1_B.fna	1.0332	0.206515	0.598405	0.39189
w.parapoynx_stratiotata.Lep_ilParStra1_B.fna	1.07048	0.193986	0.611413	0.417426
w.endotricha_flammealis.Lep_ilEndFlam1_B.fna	1.51308	0.183497	0.737117	0.553619
w.pandemis_cinnamomeana.Lep_ilPanCinn1_B.fna	1.08799	0.178335	0.617373	0.439038
Melanargia_lachesis_111924.FR_1468
w.erebia_cassioides.GCF_018555315_1.fna	19.0238	0.914121	1	0.0858788
w.colias_alfacariensis.CA_966.v1.fna	8.98311	0.875851	0.999641	0.12379
w.pyrgus_malvae.Lep_ilPyrMal_3.fna	8.68623	0.811997	0.999533	0.187537
w.erebia_ligea.RO_EL_949.v1.fna	3.84096	0.811067	0.966344	0.155277
w.pandemis_corylana.Lep_ilPanCory1_B.fna	8.7139	0.805206	0.999545	0.194339
w.erebia_euryale.EE_932.v1.fna	3.78341	0.78061	0.96459	0.18398
w.operophtera_brumata.GCF_001266585_1.fna	3.24756	0.725841	0.943165	0.217324
w.camptogramma_bilineatum.Lep_ilCamBiln1_B.fna	3.15748	0.69145	0.938459	0.247009
w.pontia_edusa.RO_PE_757.v2.fna	3.19264	0.689519	0.94034	0.250822
w.pararge_aegeria.Lep_ilParAegt1_B.fna	3.75641	0.677731	0.963735	0.286004
w.colias_crocea.Lep_ilColCroc_2.fna	3.156	0.677245	0.938379	0.261133
w.lycaena_phlaeas.Lep_ilLycPhla1_B.fna	3.31269	0.661655	0.946341	0.284686
w.phalera_bucephala.Lep_ilPhaBuce1_B2.fna	3.2581	0.647732	0.943691	0.295959
w.emmelina_monodactyla.Lep_ilEmmMono1_B.fna	3.01458	0.646589	0.930183	0.283594
w.lasiommata_petropolitana.LP_1401.v1.fna	3.11756	0.631349	0.936251	0.304903
w.melanargia_galathea.Lep_ilMelGala_1.fna	2.94852	0.628357	0.925989	0.297632
w.leptidea_sinapis.Lep_ilLepSina1_B.fna	2.84121	0.624672	0.918633	0.293961
w.erynnis_tages.Lep_ilEryTage1_B.fna	2.91628	0.623364	0.923852	0.300488
w.aricia_agestis.Lep_ilAriAges1_B.fna	2.91798	0.620185	0.923966	0.303782
w.polyommatus_eros.PE_1417.v2.fna	2.98758	0.619942	0.928498	0.308556
w.polyommatus_icarus.Lep_ilPolIcar_1.fna	2.93878	0.614927	0.92535	0.310423
w.protocalliphora_azurea.Dip_idProAzur1_B.fna	3.68236	0.614832	0.961285	0.346452
w.chrysomya_megacephala.GCF_008245065_1.fna	3.25152	0.612314	0.943363	0.331049
w.campaea_margaritaria.Lep_ilCamMarg1_B.fna	2.82767	0.610429	0.917655	0.307226
w.pammene_fasciana.Lep_ilPamFasc1_B.fna	2.69454	0.589326	0.907382	0.318056
w.orgyia_antiqua.Lep_ilOrgAnti1_B.fna	2.70211	0.582287	0.908	0.325713
w.catoptria_pinella.Lep_ilCatPine1_B.fna	2.69557	0.577961	0.907467	0.329506
w.culex_molestus.GCF_000723225_2.fna	2.89345	0.575948	0.922301	0.346353
w.philonthus_cognatus.Col_icPhiCogn1_B.fna	2.20724	0.57552	0.857582	0.282063
w.culex_quinquefasciatus.GCF_000073005_1.fna	2.92421	0.573737	0.924383	0.350646
w.watsonalla_binaria.Lep_ilWatBina1_B.fna	2.99711	0.555445	0.929097	0.373653
w.thymelicus_acteon.SP_TA_344.v3.fna	2.58221	0.511912	0.897725	0.385813
w.parapoynx_stratiotata.Lep_ilParStra1_B.fna	1.36544	0.464499	0.700512	0.236013
w.carcina_quercana.Lep_ilCarQuer1_B.fna	1.15881	0.462205	0.640567	0.178362
w.apotomis_turbidana.Lep_ilApoTurb1_B.fna	1.1826	0.456815	0.648039	0.191224
w.endotricha_flammealis.Lep_ilEndFlam1_B.fna	1.34952	0.440145	0.696272	0.256127
w.ochlodes_sylvanus.Lep_ilOchSylv3_B.fna	1.09584	0.424775	0.620015	0.19524
w.pandemis_cinnamomeana.Lep_ilPanCinn1_B.fna	1.23152	0.414951	0.662919	0.247968
w.agriphila_straminella.Lep_ilAgrStra1_B.fna	1.07632	0.404398	0.61341	0.209013
w.athalia_cordata.Hym_iyAthCord1_B.fna	1.12923	0.403502	0.631057	0.227555
w.archips_podanus.Lep_ilArcPodn1_B.fna	1.11357	0.397075	0.625918	0.228843
w.idaea_aversata.Lep_ilIdaAver1_B.fna	1.04921	0.395634	0.604045	0.208411
w.iphiclides_feisthamelii.IF_142.v1.fna	0.973303	0.339481	0.576595	0.237114
w.colias_hyale.CH_1004.v2.fna	0.872151	0.291263	0.537037	0.245774
w.eucosma_cana.Lep_ilEucCana1_B.fna	3.07731	0.239847	0.933945	0.694097
w.mansonella_ozzardi.GCF_020278625_1.fna	2.7043	0.00417866	0.908177	0.903999
Melanargia_lachesis_111924.PT_1469
w.erebia_cassioides.GCF_018555315_1.fna	15.036	0.896888	0.999998	0.10311
w.colias_alfacariensis.CA_966.v1.fna	7.12164	0.855954	0.998142	0.142188
w.pyrgus_malvae.Lep_ilPyrMal_3.fna	6.89105	0.794515	0.997723	0.203208
w.pandemis_corylana.Lep_ilPanCory1_B.fna	6.94424	0.788425	0.997827	0.209402
w.operophtera_brumata.GCF_001266585_1.fna	2.5106	0.686859	0.89105	0.20419
w.pontia_edusa.RO_PE_757.v2.fna	2.42457	0.639004	0.882451	0.243447
w.colias_crocea.Lep_ilColCroc_2.fna	2.48106	0.637965	0.88817	0.250206
w.pararge_aegeria.Lep_ilParAegt1_B.fna	2.93806	0.637426	0.925302	0.287877
w.lycaena_phlaeas.Lep_ilLycPhla1_B.fna	2.61809	0.619786	0.900915	0.281128
w.phalera_bucephala.Lep_ilPhaBuce1_B2.fna	2.54679	0.60915	0.894476	0.285326
w.emmelina_monodactyla.Lep_ilEmmMono1_B.fna	2.27954	0.597554	0.86639	0.268837
w.erynnis_tages.Lep_ilEryTage1_B.fna	2.37732	0.582714	0.877443	0.294728
w.leptidea_sinapis.Lep_ilLepSina1_B.fna	2.2391	0.582303	0.861533	0.27923
w.lasiommata_petropolitana.LP_1401.v1.fna	2.40118	0.578866	0.879997	0.301132
w.melanargia_galathea.Lep_ilMelGala_1.fna	2.32085	0.577959	0.871176	0.293217
w.aricia_agestis.Lep_ilAriAges1_B.fna	2.34477	0.577538	0.873869	0.296331
w.polyommatus_eros.PE_1417.v2.fna	2.34843	0.576439	0.874275	0.297836
w.protocalliphora_azurea.Dip_idProAzur1_B.fna	2.92297	0.574649	0.924301	0.349651
w.polyommatus_icarus.Lep_ilPolIcar_1.fna	2.33579	0.570807	0.872865	0.302058
w.chrysomya_megacephala.GCF_008245065_1.fna	2.52725	0.568084	0.89264	0.324555
w.campaea_margaritaria.Lep_ilCamMarg1_B.fna	2.1347	0.563872	0.848161	0.28429
w.orgyia_antiqua.Lep_ilOrgAnti1_B.fna	2.1011	0.546616	0.84359	0.296974
w.pammene_fasciana.Lep_ilPamFasc1_B.fna	2.1105	0.539445	0.844883	0.305438
w.catoptria_pinella.Lep_ilCatPine1_B.fna	2.14788	0.537021	0.849919	0.312898
w.culex_quinquefasciatus.GCF_000073005_1.fna	2.20846	0.53688	0.857736	0.320855
w.culex_molestus.GCF_000723225_2.fna	2.24409	0.536324	0.862142	0.325819
w.watsonalla_binaria.Lep_ilWatBina1_B.fna	2.34099	0.516647	0.873447	0.3568
w.thymelicus_acteon.SP_TA_344.v3.fna	2.01279	0.473217	0.830905	0.357688
w.eucosma_cana.Lep_ilEucCana1_B.fna	2.2255	0.197338	0.85986	0.662523
Melanargia_lachesis.SP_ML_1136
w.erebia_cassioides.GCF_018555315_1.fna	22.4326	0.92154	1	0.0784595
w.colias_alfacariensis.CA_966.v1.fna	10.919	0.882885	0.999935	0.117051
w.erebia_ligea.RO_EL_949.v1.fna	7.15379	0.862671	0.998194	0.135524
w.erebia_euryale.EE_932.v1.fna	6.98687	0.824875	0.997908	0.173032
w.pyrgus_malvae.Lep_ilPyrMal_3.fna	10.5642	0.823014	0.999911	0.176897
w.pandemis_corylana.Lep_ilPanCory1_B.fna	10.7356	0.81609	0.999924	0.183834
w.camptogramma_bilineatum.Lep_ilCamBiln1_B.fna	5.83219	0.760662	0.9942	0.233538
w.operophtera_brumata.GCF_001266585_1.fna	4.00265	0.753379	0.970822	0.217443
w.pontia_edusa.RO_PE_757.v2.fna	3.96537	0.712761	0.969846	0.257085
w.colias_crocea.Lep_ilColCroc_2.fna	3.86302	0.701188	0.966993	0.265805
w.pararge_aegeria.Lep_ilParAegt1_B.fna	4.60236	0.697706	0.982818	0.285112
w.lycaena_phlaeas.Lep_ilLycPhla1_B.fna	4.07922	0.681761	0.972729	0.290968
w.phalera_bucephala.Lep_ilPhaBuce1_B2.fna	4.01389	0.670358	0.97111	0.300752
w.emmelina_monodactyla.Lep_ilEmmMono1_B.fna	3.72719	0.666628	0.962787	0.29616
w.lasiommata_petropolitana.LP_1401.v1.fna	3.95199	0.657563	0.969487	0.311924
w.melanargia_galathea.Lep_ilMelGala_1.fna	3.6805	0.649489	0.961221	0.311732
w.aricia_agestis.Lep_ilAriAges1_B.fna	3.58965	0.646901	0.957982	0.311081
w.erynnis_tages.Lep_ilEryTage1_B.fna	3.61982	0.646689	0.959087	0.312398
w.polyommatus_eros.PE_1417.v2.fna	3.68765	0.645938	0.961465	0.315527
w.leptidea_sinapis.Lep_ilLepSina1_B.fna	3.56289	0.645752	0.956977	0.311226
w.polyommatus_icarus.Lep_ilPolIcar_1.fna	3.64437	0.642327	0.959964	0.317637
w.campaea_margaritaria.Lep_ilCamMarg1_B.fna	3.63786	0.635943	0.959733	0.323791
w.chrysomya_megacephala.GCF_008245065_1.fna	4.07137	0.635601	0.97254	0.336939
w.protocalliphora_azurea.Dip_idProAzur1_B.fna	4.48489	0.635455	0.98094	0.345484
w.philonthus_cognatus.Col_icPhiCogn1_B.fna	4.02052	0.63243	0.971279	0.338849
w.pammene_fasciana.Lep_ilPamFasc1_B.fna	3.31027	0.615545	0.946226	0.330682
w.orgyia_antiqua.Lep_ilOrgAnti1_B.fna	3.46859	0.60834	0.953242	0.344902
w.catoptria_pinella.Lep_ilCatPine1_B.fna	3.36737	0.599948	0.94887	0.348922
w.culex_molestus.GCF_000723225_2.fna	3.6122	0.599155	0.958811	0.359656
w.culex_quinquefasciatus.GCF_000073005_1.fna	3.6097	0.596506	0.95872	0.362214
w.watsonalla_binaria.Lep_ilWatBina1_B.fna	3.7651	0.575796	0.964013	0.388217
w.carcina_quercana.Lep_ilCarQuer1_B.fna	2.00112	0.554508	0.829153	0.274645
w.parapoynx_stratiotata.Lep_ilParStra1_B.fna	2.15809	0.549276	0.851266	0.30199
w.apotomis_turbidana.Lep_ilApoTurb1_B.fna	1.94899	0.54112	0.821106	0.279986
w.thymelicus_acteon.SP_TA_344.v3.fna	3.27155	0.530518	0.944356	0.413838
w.endotricha_flammealis.Lep_ilEndFlam1_B.fna	2.18413	0.518058	0.854646	0.336589
w.ochlodes_sylvanus.Lep_ilOchSylv3_B.fna	1.77368	0.499372	0.791155	0.291783
w.pandemis_cinnamomeana.Lep_ilPanCinn1_B.fna	2.00271	0.496817	0.829393	0.332576
w.agriphila_straminella.Lep_ilAgrStra1_B.fna	1.76771	0.47992	0.790051	0.310131
w.athalia_cordata.Hym_iyAthCord1_B.fna	1.85883	0.479167	0.80628	0.327114
w.archips_podanus.Lep_ilArcPodn1_B.fna	1.83246	0.471761	0.801717	0.329956
w.idaea_aversata.Lep_ilIdaAver1_B.fna	1.66418	0.467774	0.769953	0.302178
w.iphiclides_feisthamelii.IF_142.v1.fna	1.54303	0.411222	0.74398	0.332758
w.nasonia_vitripennis.GCF_000204545_1.fna	1.14257	0.401043	0.635376	0.234333
w.episyrphus_balteatus.Dip_idEpiBalt1_B.fna	1.23287	0.375163	0.663321	0.288159
w.euphydryas_aurinia.Lep_ilEupAuri1_B.fna	1.46555	0.359192	0.725851	0.366659
w.apotomis_betuletana.Lep_ilApoBetu1_B.fna	1.1491	0.342954	0.637472	0.294518
w.colias_hyale.CH_1004.v2.fna	1.23197	0.331666	0.663054	0.331388
w.sphaerophoria_taeniata.Dip_idSphTaen1_B.fna	0.942055	0.320659	0.56475	0.244091
w.rhopobota_naevana.Lep_ilRhoNaev1_B.fna	0.955124	0.304153	0.569744	0.265591
w.melanostoma_mellinum.Dip_idMelMell2_B.fna	0.965586	0.303861	0.5737	0.269839
w.eucosma_cana.Lep_ilEucCana1_B.fna	3.18737	0.267412	0.940062	0.67265

[truncated: 9 more sheets: Pieris, Polyommatus, Pontia, Pseudophilotes, Pyrgus, Satyrus, Spialia, Thymelicus, Zerynthia]
