# Supplementary material for: Wolbachia Host Shifts and Widespread Occurrence of Reproductive Manipulation Loci in European Butterflies
Source: Mol Ecol. 2025 Oct 8;34(21):e70125. doi: 10.1111/mec.70125 (PMC12573729; doi:10.1111/mec.70125)
Supplement: Supplementary file 1 — Data S1: mec70125‐sup‐0001‐DataS1.zip. [file MEC-34-e70125-s001.zip › mec70125-sup-0001-DataS1/mec70125-sup-0006-TableS5.xlsx]

## Sheet: Caption
Table S5. Results of the progressive competitive mapping to determine the number of strains in each of the infected samples. For each genus, samples were mapped first against the top genome obtaining the highest breadth of coverage in the initial competitive mapping (Table S5) and then. If the number of variants per kilobase was greater than 10, they were mapped competitively against the top two …

## Sheet: Iphiclides_vs_top1_no_mapq_filt
sample	contig	length	het_sites	ANI	het_sites_per_kb	breadth	putative_strain_number
Iphiclides_feisthamelii.CA_IF_142.200213_A00291_0260_AHJT32DRXX_1_11954LK0023L01.vs.w.iphiclides_feisthamelii.IF_142.v1.fna.bam.no_mapq_filter.mincount2.fraction10	w.i_feisthamelii.IF_142.v1.ctg_1	1270840	848	99.9333	0.667275
Iphiclides_feisthamelii.CA_IF_142.200213_A00291_0260_AHJT32DRXX_1_11954LK0023L01.vs.w.iphiclides_feisthamelii.IF_142.v1.fna.bam.no_mapq_filter.mincount2.fraction10	w.i_feisthamelii.IF_142.v1.ctg_2	86324	366	99.576	4.23984
Iphiclides_feisthamelii.CA_IF_142.200213_A00291_0260_AHJT32DRXX_1_11954LK0023L01.vs.w.iphiclides_feisthamelii.IF_142.v1.fna.bam.no_mapq_filter.mincount2.fraction10	mean	1357164	1214	99.9105	0.894512	0.999762	1
Iphiclides_feisthamelii.FR_IF_1303.200213_A00291_0260_AHJT32DRXX_2_11954LK0013L01.vs.w.iphiclides_feisthamelii.IF_142.v1.fna.bam.no_mapq_filter.mincount2.fraction10	w.i_feisthamelii.IF_142.v1.ctg_1	1269757	12632	99.0052	9.94836
Iphiclides_feisthamelii.FR_IF_1303.200213_A00291_0260_AHJT32DRXX_2_11954LK0013L01.vs.w.iphiclides_feisthamelii.IF_142.v1.fna.bam.no_mapq_filter.mincount2.fraction10	w.i_feisthamelii.IF_142.v1.ctg_2	86172	1310	98.4798	15.2022
Iphiclides_feisthamelii.FR_IF_1303.200213_A00291_0260_AHJT32DRXX_2_11954LK0013L01.vs.w.iphiclides_feisthamelii.IF_142.v1.fna.bam.no_mapq_filter.mincount2.fraction10	mean	1355929	13942	98.9718	10.2822	0.99882	2
Iphiclides_feisthamelii.FR_IF_1306.200213_A00291_0260_AHJT32DRXX_2_11954LK0014L01.vs.w.iphiclides_feisthamelii.IF_142.v1.fna.bam.no_mapq_filter.mincount2.fraction10	w.i_feisthamelii.IF_142.v1.ctg_1	1269650	14688	98.8431	11.5685
Iphiclides_feisthamelii.FR_IF_1306.200213_A00291_0260_AHJT32DRXX_2_11954LK0014L01.vs.w.iphiclides_feisthamelii.IF_142.v1.fna.bam.no_mapq_filter.mincount2.fraction10	w.i_feisthamelii.IF_142.v1.ctg_2	86181	1326	98.4614	15.3862
Iphiclides_feisthamelii.FR_IF_1306.200213_A00291_0260_AHJT32DRXX_2_11954LK0014L01.vs.w.iphiclides_feisthamelii.IF_142.v1.fna.bam.no_mapq_filter.mincount2.fraction10	mean	1355831	16014	98.8189	11.8112	0.998751	2
Iphiclides_feisthamelii.FR_IF_1308.200213_A00291_0260_AHJT32DRXX_2_11954LK0015L01.vs.w.pararge_aegeria.Lep_ilParAegt1_B.fna.bam.no_mapq_filter.mincount2.fraction10	w.Lep_ilParAegt1_B.ctg_1	1300297	1904	99.8536	1.46428
Iphiclides_feisthamelii.FR_IF_1308.200213_A00291_0260_AHJT32DRXX_2_11954LK0015L01.vs.w.pararge_aegeria.Lep_ilParAegt1_B.fna.bam.no_mapq_filter.mincount2.fraction10	mean	1300297	1904	99.8536	1.46428	0.968621	1
Iphiclides_feisthamelii.FR_IF_1322.200213_A00291_0260_AHJT32DRXX_2_11954LK0016L01.vs.w.iphiclides_feisthamelii.IF_142.v1.fna.bam.no_mapq_filter.mincount2.fraction10	w.i_feisthamelii.IF_142.v1.ctg_1	1269648	12540	99.0123	9.87675
Iphiclides_feisthamelii.FR_IF_1322.200213_A00291_0260_AHJT32DRXX_2_11954LK0016L01.vs.w.iphiclides_feisthamelii.IF_142.v1.fna.bam.no_mapq_filter.mincount2.fraction10	w.i_feisthamelii.IF_142.v1.ctg_2	86161	1260	98.5376	14.6238
Iphiclides_feisthamelii.FR_IF_1322.200213_A00291_0260_AHJT32DRXX_2_11954LK0016L01.vs.w.iphiclides_feisthamelii.IF_142.v1.fna.bam.no_mapq_filter.mincount2.fraction10	mean	1355809	13800	98.9822	10.1784	0.998727	2
Iphiclides_feisthamelii.FR_IF_1325.200213_A00291_0260_AHJT32DRXX_2_11954LK0017L01.vs.w.iphiclides_feisthamelii.IF_142.v1.fna.bam.no_mapq_filter.mincount2.fraction10	w.i_feisthamelii.IF_142.v1.ctg_1	1269918	15567	98.7742	12.2583
Iphiclides_feisthamelii.FR_IF_1325.200213_A00291_0260_AHJT32DRXX_2_11954LK0017L01.vs.w.iphiclides_feisthamelii.IF_142.v1.fna.bam.no_mapq_filter.mincount2.fraction10	w.i_feisthamelii.IF_142.v1.ctg_2	86187	1390	98.3872	16.1277
Iphiclides_feisthamelii.FR_IF_1325.200213_A00291_0260_AHJT32DRXX_2_11954LK0017L01.vs.w.iphiclides_feisthamelii.IF_142.v1.fna.bam.no_mapq_filter.mincount2.fraction10	mean	1356105	16957	98.7496	12.5042	0.998988	2
Iphiclides_feisthamelii.IF_165.NA.vs.w.iphiclides_feisthamelii.IF_142.v1.fna.bam.no_mapq_filter.mincount2.fraction10	w.i_feisthamelii.IF_142.v1.ctg_1	1264497	624	99.9507	0.493477
Iphiclides_feisthamelii.IF_165.NA.vs.w.iphiclides_feisthamelii.IF_142.v1.fna.bam.no_mapq_filter.mincount2.fraction10	w.i_feisthamelii.IF_142.v1.ctg_2	86202	396	99.5406	4.59386
Iphiclides_feisthamelii.IF_165.NA.vs.w.iphiclides_feisthamelii.IF_142.v1.fna.bam.no_mapq_filter.mincount2.fraction10	mean	1350699	1020	99.9245	0.755165	0.994322	1
Iphiclides_feisthamelii.IF_234.10X_longrangered.vs.w.iphiclides_feisthamelii.IF_142.v1.fna.bam.no_mapq_filter.mincount2.fraction10	w.i_feisthamelii.IF_142.v1.ctg_1	1270903	702	99.9448	0.552363
Iphiclides_feisthamelii.IF_234.10X_longrangered.vs.w.iphiclides_feisthamelii.IF_142.v1.fna.bam.no_mapq_filter.mincount2.fraction10	w.i_feisthamelii.IF_142.v1.ctg_2	86330	365	99.5772	4.22796
Iphiclides_feisthamelii.IF_234.10X_longrangered.vs.w.iphiclides_feisthamelii.IF_142.v1.fna.bam.no_mapq_filter.mincount2.fraction10	mean	1357233	1067	99.9214	0.786158	0.99979	1
Iphiclides_feisthamelii.IF_236.NA.vs.w.iphiclides_feisthamelii.IF_142.v1.fna.bam.no_mapq_filter.mincount2.fraction10	w.i_feisthamelii.IF_142.v1.ctg_1	1270345	915	99.928	0.720277
Iphiclides_feisthamelii.IF_236.NA.vs.w.iphiclides_feisthamelii.IF_142.v1.fna.bam.no_mapq_filter.mincount2.fraction10	w.i_feisthamelii.IF_142.v1.ctg_2	86256	342	99.6035	3.96494
Iphiclides_feisthamelii.IF_236.NA.vs.w.iphiclides_feisthamelii.IF_142.v1.fna.bam.no_mapq_filter.mincount2.fraction10	mean	1356601	1257	99.9073	0.92658	0.99924	1
Iphiclides_feisthamelii.IF_RVcoll14B411.NA.vs.w.iphiclides_feisthamelii.IF_142.v1.fna.bam.no_mapq_filter.mincount2.fraction10	w.i_feisthamelii.IF_142.v1.ctg_1	1270854	678	99.9467	0.5335
Iphiclides_feisthamelii.IF_RVcoll14B411.NA.vs.w.iphiclides_feisthamelii.IF_142.v1.fna.bam.no_mapq_filter.mincount2.fraction10	w.i_feisthamelii.IF_142.v1.ctg_2	86335	363	99.5795	4.20455
Iphiclides_feisthamelii.IF_RVcoll14B411.NA.vs.w.iphiclides_feisthamelii.IF_142.v1.fna.bam.no_mapq_filter.mincount2.fraction10	mean	1357189	1041	99.9233	0.767027	0.999764	1
Iphiclides_feisthamelii.IF_RVcoll17B439.NA.vs.w.iphiclides_feisthamelii.IF_142.v1.fna.bam.no_mapq_filter.mincount2.fraction10	w.i_feisthamelii.IF_142.v1.ctg_1	1270921	670	99.9473	0.527177
Iphiclides_feisthamelii.IF_RVcoll17B439.NA.vs.w.iphiclides_feisthamelii.IF_142.v1.fna.bam.no_mapq_filter.mincount2.fraction10	w.i_feisthamelii.IF_142.v1.ctg_2	86333	373	99.568	4.32048
Iphiclides_feisthamelii.IF_RVcoll17B439.NA.vs.w.iphiclides_feisthamelii.IF_142.v1.fna.bam.no_mapq_filter.mincount2.fraction10	mean	1357254	1043	99.9232	0.768463	0.999817	1
Iphiclides_podalirius.FR_IP_1330.200213_A00291_0260_AHJT32DRXX_2_11954LK0018L01.vs.w.iphiclides_feisthamelii.IF_142.v1.fna.bam.no_mapq_filter.mincount2.fraction10	w.i_feisthamelii.IF_142.v1.ctg_1	1269675	25658	97.9792	20.2083
Iphiclides_podalirius.FR_IP_1330.200213_A00291_0260_AHJT32DRXX_2_11954LK0018L01.vs.w.iphiclides_feisthamelii.IF_142.v1.fna.bam.no_mapq_filter.mincount2.fraction10	w.i_feisthamelii.IF_142.v1.ctg_2	86184	1519	98.2375	17.6251
Iphiclides_podalirius.FR_IP_1330.200213_A00291_0260_AHJT32DRXX_2_11954LK0018L01.vs.w.iphiclides_feisthamelii.IF_142.v1.fna.bam.no_mapq_filter.mincount2.fraction10	mean	1355859	27177	97.9956	20.0441	0.998733	2
Iphiclides_podalirius.IP_502.NA.vs.w.iphiclides_feisthamelii.IF_142.v1.fna.bam.no_mapq_filter.mincount2.fraction10	w.i_feisthamelii.IF_142.v1.ctg_1	1270126	26971	97.8765	21.2349
Iphiclides_podalirius.IP_502.NA.vs.w.iphiclides_feisthamelii.IF_142.v1.fna.bam.no_mapq_filter.mincount2.fraction10	w.i_feisthamelii.IF_142.v1.ctg_2	86186	1506	98.2526	17.4738
Iphiclides_podalirius.IP_502.NA.vs.w.iphiclides_feisthamelii.IF_142.v1.fna.bam.no_mapq_filter.mincount2.fraction10	mean	1356312	28477	97.9004	20.9959	0.99907	2
Iphiclides_podalirius.IP_504.10X_longrangered.vs.w.pararge_aegeria.Lep_ilParAegt1_B.fna.bam.no_mapq_filter.mincount2.fraction10	w.Lep_ilParAegt1_B.ctg_1	1299526	12497	99.0383	9.61658
Iphiclides_podalirius.IP_504.10X_longrangered.vs.w.pararge_aegeria.Lep_ilParAegt1_B.fna.bam.no_mapq_filter.mincount2.fraction10	mean	1299526	12497	99.0383	9.61658	0.967951	1
Iphiclides_podalirius.IP_RVcoll12R048.NA.vs.w.iphiclides_feisthamelii.IF_142.v1.fna.bam.no_mapq_filter.mincount2.fraction10	w.i_feisthamelii.IF_142.v1.ctg_1	1263369	451	99.9643	0.356982
Iphiclides_podalirius.IP_RVcoll12R048.NA.vs.w.iphiclides_feisthamelii.IF_142.v1.fna.bam.no_mapq_filter.mincount2.fraction10	w.i_feisthamelii.IF_142.v1.ctg_2	86268	350	99.5943	4.05712
Iphiclides_podalirius.IP_RVcoll12R048.NA.vs.w.iphiclides_feisthamelii.IF_142.v1.fna.bam.no_mapq_filter.mincount2.fraction10	mean	1349637	801	99.9407	0.593493	0.993681	1
Iphiclides_podalirius.IP_RVcoll14E561.NA.vs.w.pararge_aegeria.Lep_ilParAegt1_B.fna.bam.no_mapq_filter.mincount2.fraction10	w.Lep_ilParAegt1_B.ctg_1	1298765	6518	99.4981	5.01861
Iphiclides_podalirius.IP_RVcoll14E561.NA.vs.w.pararge_aegeria.Lep_ilParAegt1_B.fna.bam.no_mapq_filter.mincount2.fraction10	mean	1298765	6518	99.4981	5.01861	0.966833	1
Iphiclides_podalirius.IP_RVcoll14F754.NA.vs.w.iphiclides_feisthamelii.IF_142.v1.fna.bam.no_mapq_filter.mincount2.fraction10	w.i_feisthamelii.IF_142.v1.ctg_1	1269011	20981	98.3467	16.5333
Iphiclides_podalirius.IP_RVcoll14F754.NA.vs.w.iphiclides_feisthamelii.IF_142.v1.fna.bam.no_mapq_filter.mincount2.fraction10	w.i_feisthamelii.IF_142.v1.ctg_2	86167	1483	98.2789	17.2108
Iphiclides_podalirius.IP_RVcoll14F754.NA.vs.w.iphiclides_feisthamelii.IF_142.v1.fna.bam.no_mapq_filter.mincount2.fraction10	mean	1355178	22464	98.3424	16.5764	0.998042	2
Iphiclides_podalirius.IP_RVcoll14H960.NA.vs.w.pararge_aegeria.Lep_ilParAegt1_B.fna.bam.no_mapq_filter.mincount2.fraction10	w.Lep_ilParAegt1_B.ctg_1	1293901	1490	99.8848	1.15156
Iphiclides_podalirius.IP_RVcoll14H960.NA.vs.w.pararge_aegeria.Lep_ilParAegt1_B.fna.bam.no_mapq_filter.mincount2.fraction10	mean	1293901	1490	99.8848	1.15156	0.962778	1

## Sheet: Iphiclides_vs_top2_no_mapq_filt
sample	contig	length	het_sites	ANI	het_sites_per_kb	putative strain number
Iphiclides_feisthamelii.FR_IF_1303.200213_A00291_0260_AHJT32DRXX_2_11954LK0013L01.vs.top2_genomes_concat.bam.no_mapq_filter.mincount2.fraction10	w.i_feisthamelii.IF_142.v1.ctg_1	1269227	1426	99.8876	1.12352
Iphiclides_feisthamelii.FR_IF_1303.200213_A00291_0260_AHJT32DRXX_2_11954LK0013L01.vs.top2_genomes_concat.bam.no_mapq_filter.mincount2.fraction10	w.i_feisthamelii.IF_142.v1.ctg_2	86172	765	99.1122	8.87759
Iphiclides_feisthamelii.FR_IF_1303.200213_A00291_0260_AHJT32DRXX_2_11954LK0013L01.vs.top2_genomes_concat.bam.no_mapq_filter.mincount2.fraction10	feisthamelii_mean	1355399	2191	99.8384	1.6165
Iphiclides_feisthamelii.FR_IF_1303.200213_A00291_0260_AHJT32DRXX_2_11954LK0013L01.vs.top2_genomes_concat.bam.no_mapq_filter.mincount2.fraction10	w.Lep_ilParAegt1_B.ctg_1	1271548	902	99.9291	0.709372
Iphiclides_feisthamelii.FR_IF_1303.200213_A00291_0260_AHJT32DRXX_2_11954LK0013L01.vs.top2_genomes_concat.bam.no_mapq_filter.mincount2.fraction10	mean	2626947	3093	99.8823	1.17741	2
sample	contig	length	het_sites	ANI	het_sites_per_kb
Iphiclides_feisthamelii.FR_IF_1306.200213_A00291_0260_AHJT32DRXX_2_11954LK0014L01.vs.top2_genomes_concat.bam.no_mapq_filter.mincount2.fraction10	w.i_feisthamelii.IF_142.v1.ctg_1	1269052	1459	99.885	1.14968
Iphiclides_feisthamelii.FR_IF_1306.200213_A00291_0260_AHJT32DRXX_2_11954LK0014L01.vs.top2_genomes_concat.bam.no_mapq_filter.mincount2.fraction10	w.i_feisthamelii.IF_142.v1.ctg_2	86181	768	99.1089	8.91148
		1355233	2227	99.8357	1.64326
Iphiclides_feisthamelii.FR_IF_1306.200213_A00291_0260_AHJT32DRXX_2_11954LK0014L01.vs.top2_genomes_concat.bam.no_mapq_filter.mincount2.fraction10	w.Lep_ilParAegt1_B.ctg_1	1272121	1046	99.9178	0.822249
Iphiclides_feisthamelii.FR_IF_1306.200213_A00291_0260_AHJT32DRXX_2_11954LK0014L01.vs.top2_genomes_concat.bam.no_mapq_filter.mincount2.fraction10	mean	2627354	3273	99.8754	1.24574	2
sample	contig	length	het_sites	ANI	het_sites_per_kb
Iphiclides_feisthamelii.FR_IF_1322.200213_A00291_0260_AHJT32DRXX_2_11954LK0016L01.vs.top2_genomes_concat.bam.no_mapq_filter.mincount2.fraction10	w.i_feisthamelii.IF_142.v1.ctg_1	1269105	1449	99.8858	1.14175
Iphiclides_feisthamelii.FR_IF_1322.200213_A00291_0260_AHJT32DRXX_2_11954LK0016L01.vs.top2_genomes_concat.bam.no_mapq_filter.mincount2.fraction10	w.i_feisthamelii.IF_142.v1.ctg_2	86161	750	99.1295	8.70463
		1355266	2199	99.8377	1.62256
Iphiclides_feisthamelii.FR_IF_1322.200213_A00291_0260_AHJT32DRXX_2_11954LK0016L01.vs.top2_genomes_concat.bam.no_mapq_filter.mincount2.fraction10	w.Lep_ilParAegt1_B.ctg_1	1272016	1199	99.9057	0.942598
Iphiclides_feisthamelii.FR_IF_1322.200213_A00291_0260_AHJT32DRXX_2_11954LK0016L01.vs.top2_genomes_concat.bam.no_mapq_filter.mincount2.fraction10	mean	2627282	3398	99.8707	1.29335	2
sample	contig	length	het_sites	ANI	het_sites_per_kb
Iphiclides_feisthamelii.FR_IF_1325.200213_A00291_0260_AHJT32DRXX_2_11954LK0017L01.vs.top2_genomes_concat.bam.no_mapq_filter.mincount2.fraction10	w.i_feisthamelii.IF_142.v1.ctg_1	1269495	1516	99.8806	1.19418
Iphiclides_feisthamelii.FR_IF_1325.200213_A00291_0260_AHJT32DRXX_2_11954LK0017L01.vs.top2_genomes_concat.bam.no_mapq_filter.mincount2.fraction10	w.i_feisthamelii.IF_142.v1.ctg_2	86187	825	99.0428	9.57221
		1355682	2341	99.8273	1.72681
Iphiclides_feisthamelii.FR_IF_1325.200213_A00291_0260_AHJT32DRXX_2_11954LK0017L01.vs.top2_genomes_concat.bam.no_mapq_filter.mincount2.fraction10	w.Lep_ilParAegt1_B.ctg_1	1272232	1291	99.8985	1.01475
Iphiclides_feisthamelii.FR_IF_1325.200213_A00291_0260_AHJT32DRXX_2_11954LK0017L01.vs.top2_genomes_concat.bam.no_mapq_filter.mincount2.fraction10	mean	2627914	3632	99.8618	1.38208	2
sample	contig	length	het_sites	ANI	het_sites_per_kb
Iphiclides_podalirius.FR_IP_1330.200213_A00291_0260_AHJT32DRXX_2_11954LK0018L01.vs.top2_genomes_concat.bam.no_mapq_filter.mincount2.fraction10	w.i_feisthamelii.IF_142.v1.ctg_1	1269290	1457	99.8852	1.14789
Iphiclides_podalirius.FR_IP_1330.200213_A00291_0260_AHJT32DRXX_2_11954LK0018L01.vs.top2_genomes_concat.bam.no_mapq_filter.mincount2.fraction10	w.i_feisthamelii.IF_142.v1.ctg_2	86184	891	98.9662	10.3383
		1355474	2348	99.8268	1.73224
Iphiclides_podalirius.FR_IP_1330.200213_A00291_0260_AHJT32DRXX_2_11954LK0018L01.vs.top2_genomes_concat.bam.no_mapq_filter.mincount2.fraction10	w.Lep_ilParAegt1_B.ctg_1	1274710	956	99.925	0.749975
Iphiclides_podalirius.FR_IP_1330.200213_A00291_0260_AHJT32DRXX_2_11954LK0018L01.vs.top2_genomes_concat.bam.no_mapq_filter.mincount2.fraction10	mean	2630184	3304	99.8744	1.25619	2
sample	contig	length	het_sites	ANI	het_sites_per_kb
Iphiclides_podalirius.IP_502.NA.vs.top2_genomes_concat.bam.no_mapq_filter.mincount2.fraction10	w.i_feisthamelii.IF_142.v1.ctg_1	1269701	1533	99.8793	1.20737
Iphiclides_podalirius.IP_502.NA.vs.top2_genomes_concat.bam.no_mapq_filter.mincount2.fraction10	w.i_feisthamelii.IF_142.v1.ctg_2	86186	875	98.9848	10.1525
		1355887	2408	99.8224	1.77596
Iphiclides_podalirius.IP_502.NA.vs.top2_genomes_concat.bam.no_mapq_filter.mincount2.fraction10	w.Lep_ilParAegt1_B.ctg_1	1273501	1328	99.8957	1.04279
Iphiclides_podalirius.IP_502.NA.vs.top2_genomes_concat.bam.no_mapq_filter.mincount2.fraction10	mean	2629388	3736	99.8579	1.42086	2
sample	contig	length	het_sites	ANI	het_sites_per_kb
Iphiclides_podalirius.IP_504.10X_longrangered.vs.top2_genomes_concat.bam.no_mapq_filter.mincount2.fraction10	w.i_feisthamelii.IF_142.v1.ctg_1	1264398	1633	99.8708	1.29152
Iphiclides_podalirius.IP_504.10X_longrangered.vs.top2_genomes_concat.bam.no_mapq_filter.mincount2.fraction10	w.i_feisthamelii.IF_142.v1.ctg_2	85637	653	99.2375	7.62521
		1350035	2286	99.8307	1.69329
Iphiclides_podalirius.IP_504.10X_longrangered.vs.top2_genomes_concat.bam.no_mapq_filter.mincount2.fraction10	w.Lep_ilParAegt1_B.ctg_1	1269581	1402	99.8896	1.1043
Iphiclides_podalirius.IP_504.10X_longrangered.vs.top2_genomes_concat.bam.no_mapq_filter.mincount2.fraction10	mean	2619616	3688	99.8592	1.40784	1	*previously evaluated to two
sample	contig	length	het_sites	ANI	het_sites_per_kb
Iphiclides_podalirius.IP_RVcoll14E561.NA.vs.top2_genomes_concat.bam.no_mapq_filter.mincount2.fraction10	w.i_feisthamelii.IF_142.v1.ctg_1	1261639	1237	99.902	0.980471
Iphiclides_podalirius.IP_RVcoll14E561.NA.vs.top2_genomes_concat.bam.no_mapq_filter.mincount2.fraction10	w.i_feisthamelii.IF_142.v1.ctg_2	85842	613	99.2859	7.14103
		1347481	1850	99.8627	1.37293
Iphiclides_podalirius.IP_RVcoll14E561.NA.vs.top2_genomes_concat.bam.no_mapq_filter.mincount2.fraction10	w.Lep_ilParAegt1_B.ctg_1	1268771	1315	99.8964	1.03644
Iphiclides_podalirius.IP_RVcoll14E561.NA.vs.top2_genomes_concat.bam.no_mapq_filter.mincount2.fraction10	mean	2616252	3165	99.879	1.20975	1	*previously evaluated to two
sample	contig	length	het_sites	ANI	het_sites_per_kb
Iphiclides_podalirius.IP_RVcoll14F754.NA.vs.top2_genomes_concat.bam.no_mapq_filter.mincount2.fraction10	w.i_feisthamelii.IF_142.v1.ctg_1	1268434	1581	99.8754	1.24642
Iphiclides_podalirius.IP_RVcoll14F754.NA.vs.top2_genomes_concat.bam.no_mapq_filter.mincount2.fraction10	w.i_feisthamelii.IF_142.v1.ctg_2	86165	838	99.0274	9.72553
		1354599	2419	99.8214	1.78577
Iphiclides_podalirius.IP_RVcoll14F754.NA.vs.top2_genomes_concat.bam.no_mapq_filter.mincount2.fraction10	w.Lep_ilParAegt1_B.ctg_1	1272327	1111	99.9127	0.873203
Iphiclides_podalirius.IP_RVcoll14F754.NA.vs.top2_genomes_concat.bam.no_mapq_filter.mincount2.fraction10	mean	2626926	3530	99.8656	1.34378	2

## Sheet: Polyommatus_vs_top1_no_mapq_fil
sample	contig	length	het_sites	ANI	het_sites_per_kb	breadth	putative_strain_number
Polyommatus_eros_282397.1417.17352LK0048.vs.w.polyommatus_eros.PE_1417.v2.fna.bam.no_mapq_filter.mincount2.fraction10	wolbachia.polyommatus_eros.PE_1417_3	1566448	60	99.9962	0.0383032
Polyommatus_eros_282397.1417.17352LK0048.vs.w.polyommatus_eros.PE_1417.v2.fna.bam.no_mapq_filter.mincount2.fraction10	mean	1566448	60	99.9962	0.0383032	0.999075	1
Polyommatus_eros_282397.CH_1566.17352LK0037.vs.w.polyommatus_eros.PE_1417.v2.fna.bam.no_mapq_filter.mincount2.fraction10	wolbachia.polyommatus_eros.PE_1417_3	1554939	181	99.9884	0.116403
Polyommatus_eros_282397.CH_1566.17352LK0037.vs.w.polyommatus_eros.PE_1417.v2.fna.bam.no_mapq_filter.mincount2.fraction10	mean	1554939	181	99.9884	0.116403	0.991711	1
Polyommatus_eros_282397.ES_1569.17352LK0040.vs.w.polyommatus_eros.PE_1417.v2.fna.bam.no_mapq_filter.mincount2.fraction10	wolbachia.polyommatus_eros.PE_1417_3	1566237	112	99.9928	0.071509
Polyommatus_eros_282397.ES_1569.17352LK0040.vs.w.polyommatus_eros.PE_1417.v2.fna.bam.no_mapq_filter.mincount2.fraction10	mean	1566237	112	99.9928	0.071509	0.998934	1
Polyommatus_eros_282397.FR_1570.17352LK0041.vs.w.polyommatus_eros.PE_1417.v2.fna.bam.no_mapq_filter.mincount2.fraction10	wolbachia.polyommatus_eros.PE_1417_3	1555584	132	99.9915	0.0848556
Polyommatus_eros_282397.FR_1570.17352LK0041.vs.w.polyommatus_eros.PE_1417.v2.fna.bam.no_mapq_filter.mincount2.fraction10	mean	1555584	132	99.9915	0.0848556	0.991945	1
Polyommatus_eros_282397.GR_1567.17352LK0038.vs.w.colias_crocea.Lep_ilColCroc_2.fna.bam.no_mapq_filter.mincount2.fraction10	w.Lep_ilColCroc_2.contig_1	1396204	2182	99.8437	1.56281
Polyommatus_eros_282397.GR_1567.17352LK0038.vs.w.colias_crocea.Lep_ilColCroc_2.fna.bam.no_mapq_filter.mincount2.fraction10	mean	1396204	2182	99.8437	1.56281	0.999428	1
Polyommatus_eros_282397.IT_1568.17352LK0039.vs.w.polyommatus_eros.PE_1417.v2.fna.bam.no_mapq_filter.mincount2.fraction10	wolbachia.polyommatus_eros.PE_1417_3	1552914	124	99.992	0.0798499
Polyommatus_eros_282397.IT_1568.17352LK0039.vs.w.polyommatus_eros.PE_1417.v2.fna.bam.no_mapq_filter.mincount2.fraction10	mean	1552914	124	99.992	0.0798499	0.990419	1
Polyommatus_eros_282397.UA_1571.17352LK0042.vs.w.polyommatus_eros.PE_1417.v2.fna.bam.no_mapq_filter.mincount2.fraction10	wolbachia.polyommatus_eros.PE_1417_3	1565721	1677	99.8929	1.07107
Polyommatus_eros_282397.UA_1571.17352LK0042.vs.w.polyommatus_eros.PE_1417.v2.fna.bam.no_mapq_filter.mincount2.fraction10	mean	1565721	1677	99.8929	1.07107	0.998591	1
Polyommatus_icarus_265386.NO_1564.17352LK0035.vs.w.episyrphus_balteatus.Dip_idEpiBalt1_B.fna.bam.no_mapq_filter.mincount2.fraction10	w.Dip_idEpiBalt1_B.ctg_1	1282192	3975	99.69	3.10016
Polyommatus_icarus_265386.NO_1564.17352LK0035.vs.w.episyrphus_balteatus.Dip_idEpiBalt1_B.fna.bam.no_mapq_filter.mincount2.fraction10	mean	1282192	3975	99.69	3.10016	0.905896	1
Polyommatus_icarus.IR_PI_1687.NA.vs.w.episyrphus_balteatus.Dip_idEpiBalt1_B.fna.bam.no_mapq_filter.mincount2.fraction10	w.Dip_idEpiBalt1_B.ctg_1	1272900	2654	99.7915	2.085
Polyommatus_icarus.IR_PI_1687.NA.vs.w.episyrphus_balteatus.Dip_idEpiBalt1_B.fna.bam.no_mapq_filter.mincount2.fraction10	mean	1272900	2654	99.7915	2.085	0.898293	1

## Sheet: Polyommatus_vs_top2_no_mapq_fil
sample	contig	length	het_sites	ANI	het_sites_per_kb	breadth	putative_strain_number
Polyommatus_icarus_265386.NO_1564.17352LK0035.vs.top2_genomes_concat.bam.no_mapq_filter.mincount2.fraction10	w.Dip_idEpiBalt1_B.ctg_1	1270052	2963	99.7667	2.33298	0.896341
Polyommatus_icarus_265386.NO_1564.17352LK0035.vs.top2_genomes_concat.bam.no_mapq_filter.mincount2.fraction10	w.Dip_idSphTaen1_B.ctg_1	147060	510	99.6532	3.46797
Polyommatus_icarus_265386.NO_1564.17352LK0035.vs.top2_genomes_concat.bam.no_mapq_filter.mincount2.fraction10	w.Dip_idSphTaen1_B.ctg_2	394218	1000	99.7463	2.53667
Polyommatus_icarus_265386.NO_1564.17352LK0035.vs.top2_genomes_concat.bam.no_mapq_filter.mincount2.fraction10	w.Dip_idSphTaen1_B.ctg_3	567997	148	99.9739	0.260565	0.66804
Polyommatus_icarus_265386.NO_1564.17352LK0035.vs.top2_genomes_concat.bam.no_mapq_filter.mincount2.fraction10	mean	2379327	4621	99.8058	1.94215		1
sample	contig	length	het_sites	ANI	het_sites_per_kb
Polyommatus_icarus.IR_PI_1687.NA.vs.top2_genomes_concat.bam.no_mapq_filter.mincount2.fraction10	w.Dip_idEpiBalt1_B.ctg_1	1260231	1918	99.8478	1.52194	0.889104
Polyommatus_icarus.IR_PI_1687.NA.vs.top2_genomes_concat.bam.no_mapq_filter.mincount2.fraction10	w.Dip_idSphTaen1_B.ctg_1	146344	356	99.7567	2.43262
Polyommatus_icarus.IR_PI_1687.NA.vs.top2_genomes_concat.bam.no_mapq_filter.mincount2.fraction10	w.Dip_idSphTaen1_B.ctg_2	392180	600	99.847	1.52991
Polyommatus_icarus.IR_PI_1687.NA.vs.top2_genomes_concat.bam.no_mapq_filter.mincount2.fraction10	w.Dip_idSphTaen1_B.ctg_3	565406	142	99.9749	0.251147	0.663354
Polyommatus_icarus.IR_PI_1687.NA.vs.top2_genomes_concat.bam.no_mapq_filter.mincount2.fraction10	mean	2364161	3016	99.8724	1.27572		1

## Sheet: Brenthis_vs_top1_no_mapq_filter
sample	contig	length	het_sites	ANI	het_sites_per_kb	putative_strain_number
Brenthis_hecate.ES_BH_1412.NA.vs.w.emmelina_monodactyla.Lep_ilEmmMono1_B.fna.bam.no_mapq_filter.mincount2.fraction10	w.Lep_ilEmmMono1_B.ctg_1	1385742	15	99.9989	0.0108245
Brenthis_hecate.ES_BH_1412.NA.vs.w.emmelina_monodactyla.Lep_ilEmmMono1_B.fna.bam.no_mapq_filter.mincount2.fraction10	mean	1385742	15	99.9989	0.0108245	1

## Sheet: Colias_vs_top1_no_mapq_filter
sample	contig	length	het_sites	ANI	het_sites_per_kb	breadth	putative_strain_number
Colias_alfacariensis_876052.ES_1130.17351LK0014.vs.w.colias_hyale.CH_1004.v2.fna.bam.no_mapq_filter.mincount2.fraction10	w.colias_hyale.CH_1004.v2.contig_1	1646141	556	99.9662	0.33776
Colias_alfacariensis_876052.ES_1130.17351LK0014.vs.w.colias_hyale.CH_1004.v2.fna.bam.no_mapq_filter.mincount2.fraction10	mean	1646141	556	99.9662	0.33776	0.995965	1
Colias_alfacariensis_876052.FR_1323.17351LK0016.vs.w.colias_alfacariensis.CA_966.v1.fna.bam.no_mapq_filter.mincount2.fraction10	w.c_alfacariensis.CA_966.v1.ctg_1	1454831	30	99.9979	0.020621
Colias_alfacariensis_876052.FR_1323.17351LK0016.vs.w.colias_alfacariensis.CA_966.v1.fna.bam.no_mapq_filter.mincount2.fraction10	mean	1454831	30	99.9979	0.020621	0.993182	1
Colias_alfacariensis_876052.HU_1039.17351LK0013.vs.w.colias_alfacariensis.CA_966.v1.fna.bam.no_mapq_filter.mincount2.fraction10	w.c_alfacariensis.CA_966.v1.ctg_1	1441013	12	99.9992	0.00832748
Colias_alfacariensis_876052.HU_1039.17351LK0013.vs.w.colias_alfacariensis.CA_966.v1.fna.bam.no_mapq_filter.mincount2.fraction10	mean	1441013	12	99.9992	0.00832748	0.98351	1
Colias_alfacariensis_876052.IT_1427.17351LK0019.vs.w.colias_alfacariensis.CA_966.v1.fna.bam.no_mapq_filter.mincount2.fraction10	w.c_alfacariensis.CA_966.v1.ctg_1	1441000	24	99.9983	0.0166551
Colias_alfacariensis_876052.IT_1427.17351LK0019.vs.w.colias_alfacariensis.CA_966.v1.fna.bam.no_mapq_filter.mincount2.fraction10	mean	1441000	24	99.9983	0.0166551	0.983181	1
Colias_alfacariensis_876052.RO_791.17351LK0008.vs.w.colias_alfacariensis.CA_966.v1.fna.bam.no_mapq_filter.mincount2.fraction10	w.c_alfacariensis.CA_966.v1.ctg_1	1447845	594	99.959	0.410265
Colias_alfacariensis_876052.RO_791.17351LK0008.vs.w.colias_alfacariensis.CA_966.v1.fna.bam.no_mapq_filter.mincount2.fraction10	mean	1447845	594	99.959	0.410265	0.985928	1
Colias_alfacariensis_876052.RO_965.17351LK0011.vs.w.colias_hyale.CH_1004.v2.fna.bam.no_mapq_filter.mincount2.fraction10	w.colias_hyale.CH_1004.v2.contig_1	1648560	26738	98.3781	16.219
Colias_alfacariensis_876052.RO_965.17351LK0011.vs.w.colias_hyale.CH_1004.v2.fna.bam.no_mapq_filter.mincount2.fraction10	mean	1648560	26738	98.3781	16.219	0.997604	2
Colias_alfacariensis_876052.RO_966.17351LK0056.vs.w.colias_alfacariensis.CA_966.v1.fna.bam.no_mapq_filter.mincount2.fraction10	w.c_alfacariensis.CA_966.v1.ctg_1	1464370	1	99.9999	0.000682888
Colias_alfacariensis_876052.RO_966.17351LK0056.vs.w.colias_alfacariensis.CA_966.v1.fna.bam.no_mapq_filter.mincount2.fraction10	mean	1464370	1	99.9999	0.000682888	0.999782	1
Colias_hyale_78615.FR_1349.17351LK0017.vs.w.colias_alfacariensis.CA_966.v1.fna.bam.no_mapq_filter.mincount2.fraction10	w.c_alfacariensis.CA_966.v1.ctg_1	1454713	35	99.9976	0.0240597
Colias_hyale_78615.FR_1349.17351LK0017.vs.w.colias_alfacariensis.CA_966.v1.fna.bam.no_mapq_filter.mincount2.fraction10	mean	1454713	35	99.9976	0.0240597	0.993185	1
Colias_hyale_78615.KZ_1428.17351LK0020.vs.w.colias_hyale.CH_1004.v2.fna.bam.no_mapq_filter.mincount2.fraction10	w.colias_hyale.CH_1004.v2.contig_1	1647226	16862	98.9763	10.2366
Colias_hyale_78615.KZ_1428.17351LK0020.vs.w.colias_hyale.CH_1004.v2.fna.bam.no_mapq_filter.mincount2.fraction10	mean	1647226	16862	98.9763	10.2366	0.996301	2
Colias_hyale_78615.PL_1429.17351LK0021.vs.w.colias_hyale.CH_1004.v2.fna.bam.no_mapq_filter.mincount2.fraction10	w.colias_hyale.CH_1004.v2.contig_1	1649181	14314	99.1321	8.67946
Colias_hyale_78615.PL_1429.17351LK0021.vs.w.colias_hyale.CH_1004.v2.fna.bam.no_mapq_filter.mincount2.fraction10	mean	1649181	14314	99.1321	8.67946	0.998024	1
Colias_hyale_78615.RO_1003.17351LK0012.vs.w.colias_hyale.CH_1004.v2.fna.bam.no_mapq_filter.mincount2.fraction10	w.colias_hyale.CH_1004.v2.contig_1	1648835	28458	98.2741	17.2595
Colias_hyale_78615.RO_1003.17351LK0012.vs.w.colias_hyale.CH_1004.v2.fna.bam.no_mapq_filter.mincount2.fraction10	mean	1648835	28458	98.2741	17.2595	0.997833	2
Colias_hyale_78615.RO_743.17351LK0007.vs.w.colias_hyale.CH_1004.v2.fna.bam.no_mapq_filter.mincount2.fraction10	w.colias_hyale.CH_1004.v2.contig_1	1648981	8	99.9995	0.00485148
Colias_hyale_78615.RO_743.17351LK0007.vs.w.colias_hyale.CH_1004.v2.fna.bam.no_mapq_filter.mincount2.fraction10	mean	1648981	8	99.9995	0.00485148	0.997932	1
Colias_hyale_78615.RU_1430.17351LK0022.vs.w.colias_hyale.CH_1004.v2.fna.bam.no_mapq_filter.mincount2.fraction10	w.colias_hyale.CH_1004.v2.contig_1	1648904	814	99.9506	0.493661
Colias_hyale_78615.RU_1430.17351LK0022.vs.w.colias_hyale.CH_1004.v2.fna.bam.no_mapq_filter.mincount2.fraction10	mean	1648904	814	99.9506	0.493661	0.997916	1
Colias_hyale.RO_CH_1004.200213_A00291_0260_AHJT32DRXX_1_11954LK0022L01.vs.w.colias_hyale.CH_1004.v2.fna.bam.no_mapq_filter.mincount2.fraction10	w.colias_hyale.CH_1004.v2.contig_1	1648989	1	99.9999	0.000606432
Colias_hyale.RO_CH_1004.200213_A00291_0260_AHJT32DRXX_1_11954LK0022L01.vs.w.colias_hyale.CH_1004.v2.fna.bam.no_mapq_filter.mincount2.fraction10	mean	1648989	1	99.9999	0.000606432	0.997958	1

## Sheet: Colias_vs_top2_no_mapq_filter
sample	contig	length	het_sites	ANI	het_sites_per_kb	breadth	putative_strain_number
Colias_alfacariensis_876052.RO_965.17351LK0011.vs.w.colias_hyale.CH_1004.v2.fna.w.aricia_agestis.Lep_ilAriAges1_B.fna.concat.fna.bam.no_mapq_filter.mincount2.fraction10	w.colias_hyale.CH_1004.v2.contig_1	1648192	289	99.9825	0.175344	0.997441
Colias_alfacariensis_876052.RO_965.17351LK0011.vs.w.colias_hyale.CH_1004.v2.fna.w.aricia_agestis.Lep_ilAriAges1_B.fna.concat.fna.bam.no_mapq_filter.mincount2.fraction10	w.Lep_ilAriAges1_B.ctg_1	1136983	150	99.9868	0.131928
Colias_alfacariensis_876052.RO_965.17351LK0011.vs.w.colias_hyale.CH_1004.v2.fna.w.aricia_agestis.Lep_ilAriAges1_B.fna.concat.fna.bam.no_mapq_filter.mincount2.fraction10	w.Lep_ilAriAges1_B.ctg_2	380785	88	99.9769	0.231102
Colias_alfacariensis_876052.RO_965.17351LK0011.vs.w.colias_hyale.CH_1004.v2.fna.w.aricia_agestis.Lep_ilAriAges1_B.fna.concat.fna.bam.no_mapq_filter.mincount2.fraction10	AriAges_mean	1517768	238	99.9843	0.156809	0.971229
Colias_alfacariensis_876052.RO_965.17351LK0011.vs.w.colias_hyale.CH_1004.v2.fna.w.aricia_agestis.Lep_ilAriAges1_B.fna.concat.fna.bam.no_mapq_filter.mincount2.fraction10	mean	3165960	527	99.9834	0.166458		2
Colias_hyale_78615.KZ_1428.17351LK0020.vs.w.colias_hyale.CH_1004.v2.fna.w.episyrphus_balteatus.Dip_idEpiBalt1_B.fna.concat.fna.bam.no_mapq_filter.mincount2.fraction10	w.colias_hyale.CH_1004.v2.contig_1	1646466	9551	99.4199	5.80091	0.995872
Colias_hyale_78615.KZ_1428.17351LK0020.vs.w.colias_hyale.CH_1004.v2.fna.w.episyrphus_balteatus.Dip_idEpiBalt1_B.fna.concat.fna.bam.no_mapq_filter.mincount2.fraction10	w.Dip_idEpiBalt1_B.ctg_1	1190565	5027	99.5778	4.22237	0.837299
Colias_hyale_78615.KZ_1428.17351LK0020.vs.w.colias_hyale.CH_1004.v2.fna.w.episyrphus_balteatus.Dip_idEpiBalt1_B.fna.concat.fna.bam.no_mapq_filter.mincount2.fraction10	mean	2837031	14578	99.4862	5.13847		2
Colias_hyale_78615.PL_1429.17351LK0021.vs.w.colias_hyale.CH_1004.v2.fna.w.nasonia_vitripennis.GCF_000204545_1.fna.concat.fna.bam.no_mapq_filter.mincount2.fraction10	w.colias_hyale.CH_1004.v2.contig_1	1649181	9589	99.4186	5.8144	0.998024
Colias_hyale_78615.PL_1429.17351LK0021.vs.w.colias_hyale.CH_1004.v2.fna.w.nasonia_vitripennis.GCF_000204545_1.fna.concat.fna.bam.no_mapq_filter.mincount2.fraction10	w.nasonia_vitripennis.GCF_000204545_1.ctg_1	7420	6	99.9191	0.808625
Colias_hyale_78615.PL_1429.17351LK0021.vs.w.colias_hyale.CH_1004.v2.fna.w.nasonia_vitripennis.GCF_000204545_1.fna.concat.fna.bam.no_mapq_filter.mincount2.fraction10	w.nasonia_vitripennis.GCF_000204545_1.ctg_2	2360	7	99.7034	2.9661
Colias_hyale_78615.PL_1429.17351LK0021.vs.w.colias_hyale.CH_1004.v2.fna.w.nasonia_vitripennis.GCF_000204545_1.fna.concat.fna.bam.no_mapq_filter.mincount2.fraction10	w.nasonia_vitripennis.GCF_000204545_1.ctg_3	3816	5	99.869	1.31027
Colias_hyale_78615.PL_1429.17351LK0021.vs.w.colias_hyale.CH_1004.v2.fna.w.nasonia_vitripennis.GCF_000204545_1.fna.concat.fna.bam.no_mapq_filter.mincount2.fraction10	w.nasonia_vitripennis.GCF_000204545_1.ctg_4	260	0	100	0
Colias_hyale_78615.PL_1429.17351LK0021.vs.w.colias_hyale.CH_1004.v2.fna.w.nasonia_vitripennis.GCF_000204545_1.fna.concat.fna.bam.no_mapq_filter.mincount2.fraction10	w.nasonia_vitripennis.GCF_000204545_1.ctg_5	286	4	98.6014	13.986
Colias_hyale_78615.PL_1429.17351LK0021.vs.w.colias_hyale.CH_1004.v2.fna.w.nasonia_vitripennis.GCF_000204545_1.fna.concat.fna.bam.no_mapq_filter.mincount2.fraction10	w.nasonia_vitripennis.GCF_000204545_1.ctg_6	0	0	nan	nan
Colias_hyale_78615.PL_1429.17351LK0021.vs.w.colias_hyale.CH_1004.v2.fna.w.nasonia_vitripennis.GCF_000204545_1.fna.concat.fna.bam.no_mapq_filter.mincount2.fraction10	w.nasonia_vitripennis.GCF_000204545_1.ctg_7	3085	10	99.6759	3.24149
Colias_hyale_78615.PL_1429.17351LK0021.vs.w.colias_hyale.CH_1004.v2.fna.w.nasonia_vitripennis.GCF_000204545_1.fna.concat.fna.bam.no_mapq_filter.mincount2.fraction10	w.nasonia_vitripennis.GCF_000204545_1.ctg_8	457	0	100	0
Colias_hyale_78615.PL_1429.17351LK0021.vs.w.colias_hyale.CH_1004.v2.fna.w.nasonia_vitripennis.GCF_000204545_1.fna.concat.fna.bam.no_mapq_filter.mincount2.fraction10	w.nasonia_vitripennis.GCF_000204545_1.ctg_9	1567	1	99.9362	0.638162
Colias_hyale_78615.PL_1429.17351LK0021.vs.w.colias_hyale.CH_1004.v2.fna.w.nasonia_vitripennis.GCF_000204545_1.fna.concat.fna.bam.no_mapq_filter.mincount2.fraction10	w.nasonia_vitripennis.GCF_000204545_1.ctg_10	1558	0	100	0
Colias_hyale_78615.PL_1429.17351LK0021.vs.w.colias_hyale.CH_1004.v2.fna.w.nasonia_vitripennis.GCF_000204545_1.fna.concat.fna.bam.no_mapq_filter.mincount2.fraction10	w.nasonia_vitripennis.GCF_000204545_1.ctg_11	11558	19	99.8356	1.64388
Colias_hyale_78615.PL_1429.17351LK0021.vs.w.colias_hyale.CH_1004.v2.fna.w.nasonia_vitripennis.GCF_000204545_1.fna.concat.fna.bam.no_mapq_filter.mincount2.fraction10	w.nasonia_vitripennis.GCF_000204545_1.ctg_12	1750	40	97.7143	22.8571
Colias_hyale_78615.PL_1429.17351LK0021.vs.w.colias_hyale.CH_1004.v2.fna.w.nasonia_vitripennis.GCF_000204545_1.fna.concat.fna.bam.no_mapq_filter.mincount2.fraction10	w.nasonia_vitripennis.GCF_000204545_1.ctg_13	4874	6	99.8769	1.23102
Colias_hyale_78615.PL_1429.17351LK0021.vs.w.colias_hyale.CH_1004.v2.fna.w.nasonia_vitripennis.GCF_000204545_1.fna.concat.fna.bam.no_mapq_filter.mincount2.fraction10	w.nasonia_vitripennis.GCF_000204545_1.ctg_14	2101	2	99.9048	0.951928
Colias_hyale_78615.PL_1429.17351LK0021.vs.w.colias_hyale.CH_1004.v2.fna.w.nasonia_vitripennis.GCF_000204545_1.fna.concat.fna.bam.no_mapq_filter.mincount2.fraction10	w.nasonia_vitripennis.GCF_000204545_1.ctg_15	2897	0	100	0
Colias_hyale_78615.PL_1429.17351LK0021.vs.w.colias_hyale.CH_1004.v2.fna.w.nasonia_vitripennis.GCF_000204545_1.fna.concat.fna.bam.no_mapq_filter.mincount2.fraction10	w.nasonia_vitripennis.GCF_000204545_1.ctg_16	0	0	nan	nan
Colias_hyale_78615.PL_1429.17351LK0021.vs.w.colias_hyale.CH_1004.v2.fna.w.nasonia_vitripennis.GCF_000204545_1.fna.concat.fna.bam.no_mapq_filter.mincount2.fraction10	w.nasonia_vitripennis.GCF_000204545_1.ctg_17	14232	14	99.9016	0.983699
Colias_hyale_78615.PL_1429.17351LK0021.vs.w.colias_hyale.CH_1004.v2.fna.w.nasonia_vitripennis.GCF_000204545_1.fna.concat.fna.bam.no_mapq_filter.mincount2.fraction10	w.nasonia_vitripennis.GCF_000204545_1.ctg_18	5490	5	99.9089	0.910747
Colias_hyale_78615.PL_1429.17351LK0021.vs.w.colias_hyale.CH_1004.v2.fna.w.nasonia_vitripennis.GCF_000204545_1.fna.concat.fna.bam.no_mapq_filter.mincount2.fraction10	w.nasonia_vitripennis.GCF_000204545_1.ctg_19	4104	39	99.0497	9.50292
Colias_hyale_78615.PL_1429.17351LK0021.vs.w.colias_hyale.CH_1004.v2.fna.w.nasonia_vitripennis.GCF_000204545_1.fna.concat.fna.bam.no_mapq_filter.mincount2.fraction10	w.nasonia_vitripennis.GCF_000204545_1.ctg_20	1432	3	99.7905	2.09497
Colias_hyale_78615.PL_1429.17351LK0021.vs.w.colias_hyale.CH_1004.v2.fna.w.nasonia_vitripennis.GCF_000204545_1.fna.concat.fna.bam.no_mapq_filter.mincount2.fraction10	w.nasonia_vitripennis.GCF_000204545_1.ctg_21	179	0	100	0
Colias_hyale_78615.PL_1429.17351LK0021.vs.w.colias_hyale.CH_1004.v2.fna.w.nasonia_vitripennis.GCF_000204545_1.fna.concat.fna.bam.no_mapq_filter.mincount2.fraction10	w.nasonia_vitripennis.GCF_000204545_1.ctg_22	2550	2	99.9216	0.784314
Colias_hyale_78615.PL_1429.17351LK0021.vs.w.colias_hyale.CH_1004.v2.fna.w.nasonia_vitripennis.GCF_000204545_1.fna.concat.fna.bam.no_mapq_filter.mincount2.fraction10	w.nasonia_vitripennis.GCF_000204545_1.ctg_23	1806	3	99.8339	1.66113
Colias_hyale_78615.PL_1429.17351LK0021.vs.w.colias_hyale.CH_1004.v2.fna.w.nasonia_vitripennis.GCF_000204545_1.fna.concat.fna.bam.no_mapq_filter.mincount2.fraction10	w.nasonia_vitripennis.GCF_000204545_1.ctg_24	1349	2	99.8517	1.48258
Colias_hyale_78615.PL_1429.17351LK0021.vs.w.colias_hyale.CH_1004.v2.fna.w.nasonia_vitripennis.GCF_000204545_1.fna.concat.fna.bam.no_mapq_filter.mincount2.fraction10	w.nasonia_vitripennis.GCF_000204545_1.ctg_25	2464	0	100	0
Colias_hyale_78615.PL_1429.17351LK0021.vs.w.colias_hyale.CH_1004.v2.fna.w.nasonia_vitripennis.GCF_000204545_1.fna.concat.fna.bam.no_mapq_filter.mincount2.fraction10	w.nasonia_vitripennis.GCF_000204545_1.ctg_26	3372	3	99.911	0.88968
Colias_hyale_78615.PL_1429.17351LK0021.vs.w.colias_hyale.CH_1004.v2.fna.w.nasonia_vitripennis.GCF_000204545_1.fna.concat.fna.bam.no_mapq_filter.mincount2.fraction10	w.nasonia_vitripennis.GCF_000204545_1.ctg_27	2490	3	99.8795	1.20482
Colias_hyale_78615.PL_1429.17351LK0021.vs.w.colias_hyale.CH_1004.v2.fna.w.nasonia_vitripennis.GCF_000204545_1.fna.concat.fna.bam.no_mapq_filter.mincount2.fraction10	w.nasonia_vitripennis.GCF_000204545_1.ctg_28	4492	32	99.2876	7.12378
Colias_hyale_78615.PL_1429.17351LK0021.vs.w.colias_hyale.CH_1004.v2.fna.w.nasonia_vitripennis.GCF_000204545_1.fna.concat.fna.bam.no_mapq_filter.mincount2.fraction10	w.nasonia_vitripennis.GCF_000204545_1.ctg_29	1910	37	98.0628	19.3717
Colias_hyale_78615.PL_1429.17351LK0021.vs.w.colias_hyale.CH_1004.v2.fna.w.nasonia_vitripennis.GCF_000204545_1.fna.concat.fna.bam.no_mapq_filter.mincount2.fraction10	w.nasonia_vitripennis.GCF_000204545_1.ctg_30	335	6	98.209	17.9104
Colias_hyale_78615.PL_1429.17351LK0021.vs.w.colias_hyale.CH_1004.v2.fna.w.nasonia_vitripennis.GCF_000204545_1.fna.concat.fna.bam.no_mapq_filter.mincount2.fraction10	w.nasonia_vitripennis.GCF_000204545_1.ctg_31	2262	3	99.8674	1.32626
Colias_hyale_78615.PL_1429.17351LK0021.vs.w.colias_hyale.CH_1004.v2.fna.w.nasonia_vitripennis.GCF_000204545_1.fna.concat.fna.bam.no_mapq_filter.mincount2.fraction10	w.nasonia_vitripennis.GCF_000204545_1.ctg_32	5468	8	99.8537	1.46306
Colias_hyale_78615.PL_1429.17351LK0021.vs.w.colias_hyale.CH_1004.v2.fna.w.nasonia_vitripennis.GCF_000204545_1.fna.concat.fna.bam.no_mapq_filter.mincount2.fraction10	w.nasonia_vitripennis.GCF_000204545_1.ctg_33	647	0	100	0
Colias_hyale_78615.PL_1429.17351LK0021.vs.w.colias_hyale.CH_1004.v2.fna.w.nasonia_vitripennis.GCF_000204545_1.fna.concat.fna.bam.no_mapq_filter.mincount2.fraction10	w.nasonia_vitripennis.GCF_000204545_1.ctg_34	0	0	nan	nan
Colias_hyale_78615.PL_1429.17351LK0021.vs.w.colias_hyale.CH_1004.v2.fna.w.nasonia_vitripennis.GCF_000204545_1.fna.concat.fna.bam.no_mapq_filter.mincount2.fraction10	w.nasonia_vitripennis.GCF_000204545_1.ctg_35	6488	6	99.9075	0.924784
Colias_hyale_78615.PL_1429.17351LK0021.vs.w.colias_hyale.CH_1004.v2.fna.w.nasonia_vitripennis.GCF_000204545_1.fna.concat.fna.bam.no_mapq_filter.mincount2.fraction10	w.nasonia_vitripennis.GCF_000204545_1.ctg_36	2001	2	99.9	0.9995
Colias_hyale_78615.PL_1429.17351LK0021.vs.w.colias_hyale.CH_1004.v2.fna.w.nasonia_vitripennis.GCF_000204545_1.fna.concat.fna.bam.no_mapq_filter.mincount2.fraction10	w.nasonia_vitripennis.GCF_000204545_1.ctg_37	6920	9	99.8699	1.30058
Colias_hyale_78615.PL_1429.17351LK0021.vs.w.colias_hyale.CH_1004.v2.fna.w.nasonia_vitripennis.GCF_000204545_1.fna.concat.fna.bam.no_mapq_filter.mincount2.fraction10	w.nasonia_vitripennis.GCF_000204545_1.ctg_38	2084	11	99.4722	5.27831
Colias_hyale_78615.PL_1429.17351LK0021.vs.w.colias_hyale.CH_1004.v2.fna.w.nasonia_vitripennis.GCF_000204545_1.fna.concat.fna.bam.no_mapq_filter.mincount2.fraction10	w.nasonia_vitripennis.GCF_000204545_1.ctg_39	613	0	100	0
Colias_hyale_78615.PL_1429.17351LK0021.vs.w.colias_hyale.CH_1004.v2.fna.w.nasonia_vitripennis.GCF_000204545_1.fna.concat.fna.bam.no_mapq_filter.mincount2.fraction10	w.nasonia_vitripennis.GCF_000204545_1.ctg_40	305	0	100	0
Colias_hyale_78615.PL_1429.17351LK0021.vs.w.colias_hyale.CH_1004.v2.fna.w.nasonia_vitripennis.GCF_000204545_1.fna.concat.fna.bam.no_mapq_filter.mincount2.fraction10	w.nasonia_vitripennis.GCF_000204545_1.ctg_41	2630	2	99.924	0.760456
Colias_hyale_78615.PL_1429.17351LK0021.vs.w.colias_hyale.CH_1004.v2.fna.w.nasonia_vitripennis.GCF_000204545_1.fna.concat.fna.bam.no_mapq_filter.mincount2.fraction10	w.nasonia_vitripennis.GCF_000204545_1.ctg_42	2552	0	100	0
Colias_hyale_78615.PL_1429.17351LK0021.vs.w.colias_hyale.CH_1004.v2.fna.w.nasonia_vitripennis.GCF_000204545_1.fna.concat.fna.bam.no_mapq_filter.mincount2.fraction10	w.nasonia_vitripennis.GCF_000204545_1.ctg_43	6044	50	99.1727	8.27267
Colias_hyale_78615.PL_1429.17351LK0021.vs.w.colias_hyale.CH_1004.v2.fna.w.nasonia_vitripennis.GCF_000204545_1.fna.concat.fna.bam.no_mapq_filter.mincount2.fraction10	w.nasonia_vitripennis.GCF_000204545_1.ctg_44	855	2	99.7661	2.33918
Colias_hyale_78615.PL_1429.17351LK0021.vs.w.colias_hyale.CH_1004.v2.fna.w.nasonia_vitripennis.GCF_000204545_1.fna.concat.fna.bam.no_mapq_filter.mincount2.fraction10	w.nasonia_vitripennis.GCF_000204545_1.ctg_45	5279	2	99.9621	0.37886
Colias_hyale_78615.PL_1429.17351LK0021.vs.w.colias_hyale.CH_1004.v2.fna.w.nasonia_vitripennis.GCF_000204545_1.fna.concat.fna.bam.no_mapq_filter.mincount2.fraction10	w.nasonia_vitripennis.GCF_000204545_1.ctg_46	10416	25	99.76	2.40015
Colias_hyale_78615.PL_1429.17351LK0021.vs.w.colias_hyale.CH_1004.v2.fna.w.nasonia_vitripennis.GCF_000204545_1.fna.concat.fna.bam.no_mapq_filter.mincount2.fraction10	w.nasonia_vitripennis.GCF_000204545_1.ctg_47	653	37	94.3338	56.6616
Colias_hyale_78615.PL_1429.17351LK0021.vs.w.colias_hyale.CH_1004.v2.fna.w.nasonia_vitripennis.GCF_000204545_1.fna.concat.fna.bam.no_mapq_filter.mincount2.fraction10	w.nasonia_vitripennis.GCF_000204545_1.ctg_48	392	7	98.2143	17.8571
Colias_hyale_78615.PL_1429.17351LK0021.vs.w.colias_hyale.CH_1004.v2.fna.w.nasonia_vitripennis.GCF_000204545_1.fna.concat.fna.bam.no_mapq_filter.mincount2.fraction10	w.nasonia_vitripennis.GCF_000204545_1.ctg_49	0	0	nan	nan
Colias_hyale_78615.PL_1429.17351LK0021.vs.w.colias_hyale.CH_1004.v2.fna.w.nasonia_vitripennis.GCF_000204545_1.fna.concat.fna.bam.no_mapq_filter.mincount2.fraction10	w.nasonia_vitripennis.GCF_000204545_1.ctg_50	108	0	100	0
Colias_hyale_78615.PL_1429.17351LK0021.vs.w.colias_hyale.CH_1004.v2.fna.w.nasonia_vitripennis.GCF_000204545_1.fna.concat.fna.bam.no_mapq_filter.mincount2.fraction10	w.nasonia_vitripennis.GCF_000204545_1.ctg_51	606	27	95.5446	44.5545
Colias_hyale_78615.PL_1429.17351LK0021.vs.w.colias_hyale.CH_1004.v2.fna.w.nasonia_vitripennis.GCF_000204545_1.fna.concat.fna.bam.no_mapq_filter.mincount2.fraction10	w.nasonia_vitripennis.GCF_000204545_1.ctg_52	0	0	nan	nan
Colias_hyale_78615.PL_1429.17351LK0021.vs.w.colias_hyale.CH_1004.v2.fna.w.nasonia_vitripennis.GCF_000204545_1.fna.concat.fna.bam.no_mapq_filter.mincount2.fraction10	w.nasonia_vitripennis.GCF_000204545_1.ctg_53	0	0	nan	nan
Colias_hyale_78615.PL_1429.17351LK0021.vs.w.colias_hyale.CH_1004.v2.fna.w.nasonia_vitripennis.GCF_000204545_1.fna.concat.fna.bam.no_mapq_filter.mincount2.fraction10	w.nasonia_vitripennis.GCF_000204545_1.ctg_54	0	0	nan	nan
Colias_hyale_78615.PL_1429.17351LK0021.vs.w.colias_hyale.CH_1004.v2.fna.w.nasonia_vitripennis.GCF_000204545_1.fna.concat.fna.bam.no_mapq_filter.mincount2.fraction10	w.nasonia_vitripennis.GCF_000204545_1.ctg_55	0	0	nan	nan
Colias_hyale_78615.PL_1429.17351LK0021.vs.w.colias_hyale.CH_1004.v2.fna.w.nasonia_vitripennis.GCF_000204545_1.fna.concat.fna.bam.no_mapq_filter.mincount2.fraction10	w.nasonia_vitripennis.GCF_000204545_1.ctg_56	0	0	nan	nan
Colias_hyale_78615.PL_1429.17351LK0021.vs.w.colias_hyale.CH_1004.v2.fna.w.nasonia_vitripennis.GCF_000204545_1.fna.concat.fna.bam.no_mapq_filter.mincount2.fraction10	w.nasonia_vitripennis.GCF_000204545_1.ctg_57	0	0	nan	nan
Colias_hyale_78615.PL_1429.17351LK0021.vs.w.colias_hyale.CH_1004.v2.fna.w.nasonia_vitripennis.GCF_000204545_1.fna.concat.fna.bam.no_mapq_filter.mincount2.fraction10	w.nasonia_vitripennis.GCF_000204545_1.ctg_58	932	26	97.2103	27.897
Colias_hyale_78615.PL_1429.17351LK0021.vs.w.colias_hyale.CH_1004.v2.fna.w.nasonia_vitripennis.GCF_000204545_1.fna.concat.fna.bam.no_mapq_filter.mincount2.fraction10	w.nasonia_vitripennis.GCF_000204545_1.ctg_59	267	0	100	0
Colias_hyale_78615.PL_1429.17351LK0021.vs.w.colias_hyale.CH_1004.v2.fna.w.nasonia_vitripennis.GCF_000204545_1.fna.concat.fna.bam.no_mapq_filter.mincount2.fraction10	w.nasonia_vitripennis.GCF_000204545_1.ctg_60	515	0	100	0
Colias_hyale_78615.PL_1429.17351LK0021.vs.w.colias_hyale.CH_1004.v2.fna.w.nasonia_vitripennis.GCF_000204545_1.fna.concat.fna.bam.no_mapq_filter.mincount2.fraction10	w.nasonia_vitripennis.GCF_000204545_1.ctg_61	196	0	100	0
Colias_hyale_78615.PL_1429.17351LK0021.vs.w.colias_hyale.CH_1004.v2.fna.w.nasonia_vitripennis.GCF_000204545_1.fna.concat.fna.bam.no_mapq_filter.mincount2.fraction10	w.nasonia_vitripennis.GCF_000204545_1.ctg_62	1173	0	100	0
Colias_hyale_78615.PL_1429.17351LK0021.vs.w.colias_hyale.CH_1004.v2.fna.w.nasonia_vitripennis.GCF_000204545_1.fna.concat.fna.bam.no_mapq_filter.mincount2.fraction10	w.nasonia_vitripennis.GCF_000204545_1.ctg_63	0	0	nan	nan
Colias_hyale_78615.PL_1429.17351LK0021.vs.w.colias_hyale.CH_1004.v2.fna.w.nasonia_vitripennis.GCF_000204545_1.fna.concat.fna.bam.no_mapq_filter.mincount2.fraction10	w.nasonia_vitripennis.GCF_000204545_1.ctg_64	1185	0	100	0
Colias_hyale_78615.PL_1429.17351LK0021.vs.w.colias_hyale.CH_1004.v2.fna.w.nasonia_vitripennis.GCF_000204545_1.fna.concat.fna.bam.no_mapq_filter.mincount2.fraction10	w.nasonia_vitripennis.GCF_000204545_1.ctg_65	0	0	nan	nan
Colias_hyale_78615.PL_1429.17351LK0021.vs.w.colias_hyale.CH_1004.v2.fna.w.nasonia_vitripennis.GCF_000204545_1.fna.concat.fna.bam.no_mapq_filter.mincount2.fraction10	w.nasonia_vitripennis.GCF_000204545_1.ctg_66	147	0	100	0
Colias_hyale_78615.PL_1429.17351LK0021.vs.w.colias_hyale.CH_1004.v2.fna.w.nasonia_vitripennis.GCF_000204545_1.fna.concat.fna.bam.no_mapq_filter.mincount2.fraction10	w.nasonia_vitripennis.GCF_000204545_1.ctg_67	1026	0	100	0
Colias_hyale_78615.PL_1429.17351LK0021.vs.w.colias_hyale.CH_1004.v2.fna.w.nasonia_vitripennis.GCF_000204545_1.fna.concat.fna.bam.no_mapq_filter.mincount2.fraction10	w.nasonia_vitripennis.GCF_000204545_1.ctg_68	12237	12	99.9019	0.980633
Colias_hyale_78615.PL_1429.17351LK0021.vs.w.colias_hyale.CH_1004.v2.fna.w.nasonia_vitripennis.GCF_000204545_1.fna.concat.fna.bam.no_mapq_filter.mincount2.fraction10	w.nasonia_vitripennis.GCF_000204545_1.ctg_69	3184	4	99.8744	1.25628
Colias_hyale_78615.PL_1429.17351LK0021.vs.w.colias_hyale.CH_1004.v2.fna.w.nasonia_vitripennis.GCF_000204545_1.fna.concat.fna.bam.no_mapq_filter.mincount2.fraction10	w.nasonia_vitripennis.GCF_000204545_1.ctg_70	1555	0	100	0
Colias_hyale_78615.PL_1429.17351LK0021.vs.w.colias_hyale.CH_1004.v2.fna.w.nasonia_vitripennis.GCF_000204545_1.fna.concat.fna.bam.no_mapq_filter.mincount2.fraction10	w.nasonia_vitripennis.GCF_000204545_1.ctg_71	83	0	100	0
Colias_hyale_78615.PL_1429.17351LK0021.vs.w.colias_hyale.CH_1004.v2.fna.w.nasonia_vitripennis.GCF_000204545_1.fna.concat.fna.bam.no_mapq_filter.mincount2.fraction10	w.nasonia_vitripennis.GCF_000204545_1.ctg_72	1561	0	100	0
Colias_hyale_78615.PL_1429.17351LK0021.vs.w.colias_hyale.CH_1004.v2.fna.w.nasonia_vitripennis.GCF_000204545_1.fna.concat.fna.bam.no_mapq_filter.mincount2.fraction10	w.nasonia_vitripennis.GCF_000204545_1.ctg_73	2669	3	99.8876	1.12402
Colias_hyale_78615.PL_1429.17351LK0021.vs.w.colias_hyale.CH_1004.v2.fna.w.nasonia_vitripennis.GCF_000204545_1.fna.concat.fna.bam.no_mapq_filter.mincount2.fraction10	w.nasonia_vitripennis.GCF_000204545_1.ctg_74	1689	1	99.9408	0.592066
Colias_hyale_78615.PL_1429.17351LK0021.vs.w.colias_hyale.CH_1004.v2.fna.w.nasonia_vitripennis.GCF_000204545_1.fna.concat.fna.bam.no_mapq_filter.mincount2.fraction10	w.nasonia_vitripennis.GCF_000204545_1.ctg_75	0	0	nan	nan
Colias_hyale_78615.PL_1429.17351LK0021.vs.w.colias_hyale.CH_1004.v2.fna.w.nasonia_vitripennis.GCF_000204545_1.fna.concat.fna.bam.no_mapq_filter.mincount2.fraction10	w.nasonia_vitripennis.GCF_000204545_1.ctg_76	1940	3	99.8454	1.54639
Colias_hyale_78615.PL_1429.17351LK0021.vs.w.colias_hyale.CH_1004.v2.fna.w.nasonia_vitripennis.GCF_000204545_1.fna.concat.fna.bam.no_mapq_filter.mincount2.fraction10	w.nasonia_vitripennis.GCF_000204545_1.ctg_77	403	0	100	0
Colias_hyale_78615.PL_1429.17351LK0021.vs.w.colias_hyale.CH_1004.v2.fna.w.nasonia_vitripennis.GCF_000204545_1.fna.concat.fna.bam.no_mapq_filter.mincount2.fraction10	w.nasonia_vitripennis.GCF_000204545_1.ctg_78	1117	1	99.9105	0.895255
Colias_hyale_78615.PL_1429.17351LK0021.vs.w.colias_hyale.CH_1004.v2.fna.w.nasonia_vitripennis.GCF_000204545_1.fna.concat.fna.bam.no_mapq_filter.mincount2.fraction10	w.nasonia_vitripennis.GCF_000204545_1.ctg_79	1174	0	100	0
Colias_hyale_78615.PL_1429.17351LK0021.vs.w.colias_hyale.CH_1004.v2.fna.w.nasonia_vitripennis.GCF_000204545_1.fna.concat.fna.bam.no_mapq_filter.mincount2.fraction10	w.nasonia_vitripennis.GCF_000204545_1.ctg_80	1478	1	99.9323	0.67659
Colias_hyale_78615.PL_1429.17351LK0021.vs.w.colias_hyale.CH_1004.v2.fna.w.nasonia_vitripennis.GCF_000204545_1.fna.concat.fna.bam.no_mapq_filter.mincount2.fraction10	w.nasonia_vitripennis.GCF_000204545_1.ctg_81	0	0	nan	nan
Colias_hyale_78615.PL_1429.17351LK0021.vs.w.colias_hyale.CH_1004.v2.fna.w.nasonia_vitripennis.GCF_000204545_1.fna.concat.fna.bam.no_mapq_filter.mincount2.fraction10	w.nasonia_vitripennis.GCF_000204545_1.ctg_82	371	14	96.2264	37.7358
Colias_hyale_78615.PL_1429.17351LK0021.vs.w.colias_hyale.CH_1004.v2.fna.w.nasonia_vitripennis.GCF_000204545_1.fna.concat.fna.bam.no_mapq_filter.mincount2.fraction10	w.nasonia_vitripennis.GCF_000204545_1.ctg_83	1427	0	100	0
Colias_hyale_78615.PL_1429.17351LK0021.vs.w.colias_hyale.CH_1004.v2.fna.w.nasonia_vitripennis.GCF_000204545_1.fna.concat.fna.bam.no_mapq_filter.mincount2.fraction10	w.nasonia_vitripennis.GCF_000204545_1.ctg_84	0	0	nan	nan
Colias_hyale_78615.PL_1429.17351LK0021.vs.w.colias_hyale.CH_1004.v2.fna.w.nasonia_vitripennis.GCF_000204545_1.fna.concat.fna.bam.no_mapq_filter.mincount2.fraction10	w.nasonia_vitripennis.GCF_000204545_1.ctg_85	0	0	nan	nan
Colias_hyale_78615.PL_1429.17351LK0021.vs.w.colias_hyale.CH_1004.v2.fna.w.nasonia_vitripennis.GCF_000204545_1.fna.concat.fna.bam.no_mapq_filter.mincount2.fraction10	w.nasonia_vitripennis.GCF_000204545_1.ctg_86	267	0	100	0
Colias_hyale_78615.PL_1429.17351LK0021.vs.w.colias_hyale.CH_1004.v2.fna.w.nasonia_vitripennis.GCF_000204545_1.fna.concat.fna.bam.no_mapq_filter.mincount2.fraction10	w.nasonia_vitripennis.GCF_000204545_1.ctg_87	0	0	nan	nan
Colias_hyale_78615.PL_1429.17351LK0021.vs.w.colias_hyale.CH_1004.v2.fna.w.nasonia_vitripennis.GCF_000204545_1.fna.concat.fna.bam.no_mapq_filter.mincount2.fraction10	w.nasonia_vitripennis.GCF_000204545_1.ctg_88	181	0	100	0
Colias_hyale_78615.PL_1429.17351LK0021.vs.w.colias_hyale.CH_1004.v2.fna.w.nasonia_vitripennis.GCF_000204545_1.fna.concat.fna.bam.no_mapq_filter.mincount2.fraction10	w.nasonia_vitripennis.GCF_000204545_1.ctg_89	2222	4	99.82	1.80018
Colias_hyale_78615.PL_1429.17351LK0021.vs.w.colias_hyale.CH_1004.v2.fna.w.nasonia_vitripennis.GCF_000204545_1.fna.concat.fna.bam.no_mapq_filter.mincount2.fraction10	w.nasonia_vitripennis.GCF_000204545_1.ctg_90	529	4	99.2439	7.56144
Colias_hyale_78615.PL_1429.17351LK0021.vs.w.colias_hyale.CH_1004.v2.fna.w.nasonia_vitripennis.GCF_000204545_1.fna.concat.fna.bam.no_mapq_filter.mincount2.fraction10	w.nasonia_vitripennis.GCF_000204545_1.ctg_91	2121	2	99.9057	0.942951
Colias_hyale_78615.PL_1429.17351LK0021.vs.w.colias_hyale.CH_1004.v2.fna.w.nasonia_vitripennis.GCF_000204545_1.fna.concat.fna.bam.no_mapq_filter.mincount2.fraction10	w.nasonia_vitripennis.GCF_000204545_1.ctg_92	2261	6	99.7346	2.65369
Colias_hyale_78615.PL_1429.17351LK0021.vs.w.colias_hyale.CH_1004.v2.fna.w.nasonia_vitripennis.GCF_000204545_1.fna.concat.fna.bam.no_mapq_filter.mincount2.fraction10	w.nasonia_vitripennis.GCF_000204545_1.ctg_93	2194	19	99.134	8.65998
Colias_hyale_78615.PL_1429.17351LK0021.vs.w.colias_hyale.CH_1004.v2.fna.w.nasonia_vitripennis.GCF_000204545_1.fna.concat.fna.bam.no_mapq_filter.mincount2.fraction10	w.nasonia_vitripennis.GCF_000204545_1.ctg_94	3568	7	99.8038	1.96188
Colias_hyale_78615.PL_1429.17351LK0021.vs.w.colias_hyale.CH_1004.v2.fna.w.nasonia_vitripennis.GCF_000204545_1.fna.concat.fna.bam.no_mapq_filter.mincount2.fraction10	w.nasonia_vitripennis.GCF_000204545_1.ctg_95	0	0	nan	nan
Colias_hyale_78615.PL_1429.17351LK0021.vs.w.colias_hyale.CH_1004.v2.fna.w.nasonia_vitripennis.GCF_000204545_1.fna.concat.fna.bam.no_mapq_filter.mincount2.fraction10	w.nasonia_vitripennis.GCF_000204545_1.ctg_96	3685	7	99.81	1.89959
Colias_hyale_78615.PL_1429.17351LK0021.vs.w.colias_hyale.CH_1004.v2.fna.w.nasonia_vitripennis.GCF_000204545_1.fna.concat.fna.bam.no_mapq_filter.mincount2.fraction10	w.nasonia_vitripennis.GCF_000204545_1.ctg_97	2683	6	99.7764	2.2363
Colias_hyale_78615.PL_1429.17351LK0021.vs.w.colias_hyale.CH_1004.v2.fna.w.nasonia_vitripennis.GCF_000204545_1.fna.concat.fna.bam.no_mapq_filter.mincount2.fraction10	w.nasonia_vitripennis.GCF_000204545_1.ctg_98	8265	16	99.8064	1.93587
Colias_hyale_78615.PL_1429.17351LK0021.vs.w.colias_hyale.CH_1004.v2.fna.w.nasonia_vitripennis.GCF_000204545_1.fna.concat.fna.bam.no_mapq_filter.mincount2.fraction10	w.nasonia_vitripennis.GCF_000204545_1.ctg_99	3487	5	99.8566	1.4339
Colias_hyale_78615.PL_1429.17351LK0021.vs.w.colias_hyale.CH_1004.v2.fna.w.nasonia_vitripennis.GCF_000204545_1.fna.concat.fna.bam.no_mapq_filter.mincount2.fraction10	w.nasonia_vitripennis.GCF_000204545_1.ctg_100	4906	27	99.4497	5.50347
Colias_hyale_78615.PL_1429.17351LK0021.vs.w.colias_hyale.CH_1004.v2.fna.w.nasonia_vitripennis.GCF_000204545_1.fna.concat.fna.bam.no_mapq_filter.mincount2.fraction10	w.nasonia_vitripennis.GCF_000204545_1.ctg_101	413	0	100	0
Colias_hyale_78615.PL_1429.17351LK0021.vs.w.colias_hyale.CH_1004.v2.fna.w.nasonia_vitripennis.GCF_000204545_1.fna.concat.fna.bam.no_mapq_filter.mincount2.fraction10	w.nasonia_vitripennis.GCF_000204545_1.ctg_102	493	0	100	0
Colias_hyale_78615.PL_1429.17351LK0021.vs.w.colias_hyale.CH_1004.v2.fna.w.nasonia_vitripennis.GCF_000204545_1.fna.concat.fna.bam.no_mapq_filter.mincount2.fraction10	w.nasonia_vitripennis.GCF_000204545_1.ctg_103	102	0	100	0
Colias_hyale_78615.PL_1429.17351LK0021.vs.w.colias_hyale.CH_1004.v2.fna.w.nasonia_vitripennis.GCF_000204545_1.fna.concat.fna.bam.no_mapq_filter.mincount2.fraction10	w.nasonia_vitripennis.GCF_000204545_1.ctg_104	9827	9	99.9084	0.915844
Colias_hyale_78615.PL_1429.17351LK0021.vs.w.colias_hyale.CH_1004.v2.fna.w.nasonia_vitripennis.GCF_000204545_1.fna.concat.fna.bam.no_mapq_filter.mincount2.fraction10	w.nasonia_vitripennis.GCF_000204545_1.ctg_105	5694	15	99.7366	2.63435
Colias_hyale_78615.PL_1429.17351LK0021.vs.w.colias_hyale.CH_1004.v2.fna.w.nasonia_vitripennis.GCF_000204545_1.fna.concat.fna.bam.no_mapq_filter.mincount2.fraction10	w.nasonia_vitripennis.GCF_000204545_1.ctg_106	1558	2	99.8716	1.2837
Colias_hyale_78615.PL_1429.17351LK0021.vs.w.colias_hyale.CH_1004.v2.fna.w.nasonia_vitripennis.GCF_000204545_1.fna.concat.fna.bam.no_mapq_filter.mincount2.fraction10	w.nasonia_vitripennis.GCF_000204545_1.ctg_107	282	0	100	0
Colias_hyale_78615.PL_1429.17351LK0021.vs.w.colias_hyale.CH_1004.v2.fna.w.nasonia_vitripennis.GCF_000204545_1.fna.concat.fna.bam.no_mapq_filter.mincount2.fraction10	w.nasonia_vitripennis.GCF_000204545_1.ctg_108	386	0	100	0
Colias_hyale_78615.PL_1429.17351LK0021.vs.w.colias_hyale.CH_1004.v2.fna.w.nasonia_vitripennis.GCF_000204545_1.fna.concat.fna.bam.no_mapq_filter.mincount2.fraction10	w.nasonia_vitripennis.GCF_000204545_1.ctg_109	3798	4	99.8947	1.05319
Colias_hyale_78615.PL_1429.17351LK0021.vs.w.colias_hyale.CH_1004.v2.fna.w.nasonia_vitripennis.GCF_000204545_1.fna.concat.fna.bam.no_mapq_filter.mincount2.fraction10	w.nasonia_vitripennis.GCF_000204545_1.ctg_110	247	0	100	0
Colias_hyale_78615.PL_1429.17351LK0021.vs.w.colias_hyale.CH_1004.v2.fna.w.nasonia_vitripennis.GCF_000204545_1.fna.concat.fna.bam.no_mapq_filter.mincount2.fraction10	w.nasonia_vitripennis.GCF_000204545_1.ctg_111	2705	6	99.7782	2.21811
Colias_hyale_78615.PL_1429.17351LK0021.vs.w.colias_hyale.CH_1004.v2.fna.w.nasonia_vitripennis.GCF_000204545_1.fna.concat.fna.bam.no_mapq_filter.mincount2.fraction10	w.nasonia_vitripennis.GCF_000204545_1.ctg_112	1126	3	99.7336	2.6643
Colias_hyale_78615.PL_1429.17351LK0021.vs.w.colias_hyale.CH_1004.v2.fna.w.nasonia_vitripennis.GCF_000204545_1.fna.concat.fna.bam.no_mapq_filter.mincount2.fraction10	w.nasonia_vitripennis.GCF_000204545_1.ctg_113	37053	42	99.8866	1.13351
Colias_hyale_78615.PL_1429.17351LK0021.vs.w.colias_hyale.CH_1004.v2.fna.w.nasonia_vitripennis.GCF_000204545_1.fna.concat.fna.bam.no_mapq_filter.mincount2.fraction10	w.nasonia_vitripennis.GCF_000204545_1.ctg_114	731	2	99.7264	2.73598
Colias_hyale_78615.PL_1429.17351LK0021.vs.w.colias_hyale.CH_1004.v2.fna.w.nasonia_vitripennis.GCF_000204545_1.fna.concat.fna.bam.no_mapq_filter.mincount2.fraction10	w.nasonia_vitripennis.GCF_000204545_1.ctg_115	1801	1	99.9445	0.555247
Colias_hyale_78615.PL_1429.17351LK0021.vs.w.colias_hyale.CH_1004.v2.fna.w.nasonia_vitripennis.GCF_000204545_1.fna.concat.fna.bam.no_mapq_filter.mincount2.fraction10	w.nasonia_vitripennis.GCF_000204545_1.ctg_116	3119	3	99.9038	0.961847
Colias_hyale_78615.PL_1429.17351LK0021.vs.w.colias_hyale.CH_1004.v2.fna.w.nasonia_vitripennis.GCF_000204545_1.fna.concat.fna.bam.no_mapq_filter.mincount2.fraction10	w.nasonia_vitripennis.GCF_000204545_1.ctg_117	7720	11	99.8575	1.42487
Colias_hyale_78615.PL_1429.17351LK0021.vs.w.colias_hyale.CH_1004.v2.fna.w.nasonia_vitripennis.GCF_000204545_1.fna.concat.fna.bam.no_mapq_filter.mincount2.fraction10	w.nasonia_vitripennis.GCF_000204545_1.ctg_118	7048	13	99.8156	1.84449
Colias_hyale_78615.PL_1429.17351LK0021.vs.w.colias_hyale.CH_1004.v2.fna.w.nasonia_vitripennis.GCF_000204545_1.fna.concat.fna.bam.no_mapq_filter.mincount2.fraction10	w.nasonia_vitripennis.GCF_000204545_1.ctg_119	529	0	100	0
Colias_hyale_78615.PL_1429.17351LK0021.vs.w.colias_hyale.CH_1004.v2.fna.w.nasonia_vitripennis.GCF_000204545_1.fna.concat.fna.bam.no_mapq_filter.mincount2.fraction10	w.nasonia_vitripennis.GCF_000204545_1.ctg_120	5501	9	99.8364	1.63607
Colias_hyale_78615.PL_1429.17351LK0021.vs.w.colias_hyale.CH_1004.v2.fna.w.nasonia_vitripennis.GCF_000204545_1.fna.concat.fna.bam.no_mapq_filter.mincount2.fraction10	w.nasonia_vitripennis.GCF_000204545_1.ctg_121	219	0	100	0
Colias_hyale_78615.PL_1429.17351LK0021.vs.w.colias_hyale.CH_1004.v2.fna.w.nasonia_vitripennis.GCF_000204545_1.fna.concat.fna.bam.no_mapq_filter.mincount2.fraction10	w.nasonia_vitripennis.GCF_000204545_1.ctg_122	10281	61	99.4067	5.93327
Colias_hyale_78615.PL_1429.17351LK0021.vs.w.colias_hyale.CH_1004.v2.fna.w.nasonia_vitripennis.GCF_000204545_1.fna.concat.fna.bam.no_mapq_filter.mincount2.fraction10	w.nasonia_vitripennis.GCF_000204545_1.ctg_123	452	0	100	0
Colias_hyale_78615.PL_1429.17351LK0021.vs.w.colias_hyale.CH_1004.v2.fna.w.nasonia_vitripennis.GCF_000204545_1.fna.concat.fna.bam.no_mapq_filter.mincount2.fraction10	w.nasonia_vitripennis.GCF_000204545_1.ctg_124	5990	23	99.616	3.83973
Colias_hyale_78615.PL_1429.17351LK0021.vs.w.colias_hyale.CH_1004.v2.fna.w.nasonia_vitripennis.GCF_000204545_1.fna.concat.fna.bam.no_mapq_filter.mincount2.fraction10	w.nasonia_vitripennis.GCF_000204545_1.ctg_125	5084	14	99.7246	2.75374
Colias_hyale_78615.PL_1429.17351LK0021.vs.w.colias_hyale.CH_1004.v2.fna.w.nasonia_vitripennis.GCF_000204545_1.fna.concat.fna.bam.no_mapq_filter.mincount2.fraction10	w.nasonia_vitripennis.GCF_000204545_1.ctg_126	3302	4	99.8789	1.21139
Colias_hyale_78615.PL_1429.17351LK0021.vs.w.colias_hyale.CH_1004.v2.fna.w.nasonia_vitripennis.GCF_000204545_1.fna.concat.fna.bam.no_mapq_filter.mincount2.fraction10	w.nasonia_vitripennis.GCF_000204545_1.ctg_127	584	3	99.4863	5.13699
Colias_hyale_78615.PL_1429.17351LK0021.vs.w.colias_hyale.CH_1004.v2.fna.w.nasonia_vitripennis.GCF_000204545_1.fna.concat.fna.bam.no_mapq_filter.mincount2.fraction10	w.nasonia_vitripennis.GCF_000204545_1.ctg_128	1880	0	100	0
Colias_hyale_78615.PL_1429.17351LK0021.vs.w.colias_hyale.CH_1004.v2.fna.w.nasonia_vitripennis.GCF_000204545_1.fna.concat.fna.bam.no_mapq_filter.mincount2.fraction10	w.nasonia_vitripennis.GCF_000204545_1.ctg_129	6326	5	99.921	0.790389
Colias_hyale_78615.PL_1429.17351LK0021.vs.w.colias_hyale.CH_1004.v2.fna.w.nasonia_vitripennis.GCF_000204545_1.fna.concat.fna.bam.no_mapq_filter.mincount2.fraction10	w.nasonia_vitripennis.GCF_000204545_1.ctg_130	108	0	100	0
Colias_hyale_78615.PL_1429.17351LK0021.vs.w.colias_hyale.CH_1004.v2.fna.w.nasonia_vitripennis.GCF_000204545_1.fna.concat.fna.bam.no_mapq_filter.mincount2.fraction10	w.nasonia_vitripennis.GCF_000204545_1.ctg_131	4439	4	99.9099	0.901104
Colias_hyale_78615.PL_1429.17351LK0021.vs.w.colias_hyale.CH_1004.v2.fna.w.nasonia_vitripennis.GCF_000204545_1.fna.concat.fna.bam.no_mapq_filter.mincount2.fraction10	w.nasonia_vitripennis.GCF_000204545_1.ctg_132	1397	0	100	0
Colias_hyale_78615.PL_1429.17351LK0021.vs.w.colias_hyale.CH_1004.v2.fna.w.nasonia_vitripennis.GCF_000204545_1.fna.concat.fna.bam.no_mapq_filter.mincount2.fraction10	w.nasonia_vitripennis.GCF_000204545_1.ctg_133	375	24	93.6	64
Colias_hyale_78615.PL_1429.17351LK0021.vs.w.colias_hyale.CH_1004.v2.fna.w.nasonia_vitripennis.GCF_000204545_1.fna.concat.fna.bam.no_mapq_filter.mincount2.fraction10	w.nasonia_vitripennis.GCF_000204545_1.ctg_134	0	0	nan	nan
Colias_hyale_78615.PL_1429.17351LK0021.vs.w.colias_hyale.CH_1004.v2.fna.w.nasonia_vitripennis.GCF_000204545_1.fna.concat.fna.bam.no_mapq_filter.mincount2.fraction10	w.nasonia_vitripennis.GCF_000204545_1.ctg_135	7008	9	99.8716	1.28425
Colias_hyale_78615.PL_1429.17351LK0021.vs.w.colias_hyale.CH_1004.v2.fna.w.nasonia_vitripennis.GCF_000204545_1.fna.concat.fna.bam.no_mapq_filter.mincount2.fraction10	w.nasonia_vitripennis.GCF_000204545_1.ctg_136	7272	11	99.8487	1.51265
Colias_hyale_78615.PL_1429.17351LK0021.vs.w.colias_hyale.CH_1004.v2.fna.w.nasonia_vitripennis.GCF_000204545_1.fna.concat.fna.bam.no_mapq_filter.mincount2.fraction10	w.nasonia_vitripennis.GCF_000204545_1.ctg_137	2511	2	99.9204	0.796495
Colias_hyale_78615.PL_1429.17351LK0021.vs.w.colias_hyale.CH_1004.v2.fna.w.nasonia_vitripennis.GCF_000204545_1.fna.concat.fna.bam.no_mapq_filter.mincount2.fraction10	w.nasonia_vitripennis.GCF_000204545_1.ctg_138	2612	10	99.6172	3.82848
Colias_hyale_78615.PL_1429.17351LK0021.vs.w.colias_hyale.CH_1004.v2.fna.w.nasonia_vitripennis.GCF_000204545_1.fna.concat.fna.bam.no_mapq_filter.mincount2.fraction10	w.nasonia_vitripennis.GCF_000204545_1.ctg_139	2339	1	99.9572	0.427533
Colias_hyale_78615.PL_1429.17351LK0021.vs.w.colias_hyale.CH_1004.v2.fna.w.nasonia_vitripennis.GCF_000204545_1.fna.concat.fna.bam.no_mapq_filter.mincount2.fraction10	w.nasonia_vitripennis.GCF_000204545_1.ctg_140	12883	27	99.7904	2.09579
Colias_hyale_78615.PL_1429.17351LK0021.vs.w.colias_hyale.CH_1004.v2.fna.w.nasonia_vitripennis.GCF_000204545_1.fna.concat.fna.bam.no_mapq_filter.mincount2.fraction10	w.nasonia_vitripennis.GCF_000204545_1.ctg_141	2827	2	99.9293	0.707464
Colias_hyale_78615.PL_1429.17351LK0021.vs.w.colias_hyale.CH_1004.v2.fna.w.nasonia_vitripennis.GCF_000204545_1.fna.concat.fna.bam.no_mapq_filter.mincount2.fraction10	w.nasonia_vitripennis.GCF_000204545_1.ctg_142	1008	6	99.4048	5.95238
Colias_hyale_78615.PL_1429.17351LK0021.vs.w.colias_hyale.CH_1004.v2.fna.w.nasonia_vitripennis.GCF_000204545_1.fna.concat.fna.bam.no_mapq_filter.mincount2.fraction10	w.nasonia_vitripennis.GCF_000204545_1.ctg_143	0	0	nan	nan
Colias_hyale_78615.PL_1429.17351LK0021.vs.w.colias_hyale.CH_1004.v2.fna.w.nasonia_vitripennis.GCF_000204545_1.fna.concat.fna.bam.no_mapq_filter.mincount2.fraction10	w.nasonia_vitripennis.GCF_000204545_1.ctg_144	6312	12	99.8099	1.90114
Colias_hyale_78615.PL_1429.17351LK0021.vs.w.colias_hyale.CH_1004.v2.fna.w.nasonia_vitripennis.GCF_000204545_1.fna.concat.fna.bam.no_mapq_filter.mincount2.fraction10	w.nasonia_vitripennis.GCF_000204545_1.ctg_145	1011	1	99.9011	0.98912
Colias_hyale_78615.PL_1429.17351LK0021.vs.w.colias_hyale.CH_1004.v2.fna.w.nasonia_vitripennis.GCF_000204545_1.fna.concat.fna.bam.no_mapq_filter.mincount2.fraction10	w.nasonia_vitripennis.GCF_000204545_1.ctg_146	9571	32	99.6657	3.34343
Colias_hyale_78615.PL_1429.17351LK0021.vs.w.colias_hyale.CH_1004.v2.fna.w.nasonia_vitripennis.GCF_000204545_1.fna.concat.fna.bam.no_mapq_filter.mincount2.fraction10	w.nasonia_vitripennis.GCF_000204545_1.ctg_147	102	0	100	0
Colias_hyale_78615.PL_1429.17351LK0021.vs.w.colias_hyale.CH_1004.v2.fna.w.nasonia_vitripennis.GCF_000204545_1.fna.concat.fna.bam.no_mapq_filter.mincount2.fraction10	w.nasonia_vitripennis.GCF_000204545_1.ctg_148	3534	3	99.9151	0.848896
Colias_hyale_78615.PL_1429.17351LK0021.vs.w.colias_hyale.CH_1004.v2.fna.w.nasonia_vitripennis.GCF_000204545_1.fna.concat.fna.bam.no_mapq_filter.mincount2.fraction10	w.nasonia_vitripennis.GCF_000204545_1.ctg_149	772	0	100	0
Colias_hyale_78615.PL_1429.17351LK0021.vs.w.colias_hyale.CH_1004.v2.fna.w.nasonia_vitripennis.GCF_000204545_1.fna.concat.fna.bam.no_mapq_filter.mincount2.fraction10	w.nasonia_vitripennis.GCF_000204545_1.ctg_150	0	0	nan	nan
Colias_hyale_78615.PL_1429.17351LK0021.vs.w.colias_hyale.CH_1004.v2.fna.w.nasonia_vitripennis.GCF_000204545_1.fna.concat.fna.bam.no_mapq_filter.mincount2.fraction10	w.nasonia_vitripennis.GCF_000204545_1.ctg_151	576	0	100	0
Colias_hyale_78615.PL_1429.17351LK0021.vs.w.colias_hyale.CH_1004.v2.fna.w.nasonia_vitripennis.GCF_000204545_1.fna.concat.fna.bam.no_mapq_filter.mincount2.fraction10	w.nasonia_vitripennis.GCF_000204545_1.ctg_152	5090	1	99.9804	0.196464
Colias_hyale_78615.PL_1429.17351LK0021.vs.w.colias_hyale.CH_1004.v2.fna.w.nasonia_vitripennis.GCF_000204545_1.fna.concat.fna.bam.no_mapq_filter.mincount2.fraction10	w.nasonia_vitripennis.GCF_000204545_1.ctg_153	4061	7	99.8276	1.72371
Colias_hyale_78615.PL_1429.17351LK0021.vs.w.colias_hyale.CH_1004.v2.fna.w.nasonia_vitripennis.GCF_000204545_1.fna.concat.fna.bam.no_mapq_filter.mincount2.fraction10	w.nasonia_vitripennis.GCF_000204545_1.ctg_154	2294	27	98.823	11.7698
Colias_hyale_78615.PL_1429.17351LK0021.vs.w.colias_hyale.CH_1004.v2.fna.w.nasonia_vitripennis.GCF_000204545_1.fna.concat.fna.bam.no_mapq_filter.mincount2.fraction10	w.nasonia_vitripennis.GCF_000204545_1.ctg_155	298	0	100	0
Colias_hyale_78615.PL_1429.17351LK0021.vs.w.colias_hyale.CH_1004.v2.fna.w.nasonia_vitripennis.GCF_000204545_1.fna.concat.fna.bam.no_mapq_filter.mincount2.fraction10	w.nasonia_vitripennis.GCF_000204545_1.ctg_156	95	0	100	0
Colias_hyale_78615.PL_1429.17351LK0021.vs.w.colias_hyale.CH_1004.v2.fna.w.nasonia_vitripennis.GCF_000204545_1.fna.concat.fna.bam.no_mapq_filter.mincount2.fraction10	w.nasonia_vitripennis.GCF_000204545_1.ctg_157	678	0	100	0
Colias_hyale_78615.PL_1429.17351LK0021.vs.w.colias_hyale.CH_1004.v2.fna.w.nasonia_vitripennis.GCF_000204545_1.fna.concat.fna.bam.no_mapq_filter.mincount2.fraction10	w.nasonia_vitripennis.GCF_000204545_1.ctg_158	0	0	nan	nan
Colias_hyale_78615.PL_1429.17351LK0021.vs.w.colias_hyale.CH_1004.v2.fna.w.nasonia_vitripennis.GCF_000204545_1.fna.concat.fna.bam.no_mapq_filter.mincount2.fraction10	w.nasonia_vitripennis.GCF_000204545_1.ctg_159	0	0	nan	nan
Colias_hyale_78615.PL_1429.17351LK0021.vs.w.colias_hyale.CH_1004.v2.fna.w.nasonia_vitripennis.GCF_000204545_1.fna.concat.fna.bam.no_mapq_filter.mincount2.fraction10	w.nasonia_vitripennis.GCF_000204545_1.ctg_160	366	0	100	0
Colias_hyale_78615.PL_1429.17351LK0021.vs.w.colias_hyale.CH_1004.v2.fna.w.nasonia_vitripennis.GCF_000204545_1.fna.concat.fna.bam.no_mapq_filter.mincount2.fraction10	w.nasonia_vitripennis.GCF_000204545_1.ctg_161	5793	16	99.7238	2.76195
Colias_hyale_78615.PL_1429.17351LK0021.vs.w.colias_hyale.CH_1004.v2.fna.w.nasonia_vitripennis.GCF_000204545_1.fna.concat.fna.bam.no_mapq_filter.mincount2.fraction10	w.nasonia_vitripennis.GCF_000204545_1.ctg_162	4849	27	99.4432	5.56816
Colias_hyale_78615.PL_1429.17351LK0021.vs.w.colias_hyale.CH_1004.v2.fna.w.nasonia_vitripennis.GCF_000204545_1.fna.concat.fna.bam.no_mapq_filter.mincount2.fraction10	w.nasonia_vitripennis.GCF_000204545_1.ctg_163	412	0	100	0
Colias_hyale_78615.PL_1429.17351LK0021.vs.w.colias_hyale.CH_1004.v2.fna.w.nasonia_vitripennis.GCF_000204545_1.fna.concat.fna.bam.no_mapq_filter.mincount2.fraction10	w.nasonia_vitripennis.GCF_000204545_1.ctg_164	654	0	100	0
Colias_hyale_78615.PL_1429.17351LK0021.vs.w.colias_hyale.CH_1004.v2.fna.w.nasonia_vitripennis.GCF_000204545_1.fna.concat.fna.bam.no_mapq_filter.mincount2.fraction10	w.nasonia_vitripennis.GCF_000204545_1.ctg_165	1825	2	99.8904	1.09589
Colias_hyale_78615.PL_1429.17351LK0021.vs.w.colias_hyale.CH_1004.v2.fna.w.nasonia_vitripennis.GCF_000204545_1.fna.concat.fna.bam.no_mapq_filter.mincount2.fraction10	w.nasonia_vitripennis.GCF_000204545_1.ctg_166	4462	2	99.9552	0.448229
Colias_hyale_78615.PL_1429.17351LK0021.vs.w.colias_hyale.CH_1004.v2.fna.w.nasonia_vitripennis.GCF_000204545_1.fna.concat.fna.bam.no_mapq_filter.mincount2.fraction10	w.nasonia_vitripennis.GCF_000204545_1.ctg_167	13949	18	99.871	1.29042
Colias_hyale_78615.PL_1429.17351LK0021.vs.w.colias_hyale.CH_1004.v2.fna.w.nasonia_vitripennis.GCF_000204545_1.fna.concat.fna.bam.no_mapq_filter.mincount2.fraction10	w.nasonia_vitripennis.GCF_000204545_1.ctg_168	2212	6	99.7288	2.71248
Colias_hyale_78615.PL_1429.17351LK0021.vs.w.colias_hyale.CH_1004.v2.fna.w.nasonia_vitripennis.GCF_000204545_1.fna.concat.fna.bam.no_mapq_filter.mincount2.fraction10	w.nasonia_vitripennis.GCF_000204545_1.ctg_169	6195	8	99.8709	1.29136
Colias_hyale_78615.PL_1429.17351LK0021.vs.w.colias_hyale.CH_1004.v2.fna.w.nasonia_vitripennis.GCF_000204545_1.fna.concat.fna.bam.no_mapq_filter.mincount2.fraction10	w.nasonia_vitripennis.GCF_000204545_1.ctg_170	4284	5	99.8833	1.16713
Colias_hyale_78615.PL_1429.17351LK0021.vs.w.colias_hyale.CH_1004.v2.fna.w.nasonia_vitripennis.GCF_000204545_1.fna.concat.fna.bam.no_mapq_filter.mincount2.fraction10	w.nasonia_vitripennis.GCF_000204545_1.ctg_171	0	0	nan	nan
Colias_hyale_78615.PL_1429.17351LK0021.vs.w.colias_hyale.CH_1004.v2.fna.w.nasonia_vitripennis.GCF_000204545_1.fna.concat.fna.bam.no_mapq_filter.mincount2.fraction10	w.nasonia_vitripennis.GCF_000204545_1.ctg_172	149	0	100	0
Colias_hyale_78615.PL_1429.17351LK0021.vs.w.colias_hyale.CH_1004.v2.fna.w.nasonia_vitripennis.GCF_000204545_1.fna.concat.fna.bam.no_mapq_filter.mincount2.fraction10	w.nasonia_vitripennis.GCF_000204545_1.ctg_173	0	0	nan	nan
Colias_hyale_78615.PL_1429.17351LK0021.vs.w.colias_hyale.CH_1004.v2.fna.w.nasonia_vitripennis.GCF_000204545_1.fna.concat.fna.bam.no_mapq_filter.mincount2.fraction10	w.nasonia_vitripennis.GCF_000204545_1.ctg_174	15838	29	99.8169	1.83104
Colias_hyale_78615.PL_1429.17351LK0021.vs.w.colias_hyale.CH_1004.v2.fna.w.nasonia_vitripennis.GCF_000204545_1.fna.concat.fna.bam.no_mapq_filter.mincount2.fraction10	w.nasonia_vitripennis.GCF_000204545_1.ctg_175	0	0	nan	nan
Colias_hyale_78615.PL_1429.17351LK0021.vs.w.colias_hyale.CH_1004.v2.fna.w.nasonia_vitripennis.GCF_000204545_1.fna.concat.fna.bam.no_mapq_filter.mincount2.fraction10	w.nasonia_vitripennis.GCF_000204545_1.ctg_176	4849	1	99.9794	0.206228
Colias_hyale_78615.PL_1429.17351LK0021.vs.w.colias_hyale.CH_1004.v2.fna.w.nasonia_vitripennis.GCF_000204545_1.fna.concat.fna.bam.no_mapq_filter.mincount2.fraction10	w.nasonia_vitripennis.GCF_000204545_1.ctg_177	4366	7	99.8397	1.6033
Colias_hyale_78615.PL_1429.17351LK0021.vs.w.colias_hyale.CH_1004.v2.fna.w.nasonia_vitripennis.GCF_000204545_1.fna.concat.fna.bam.no_mapq_filter.mincount2.fraction10	w.nasonia_vitripennis.GCF_000204545_1.ctg_178	2427	1	99.9588	0.412031
Colias_hyale_78615.PL_1429.17351LK0021.vs.w.colias_hyale.CH_1004.v2.fna.w.nasonia_vitripennis.GCF_000204545_1.fna.concat.fna.bam.no_mapq_filter.mincount2.fraction10	w.nasonia_vitripennis.GCF_000204545_1.ctg_179	0	0	nan	nan
Colias_hyale_78615.PL_1429.17351LK0021.vs.w.colias_hyale.CH_1004.v2.fna.w.nasonia_vitripennis.GCF_000204545_1.fna.concat.fna.bam.no_mapq_filter.mincount2.fraction10	w.nasonia_vitripennis.GCF_000204545_1.ctg_180	1370	1	99.927	0.729927
Colias_hyale_78615.PL_1429.17351LK0021.vs.w.colias_hyale.CH_1004.v2.fna.w.nasonia_vitripennis.GCF_000204545_1.fna.concat.fna.bam.no_mapq_filter.mincount2.fraction10	w.nasonia_vitripennis.GCF_000204545_1.ctg_181	7595	12	99.842	1.57999
Colias_hyale_78615.PL_1429.17351LK0021.vs.w.colias_hyale.CH_1004.v2.fna.w.nasonia_vitripennis.GCF_000204545_1.fna.concat.fna.bam.no_mapq_filter.mincount2.fraction10	w.nasonia_vitripennis.GCF_000204545_1.ctg_182	1456	0	100	0
Colias_hyale_78615.PL_1429.17351LK0021.vs.w.colias_hyale.CH_1004.v2.fna.w.nasonia_vitripennis.GCF_000204545_1.fna.concat.fna.bam.no_mapq_filter.mincount2.fraction10	w.nasonia_vitripennis.GCF_000204545_1.ctg_183	3274	1	99.9695	0.305437
Colias_hyale_78615.PL_1429.17351LK0021.vs.w.colias_hyale.CH_1004.v2.fna.w.nasonia_vitripennis.GCF_000204545_1.fna.concat.fna.bam.no_mapq_filter.mincount2.fraction10	w.nasonia_vitripennis.GCF_000204545_1.ctg_184	2249	2	99.9111	0.889284
Colias_hyale_78615.PL_1429.17351LK0021.vs.w.colias_hyale.CH_1004.v2.fna.w.nasonia_vitripennis.GCF_000204545_1.fna.concat.fna.bam.no_mapq_filter.mincount2.fraction10	w.nasonia_vitripennis.GCF_000204545_1.ctg_185	7495	12	99.8399	1.60107
Colias_hyale_78615.PL_1429.17351LK0021.vs.w.colias_hyale.CH_1004.v2.fna.w.nasonia_vitripennis.GCF_000204545_1.fna.concat.fna.bam.no_mapq_filter.mincount2.fraction10	w.nasonia_vitripennis.GCF_000204545_1.ctg_186	299	0	100	0
Colias_hyale_78615.PL_1429.17351LK0021.vs.w.colias_hyale.CH_1004.v2.fna.w.nasonia_vitripennis.GCF_000204545_1.fna.concat.fna.bam.no_mapq_filter.mincount2.fraction10	w.nasonia_vitripennis.GCF_000204545_1.ctg_187	1088	0	100	0
Colias_hyale_78615.PL_1429.17351LK0021.vs.w.colias_hyale.CH_1004.v2.fna.w.nasonia_vitripennis.GCF_000204545_1.fna.concat.fna.bam.no_mapq_filter.mincount2.fraction10	w.nasonia_vitripennis.GCF_000204545_1.ctg_188	277	0	100	0
Colias_hyale_78615.PL_1429.17351LK0021.vs.w.colias_hyale.CH_1004.v2.fna.w.nasonia_vitripennis.GCF_000204545_1.fna.concat.fna.bam.no_mapq_filter.mincount2.fraction10	w.nasonia_vitripennis.GCF_000204545_1.ctg_189	0	0	nan	nan
Colias_hyale_78615.PL_1429.17351LK0021.vs.w.colias_hyale.CH_1004.v2.fna.w.nasonia_vitripennis.GCF_000204545_1.fna.concat.fna.bam.no_mapq_filter.mincount2.fraction10	w.nasonia_vitripennis.GCF_000204545_1.ctg_190	1671	0	100	0
Colias_hyale_78615.PL_1429.17351LK0021.vs.w.colias_hyale.CH_1004.v2.fna.w.nasonia_vitripennis.GCF_000204545_1.fna.concat.fna.bam.no_mapq_filter.mincount2.fraction10	w.nasonia_vitripennis.GCF_000204545_1.ctg_191	1408	0	100	0
Colias_hyale_78615.PL_1429.17351LK0021.vs.w.colias_hyale.CH_1004.v2.fna.w.nasonia_vitripennis.GCF_000204545_1.fna.concat.fna.bam.no_mapq_filter.mincount2.fraction10	w.nasonia_vitripennis.GCF_000204545_1.ctg_192	694	0	100	0
Colias_hyale_78615.PL_1429.17351LK0021.vs.w.colias_hyale.CH_1004.v2.fna.w.nasonia_vitripennis.GCF_000204545_1.fna.concat.fna.bam.no_mapq_filter.mincount2.fraction10	w.nasonia_vitripennis.GCF_000204545_1.ctg_193	1042	0	100	0
Colias_hyale_78615.PL_1429.17351LK0021.vs.w.colias_hyale.CH_1004.v2.fna.w.nasonia_vitripennis.GCF_000204545_1.fna.concat.fna.bam.no_mapq_filter.mincount2.fraction10	w.nasonia_vitripennis.GCF_000204545_1.ctg_194	3118	15	99.5189	4.81078
Colias_hyale_78615.PL_1429.17351LK0021.vs.w.colias_hyale.CH_1004.v2.fna.w.nasonia_vitripennis.GCF_000204545_1.fna.concat.fna.bam.no_mapq_filter.mincount2.fraction10	w.nasonia_vitripennis.GCF_000204545_1.ctg_195	3019	15	99.5031	4.96853
Colias_hyale_78615.PL_1429.17351LK0021.vs.w.colias_hyale.CH_1004.v2.fna.w.nasonia_vitripennis.GCF_000204545_1.fna.concat.fna.bam.no_mapq_filter.mincount2.fraction10	w.nasonia_vitripennis.GCF_000204545_1.ctg_196	3093	6	99.806	1.93986
Colias_hyale_78615.PL_1429.17351LK0021.vs.w.colias_hyale.CH_1004.v2.fna.w.nasonia_vitripennis.GCF_000204545_1.fna.concat.fna.bam.no_mapq_filter.mincount2.fraction10	w.nasonia_vitripennis.GCF_000204545_1.ctg_197	1661	2	99.8796	1.20409
Colias_hyale_78615.PL_1429.17351LK0021.vs.w.colias_hyale.CH_1004.v2.fna.w.nasonia_vitripennis.GCF_000204545_1.fna.concat.fna.bam.no_mapq_filter.mincount2.fraction10	w.nasonia_vitripennis.GCF_000204545_1.ctg_198	3544	7	99.8025	1.97517
Colias_hyale_78615.PL_1429.17351LK0021.vs.w.colias_hyale.CH_1004.v2.fna.w.nasonia_vitripennis.GCF_000204545_1.fna.concat.fna.bam.no_mapq_filter.mincount2.fraction10	w.nasonia_vitripennis.GCF_000204545_1.ctg_199	3009	7	99.7674	2.32635
Colias_hyale_78615.PL_1429.17351LK0021.vs.w.colias_hyale.CH_1004.v2.fna.w.nasonia_vitripennis.GCF_000204545_1.fna.concat.fna.bam.no_mapq_filter.mincount2.fraction10	w.nasonia_vitripennis.GCF_000204545_1.ctg_200	3224	5	99.8449	1.55087
Colias_hyale_78615.PL_1429.17351LK0021.vs.w.colias_hyale.CH_1004.v2.fna.w.nasonia_vitripennis.GCF_000204545_1.fna.concat.fna.bam.no_mapq_filter.mincount2.fraction10	w.nasonia_vitripennis.GCF_000204545_1.ctg_201	0	0	nan	nan
Colias_hyale_78615.PL_1429.17351LK0021.vs.w.colias_hyale.CH_1004.v2.fna.w.nasonia_vitripennis.GCF_000204545_1.fna.concat.fna.bam.no_mapq_filter.mincount2.fraction10	w.nasonia_vitripennis.GCF_000204545_1.ctg_202	1269	11	99.1332	8.66824
Colias_hyale_78615.PL_1429.17351LK0021.vs.w.colias_hyale.CH_1004.v2.fna.w.nasonia_vitripennis.GCF_000204545_1.fna.concat.fna.bam.no_mapq_filter.mincount2.fraction10	w.nasonia_vitripennis.GCF_000204545_1.ctg_203	7881	11	99.8604	1.39576
Colias_hyale_78615.PL_1429.17351LK0021.vs.w.colias_hyale.CH_1004.v2.fna.w.nasonia_vitripennis.GCF_000204545_1.fna.concat.fna.bam.no_mapq_filter.mincount2.fraction10	w.nasonia_vitripennis.GCF_000204545_1.ctg_204	5632	2	99.9645	0.355114
Colias_hyale_78615.PL_1429.17351LK0021.vs.w.colias_hyale.CH_1004.v2.fna.w.nasonia_vitripennis.GCF_000204545_1.fna.concat.fna.bam.no_mapq_filter.mincount2.fraction10	w.nasonia_vitripennis.GCF_000204545_1.ctg_205	1015	10	99.0148	9.85222
Colias_hyale_78615.PL_1429.17351LK0021.vs.w.colias_hyale.CH_1004.v2.fna.w.nasonia_vitripennis.GCF_000204545_1.fna.concat.fna.bam.no_mapq_filter.mincount2.fraction10	w.nasonia_vitripennis.GCF_000204545_1.ctg_206	6485	2	99.9692	0.308404
Colias_hyale_78615.PL_1429.17351LK0021.vs.w.colias_hyale.CH_1004.v2.fna.w.nasonia_vitripennis.GCF_000204545_1.fna.concat.fna.bam.no_mapq_filter.mincount2.fraction10	w.nasonia_vitripennis.GCF_000204545_1.ctg_207	14461	21	99.8548	1.45218
Colias_hyale_78615.PL_1429.17351LK0021.vs.w.colias_hyale.CH_1004.v2.fna.w.nasonia_vitripennis.GCF_000204545_1.fna.concat.fna.bam.no_mapq_filter.mincount2.fraction10	w.nasonia_vitripennis.GCF_000204545_1.ctg_208	546	2	99.6337	3.663
Colias_hyale_78615.PL_1429.17351LK0021.vs.w.colias_hyale.CH_1004.v2.fna.w.nasonia_vitripennis.GCF_000204545_1.fna.concat.fna.bam.no_mapq_filter.mincount2.fraction10	w.nasonia_vitripennis.GCF_000204545_1.ctg_209	5521	13	99.7645	2.35465
Colias_hyale_78615.PL_1429.17351LK0021.vs.w.colias_hyale.CH_1004.v2.fna.w.nasonia_vitripennis.GCF_000204545_1.fna.concat.fna.bam.no_mapq_filter.mincount2.fraction10	w.nasonia_vitripennis.GCF_000204545_1.ctg_210	6197	18	99.7095	2.90463
Colias_hyale_78615.PL_1429.17351LK0021.vs.w.colias_hyale.CH_1004.v2.fna.w.nasonia_vitripennis.GCF_000204545_1.fna.concat.fna.bam.no_mapq_filter.mincount2.fraction10	w.nasonia_vitripennis.GCF_000204545_1.ctg_211	5195	33	99.3648	6.35226
Colias_hyale_78615.PL_1429.17351LK0021.vs.w.colias_hyale.CH_1004.v2.fna.w.nasonia_vitripennis.GCF_000204545_1.fna.concat.fna.bam.no_mapq_filter.mincount2.fraction10	w.nasonia_vitripennis.GCF_000204545_1.ctg_212	1909	4	99.7905	2.09534
Colias_hyale_78615.PL_1429.17351LK0021.vs.w.colias_hyale.CH_1004.v2.fna.w.nasonia_vitripennis.GCF_000204545_1.fna.concat.fna.bam.no_mapq_filter.mincount2.fraction10	w.nasonia_vitripennis.GCF_000204545_1.ctg_213	400	0	100	0
Colias_hyale_78615.PL_1429.17351LK0021.vs.w.colias_hyale.CH_1004.v2.fna.w.nasonia_vitripennis.GCF_000204545_1.fna.concat.fna.bam.no_mapq_filter.mincount2.fraction10	w.nasonia_vitripennis.GCF_000204545_1.ctg_214	2898	3	99.8965	1.0352
Colias_hyale_78615.PL_1429.17351LK0021.vs.w.colias_hyale.CH_1004.v2.fna.w.nasonia_vitripennis.GCF_000204545_1.fna.concat.fna.bam.no_mapq_filter.mincount2.fraction10	w.nasonia_vitripennis.GCF_000204545_1.ctg_215	2322	0	100	0
Colias_hyale_78615.PL_1429.17351LK0021.vs.w.colias_hyale.CH_1004.v2.fna.w.nasonia_vitripennis.GCF_000204545_1.fna.concat.fna.bam.no_mapq_filter.mincount2.fraction10	w.nasonia_vitripennis.GCF_000204545_1.ctg_216	863	0	100	0
Colias_hyale_78615.PL_1429.17351LK0021.vs.w.colias_hyale.CH_1004.v2.fna.w.nasonia_vitripennis.GCF_000204545_1.fna.concat.fna.bam.no_mapq_filter.mincount2.fraction10	w.nasonia_vitripennis.GCF_000204545_1.ctg_217	1528	4	99.7382	2.6178
Colias_hyale_78615.PL_1429.17351LK0021.vs.w.colias_hyale.CH_1004.v2.fna.w.nasonia_vitripennis.GCF_000204545_1.fna.concat.fna.bam.no_mapq_filter.mincount2.fraction10	w.nasonia_vitripennis.GCF_000204545_1.ctg_218	3526	2	99.9433	0.567215
Colias_hyale_78615.PL_1429.17351LK0021.vs.w.colias_hyale.CH_1004.v2.fna.w.nasonia_vitripennis.GCF_000204545_1.fna.concat.fna.bam.no_mapq_filter.mincount2.fraction10	w.nasonia_vitripennis.GCF_000204545_1.ctg_219	388	1	99.7423	2.57732
Colias_hyale_78615.PL_1429.17351LK0021.vs.w.colias_hyale.CH_1004.v2.fna.w.nasonia_vitripennis.GCF_000204545_1.fna.concat.fna.bam.no_mapq_filter.mincount2.fraction10	w.nasonia_vitripennis.GCF_000204545_1.ctg_220	11692	29	99.752	2.48033
Colias_hyale_78615.PL_1429.17351LK0021.vs.w.colias_hyale.CH_1004.v2.fna.w.nasonia_vitripennis.GCF_000204545_1.fna.concat.fna.bam.no_mapq_filter.mincount2.fraction10	w.nasonia_vitripennis.GCF_000204545_1.ctg_221	5373	6	99.8883	1.11669
Colias_hyale_78615.PL_1429.17351LK0021.vs.w.colias_hyale.CH_1004.v2.fna.w.nasonia_vitripennis.GCF_000204545_1.fna.concat.fna.bam.no_mapq_filter.mincount2.fraction10	w.nasonia_vitripennis.GCF_000204545_1.ctg_222	8163	15	99.8162	1.83756
Colias_hyale_78615.PL_1429.17351LK0021.vs.w.colias_hyale.CH_1004.v2.fna.w.nasonia_vitripennis.GCF_000204545_1.fna.concat.fna.bam.no_mapq_filter.mincount2.fraction10	w.nasonia_vitripennis.GCF_000204545_1.ctg_223	4378	6	99.863	1.37049
Colias_hyale_78615.PL_1429.17351LK0021.vs.w.colias_hyale.CH_1004.v2.fna.w.nasonia_vitripennis.GCF_000204545_1.fna.concat.fna.bam.no_mapq_filter.mincount2.fraction10	w.nasonia_vitripennis.GCF_000204545_1.ctg_224	10880	19	99.8254	1.74632
Colias_hyale_78615.PL_1429.17351LK0021.vs.w.colias_hyale.CH_1004.v2.fna.w.nasonia_vitripennis.GCF_000204545_1.fna.concat.fna.bam.no_mapq_filter.mincount2.fraction10	w.nasonia_vitripennis.GCF_000204545_1.ctg_225	0	0	nan	nan
Colias_hyale_78615.PL_1429.17351LK0021.vs.w.colias_hyale.CH_1004.v2.fna.w.nasonia_vitripennis.GCF_000204545_1.fna.concat.fna.bam.no_mapq_filter.mincount2.fraction10	w.nasonia_vitripennis.GCF_000204545_1.ctg_226	19670	47	99.7611	2.38943
Colias_hyale_78615.PL_1429.17351LK0021.vs.w.colias_hyale.CH_1004.v2.fna.w.nasonia_vitripennis.GCF_000204545_1.fna.concat.fna.bam.no_mapq_filter.mincount2.fraction10	w.nasonia_vitripennis.GCF_000204545_1.ctg_227	0	0	nan	nan
Colias_hyale_78615.PL_1429.17351LK0021.vs.w.colias_hyale.CH_1004.v2.fna.w.nasonia_vitripennis.GCF_000204545_1.fna.concat.fna.bam.no_mapq_filter.mincount2.fraction10	w.nasonia_vitripennis.GCF_000204545_1.ctg_228	13439	18	99.8661	1.33939
Colias_hyale_78615.PL_1429.17351LK0021.vs.w.colias_hyale.CH_1004.v2.fna.w.nasonia_vitripennis.GCF_000204545_1.fna.concat.fna.bam.no_mapq_filter.mincount2.fraction10	w.nasonia_vitripennis.GCF_000204545_1.ctg_229	627	1	99.8405	1.5949
Colias_hyale_78615.PL_1429.17351LK0021.vs.w.colias_hyale.CH_1004.v2.fna.w.nasonia_vitripennis.GCF_000204545_1.fna.concat.fna.bam.no_mapq_filter.mincount2.fraction10	w.nasonia_vitripennis.GCF_000204545_1.ctg_230	2357	2	99.9151	0.848536
Colias_hyale_78615.PL_1429.17351LK0021.vs.w.colias_hyale.CH_1004.v2.fna.w.nasonia_vitripennis.GCF_000204545_1.fna.concat.fna.bam.no_mapq_filter.mincount2.fraction10	w.nasonia_vitripennis.GCF_000204545_1.ctg_231	7123	28	99.6069	3.93093
Colias_hyale_78615.PL_1429.17351LK0021.vs.w.colias_hyale.CH_1004.v2.fna.w.nasonia_vitripennis.GCF_000204545_1.fna.concat.fna.bam.no_mapq_filter.mincount2.fraction10	w.nasonia_vitripennis.GCF_000204545_1.ctg_232	415	2	99.5181	4.81928
Colias_hyale_78615.PL_1429.17351LK0021.vs.w.colias_hyale.CH_1004.v2.fna.w.nasonia_vitripennis.GCF_000204545_1.fna.concat.fna.bam.no_mapq_filter.mincount2.fraction10	w.nasonia_vitripennis.GCF_000204545_1.ctg_233	5018	5	99.9004	0.996413
Colias_hyale_78615.PL_1429.17351LK0021.vs.w.colias_hyale.CH_1004.v2.fna.w.nasonia_vitripennis.GCF_000204545_1.fna.concat.fna.bam.no_mapq_filter.mincount2.fraction10	w.nasonia_vitripennis.GCF_000204545_1.ctg_234	5359	27	99.4962	5.03825
Colias_hyale_78615.PL_1429.17351LK0021.vs.w.colias_hyale.CH_1004.v2.fna.w.nasonia_vitripennis.GCF_000204545_1.fna.concat.fna.bam.no_mapq_filter.mincount2.fraction10	w.nasonia_vitripennis.GCF_000204545_1.ctg_235	3756	5	99.8669	1.3312
Colias_hyale_78615.PL_1429.17351LK0021.vs.w.colias_hyale.CH_1004.v2.fna.w.nasonia_vitripennis.GCF_000204545_1.fna.concat.fna.bam.no_mapq_filter.mincount2.fraction10	w.nasonia_vitripennis.GCF_000204545_1.ctg_236	0	0	nan	nan
Colias_hyale_78615.PL_1429.17351LK0021.vs.w.colias_hyale.CH_1004.v2.fna.w.nasonia_vitripennis.GCF_000204545_1.fna.concat.fna.bam.no_mapq_filter.mincount2.fraction10	w.nasonia_vitripennis.GCF_000204545_1.ctg_237	1705	4	99.7654	2.34604
Colias_hyale_78615.PL_1429.17351LK0021.vs.w.colias_hyale.CH_1004.v2.fna.w.nasonia_vitripennis.GCF_000204545_1.fna.concat.fna.bam.no_mapq_filter.mincount2.fraction10	w.nasonia_vitripennis.GCF_000204545_1.ctg_238	0	0	nan	nan
Colias_hyale_78615.PL_1429.17351LK0021.vs.w.colias_hyale.CH_1004.v2.fna.w.nasonia_vitripennis.GCF_000204545_1.fna.concat.fna.bam.no_mapq_filter.mincount2.fraction10	w.nasonia_vitripennis.GCF_000204545_1.ctg_239	8831	22	99.7509	2.49122
Colias_hyale_78615.PL_1429.17351LK0021.vs.w.colias_hyale.CH_1004.v2.fna.w.nasonia_vitripennis.GCF_000204545_1.fna.concat.fna.bam.no_mapq_filter.mincount2.fraction10	w.nasonia_vitripennis.GCF_000204545_1.ctg_240	3722	9	99.7582	2.41805
Colias_hyale_78615.PL_1429.17351LK0021.vs.w.colias_hyale.CH_1004.v2.fna.w.nasonia_vitripennis.GCF_000204545_1.fna.concat.fna.bam.no_mapq_filter.mincount2.fraction10	w.nasonia_vitripennis.GCF_000204545_1.ctg_241	0	0	nan	nan
Colias_hyale_78615.PL_1429.17351LK0021.vs.w.colias_hyale.CH_1004.v2.fna.w.nasonia_vitripennis.GCF_000204545_1.fna.concat.fna.bam.no_mapq_filter.mincount2.fraction10	w.nasonia_vitripennis.GCF_000204545_1.ctg_242	1576	5	99.6827	3.17259
Colias_hyale_78615.PL_1429.17351LK0021.vs.w.colias_hyale.CH_1004.v2.fna.w.nasonia_vitripennis.GCF_000204545_1.fna.concat.fna.bam.no_mapq_filter.mincount2.fraction10	w.nasonia_vitripennis.GCF_000204545_1.ctg_243	4673	32	99.3152	6.84785
Colias_hyale_78615.PL_1429.17351LK0021.vs.w.colias_hyale.CH_1004.v2.fna.w.nasonia_vitripennis.GCF_000204545_1.fna.concat.fna.bam.no_mapq_filter.mincount2.fraction10	w.nasonia_vitripennis.GCF_000204545_1.ctg_244	19599	51	99.7398	2.60217
Colias_hyale_78615.PL_1429.17351LK0021.vs.w.colias_hyale.CH_1004.v2.fna.w.nasonia_vitripennis.GCF_000204545_1.fna.concat.fna.bam.no_mapq_filter.mincount2.fraction10	w.nasonia_vitripennis.GCF_000204545_1.ctg_245	5598	3	99.9464	0.535906
Colias_hyale_78615.PL_1429.17351LK0021.vs.w.colias_hyale.CH_1004.v2.fna.w.nasonia_vitripennis.GCF_000204545_1.fna.concat.fna.bam.no_mapq_filter.mincount2.fraction10	w.nasonia_vitripennis.GCF_000204545_1.ctg_246	7324	10	99.8635	1.36537
Colias_hyale_78615.PL_1429.17351LK0021.vs.w.colias_hyale.CH_1004.v2.fna.w.nasonia_vitripennis.GCF_000204545_1.fna.concat.fna.bam.no_mapq_filter.mincount2.fraction10	w.nasonia_vitripennis.GCF_000204545_1.ctg_247	4573	5	99.8907	1.09337
Colias_hyale_78615.PL_1429.17351LK0021.vs.w.colias_hyale.CH_1004.v2.fna.w.nasonia_vitripennis.GCF_000204545_1.fna.concat.fna.bam.no_mapq_filter.mincount2.fraction10	w.nasonia_vitripennis.GCF_000204545_1.ctg_248	1873	3	99.8398	1.60171
Colias_hyale_78615.PL_1429.17351LK0021.vs.w.colias_hyale.CH_1004.v2.fna.w.nasonia_vitripennis.GCF_000204545_1.fna.concat.fna.bam.no_mapq_filter.mincount2.fraction10	w.nasonia_vitripennis.GCF_000204545_1.ctg_249	633	0	100	0
Colias_hyale_78615.PL_1429.17351LK0021.vs.w.colias_hyale.CH_1004.v2.fna.w.nasonia_vitripennis.GCF_000204545_1.fna.concat.fna.bam.no_mapq_filter.mincount2.fraction10	w.nasonia_vitripennis.GCF_000204545_1.ctg_250	3530	9	99.745	2.54958
Colias_hyale_78615.PL_1429.17351LK0021.vs.w.colias_hyale.CH_1004.v2.fna.w.nasonia_vitripennis.GCF_000204545_1.fna.concat.fna.bam.no_mapq_filter.mincount2.fraction10	w.nasonia_vitripennis.GCF_000204545_1.ctg_251	8559	16	99.8131	1.86938
Colias_hyale_78615.PL_1429.17351LK0021.vs.w.colias_hyale.CH_1004.v2.fna.w.nasonia_vitripennis.GCF_000204545_1.fna.concat.fna.bam.no_mapq_filter.mincount2.fraction10	w.nasonia_vitripennis.GCF_000204545_1.ctg_252	3778	3	99.9206	0.794071
Colias_hyale_78615.PL_1429.17351LK0021.vs.w.colias_hyale.CH_1004.v2.fna.w.nasonia_vitripennis.GCF_000204545_1.fna.concat.fna.bam.no_mapq_filter.mincount2.fraction10	w.nasonia_vitripennis.GCF_000204545_1.ctg_253	11646	6	99.9485	0.515198
Colias_hyale_78615.PL_1429.17351LK0021.vs.w.colias_hyale.CH_1004.v2.fna.w.nasonia_vitripennis.GCF_000204545_1.fna.concat.fna.bam.no_mapq_filter.mincount2.fraction10	w.nasonia_vitripennis.GCF_000204545_1.ctg_254	280	0	100	0
Colias_hyale_78615.PL_1429.17351LK0021.vs.w.colias_hyale.CH_1004.v2.fna.w.nasonia_vitripennis.GCF_000204545_1.fna.concat.fna.bam.no_mapq_filter.mincount2.fraction10	w.nasonia_vitripennis.GCF_000204545_1.ctg_255	3932	0	100	0
Colias_hyale_78615.PL_1429.17351LK0021.vs.w.colias_hyale.CH_1004.v2.fna.w.nasonia_vitripennis.GCF_000204545_1.fna.concat.fna.bam.no_mapq_filter.mincount2.fraction10	w.nasonia_vitripennis.GCF_000204545_1.ctg_256	6687	4	99.9402	0.598176
Colias_hyale_78615.PL_1429.17351LK0021.vs.w.colias_hyale.CH_1004.v2.fna.w.nasonia_vitripennis.GCF_000204545_1.fna.concat.fna.bam.no_mapq_filter.mincount2.fraction10	w.nasonia_vitripennis.GCF_000204545_1.ctg_257	5757	21	99.6352	3.64773
Colias_hyale_78615.PL_1429.17351LK0021.vs.w.colias_hyale.CH_1004.v2.fna.w.nasonia_vitripennis.GCF_000204545_1.fna.concat.fna.bam.no_mapq_filter.mincount2.fraction10	w.nasonia_vitripennis.GCF_000204545_1.ctg_258	952	0	100	0
Colias_hyale_78615.PL_1429.17351LK0021.vs.w.colias_hyale.CH_1004.v2.fna.w.nasonia_vitripennis.GCF_000204545_1.fna.concat.fna.bam.no_mapq_filter.mincount2.fraction10	w.nasonia_vitripennis.GCF_000204545_1.ctg_259	0	0	nan	nan
Colias_hyale_78615.PL_1429.17351LK0021.vs.w.colias_hyale.CH_1004.v2.fna.w.nasonia_vitripennis.GCF_000204545_1.fna.concat.fna.bam.no_mapq_filter.mincount2.fraction10	w.nasonia_vitripennis.GCF_000204545_1.ctg_260	0	0	nan	nan
Colias_hyale_78615.PL_1429.17351LK0021.vs.w.colias_hyale.CH_1004.v2.fna.w.nasonia_vitripennis.GCF_000204545_1.fna.concat.fna.bam.no_mapq_filter.mincount2.fraction10	w.nasonia_vitripennis.GCF_000204545_1.ctg_261	202	0	100	0
Colias_hyale_78615.PL_1429.17351LK0021.vs.w.colias_hyale.CH_1004.v2.fna.w.nasonia_vitripennis.GCF_000204545_1.fna.concat.fna.bam.no_mapq_filter.mincount2.fraction10	w.nasonia_vitripennis.GCF_000204545_1.ctg_262	0	0	nan	nan
Colias_hyale_78615.PL_1429.17351LK0021.vs.w.colias_hyale.CH_1004.v2.fna.w.nasonia_vitripennis.GCF_000204545_1.fna.concat.fna.bam.no_mapq_filter.mincount2.fraction10	w.nasonia_vitripennis.GCF_000204545_1.ctg_263	324	0	100	0
Colias_hyale_78615.PL_1429.17351LK0021.vs.w.colias_hyale.CH_1004.v2.fna.w.nasonia_vitripennis.GCF_000204545_1.fna.concat.fna.bam.no_mapq_filter.mincount2.fraction10	w.nasonia_vitripennis.GCF_000204545_1.ctg_264	0	0	nan	nan
Colias_hyale_78615.PL_1429.17351LK0021.vs.w.colias_hyale.CH_1004.v2.fna.w.nasonia_vitripennis.GCF_000204545_1.fna.concat.fna.bam.no_mapq_filter.mincount2.fraction10	w.nasonia_vitripennis.GCF_000204545_1.ctg_265	1057	3	99.7162	2.83822
Colias_hyale_78615.PL_1429.17351LK0021.vs.w.colias_hyale.CH_1004.v2.fna.w.nasonia_vitripennis.GCF_000204545_1.fna.concat.fna.bam.no_mapq_filter.mincount2.fraction10	w.nasonia_vitripennis.GCF_000204545_1.ctg_266	0	0	nan	nan
Colias_hyale_78615.PL_1429.17351LK0021.vs.w.colias_hyale.CH_1004.v2.fna.w.nasonia_vitripennis.GCF_000204545_1.fna.concat.fna.bam.no_mapq_filter.mincount2.fraction10	w.nasonia_vitripennis.GCF_000204545_1.ctg_267	2487	8	99.6783	3.21673
Colias_hyale_78615.PL_1429.17351LK0021.vs.w.colias_hyale.CH_1004.v2.fna.w.nasonia_vitripennis.GCF_000204545_1.fna.concat.fna.bam.no_mapq_filter.mincount2.fraction10	w.nasonia_vitripennis.GCF_000204545_1.ctg_268	0	0	nan	nan
Colias_hyale_78615.PL_1429.17351LK0021.vs.w.colias_hyale.CH_1004.v2.fna.w.nasonia_vitripennis.GCF_000204545_1.fna.concat.fna.bam.no_mapq_filter.mincount2.fraction10	w.nasonia_vitripennis.GCF_000204545_1.ctg_269	2569	8	99.6886	3.11405
Colias_hyale_78615.PL_1429.17351LK0021.vs.w.colias_hyale.CH_1004.v2.fna.w.nasonia_vitripennis.GCF_000204545_1.fna.concat.fna.bam.no_mapq_filter.mincount2.fraction10	w.nasonia_vitripennis.GCF_000204545_1.ctg_270	4572	3	99.9344	0.656168
Colias_hyale_78615.PL_1429.17351LK0021.vs.w.colias_hyale.CH_1004.v2.fna.w.nasonia_vitripennis.GCF_000204545_1.fna.concat.fna.bam.no_mapq_filter.mincount2.fraction10	w.nasonia_vitripennis.GCF_000204545_1.ctg_271	760	8	98.9474	10.5263
Colias_hyale_78615.PL_1429.17351LK0021.vs.w.colias_hyale.CH_1004.v2.fna.w.nasonia_vitripennis.GCF_000204545_1.fna.concat.fna.bam.no_mapq_filter.mincount2.fraction10	w.nasonia_vitripennis.GCF_000204545_1.ctg_272	0	0	nan	nan
Colias_hyale_78615.PL_1429.17351LK0021.vs.w.colias_hyale.CH_1004.v2.fna.w.nasonia_vitripennis.GCF_000204545_1.fna.concat.fna.bam.no_mapq_filter.mincount2.fraction10	w.nasonia_vitripennis.GCF_000204545_1.ctg_273	717	0	100	0
Colias_hyale_78615.PL_1429.17351LK0021.vs.w.colias_hyale.CH_1004.v2.fna.w.nasonia_vitripennis.GCF_000204545_1.fna.concat.fna.bam.no_mapq_filter.mincount2.fraction10	w.nasonia_vitripennis.GCF_000204545_1.ctg_274	9163	18	99.8036	1.96442
Colias_hyale_78615.PL_1429.17351LK0021.vs.w.colias_hyale.CH_1004.v2.fna.w.nasonia_vitripennis.GCF_000204545_1.fna.concat.fna.bam.no_mapq_filter.mincount2.fraction10	w.nasonia_vitripennis.GCF_000204545_1.ctg_275	3744	5	99.8665	1.33547
Colias_hyale_78615.PL_1429.17351LK0021.vs.w.colias_hyale.CH_1004.v2.fna.w.nasonia_vitripennis.GCF_000204545_1.fna.concat.fna.bam.no_mapq_filter.mincount2.fraction10	w.nasonia_vitripennis.GCF_000204545_1.ctg_276	7291	10	99.8628	1.37155
Colias_hyale_78615.PL_1429.17351LK0021.vs.w.colias_hyale.CH_1004.v2.fna.w.nasonia_vitripennis.GCF_000204545_1.fna.concat.fna.bam.no_mapq_filter.mincount2.fraction10	w.nasonia_vitripennis.GCF_000204545_1.ctg_277	348	0	100	0
Colias_hyale_78615.PL_1429.17351LK0021.vs.w.colias_hyale.CH_1004.v2.fna.w.nasonia_vitripennis.GCF_000204545_1.fna.concat.fna.bam.no_mapq_filter.mincount2.fraction10	w.nasonia_vitripennis.GCF_000204545_1.ctg_278	7719	10	99.8704	1.2955
Colias_hyale_78615.PL_1429.17351LK0021.vs.w.colias_hyale.CH_1004.v2.fna.w.nasonia_vitripennis.GCF_000204545_1.fna.concat.fna.bam.no_mapq_filter.mincount2.fraction10	w.nasonia_vitripennis.GCF_000204545_1.ctg_279	4347	9	99.793	2.07039
Colias_hyale_78615.PL_1429.17351LK0021.vs.w.colias_hyale.CH_1004.v2.fna.w.nasonia_vitripennis.GCF_000204545_1.fna.concat.fna.bam.no_mapq_filter.mincount2.fraction10	w.nasonia_vitripennis.GCF_000204545_1.ctg_280	415	0	100	0
Colias_hyale_78615.PL_1429.17351LK0021.vs.w.colias_hyale.CH_1004.v2.fna.w.nasonia_vitripennis.GCF_000204545_1.fna.concat.fna.bam.no_mapq_filter.mincount2.fraction10	w.nasonia_vitripennis.GCF_000204545_1.ctg_281	5579	2	99.9642	0.358487
Colias_hyale_78615.PL_1429.17351LK0021.vs.w.colias_hyale.CH_1004.v2.fna.w.nasonia_vitripennis.GCF_000204545_1.fna.concat.fna.bam.no_mapq_filter.mincount2.fraction10	w.nasonia_vitripennis.GCF_000204545_1.ctg_282	1217	15	98.7675	12.3254
Colias_hyale_78615.PL_1429.17351LK0021.vs.w.colias_hyale.CH_1004.v2.fna.w.nasonia_vitripennis.GCF_000204545_1.fna.concat.fna.bam.no_mapq_filter.mincount2.fraction10	w.nasonia_vitripennis.GCF_000204545_1.ctg_283	1603	0	100	0
Colias_hyale_78615.PL_1429.17351LK0021.vs.w.colias_hyale.CH_1004.v2.fna.w.nasonia_vitripennis.GCF_000204545_1.fna.concat.fna.bam.no_mapq_filter.mincount2.fraction10	w.nasonia_vitripennis.GCF_000204545_1.ctg_284	3804	79	97.9232	20.7676
Colias_hyale_78615.PL_1429.17351LK0021.vs.w.colias_hyale.CH_1004.v2.fna.w.nasonia_vitripennis.GCF_000204545_1.fna.concat.fna.bam.no_mapq_filter.mincount2.fraction10	w.nasonia_vitripennis.GCF_000204545_1.ctg_285	4015	3	99.9253	0.747198
Colias_hyale_78615.PL_1429.17351LK0021.vs.w.colias_hyale.CH_1004.v2.fna.w.nasonia_vitripennis.GCF_000204545_1.fna.concat.fna.bam.no_mapq_filter.mincount2.fraction10	w.nasonia_vitripennis.GCF_000204545_1.ctg_286	1319	5	99.6209	3.79075
Colias_hyale_78615.PL_1429.17351LK0021.vs.w.colias_hyale.CH_1004.v2.fna.w.nasonia_vitripennis.GCF_000204545_1.fna.concat.fna.bam.no_mapq_filter.mincount2.fraction10	w.nasonia_vitripennis.GCF_000204545_1.ctg_287	787	0	100	0
Colias_hyale_78615.PL_1429.17351LK0021.vs.w.colias_hyale.CH_1004.v2.fna.w.nasonia_vitripennis.GCF_000204545_1.fna.concat.fna.bam.no_mapq_filter.mincount2.fraction10	w.nasonia_vitripennis.GCF_000204545_1.ctg_288	7703	6	99.9221	0.778917
Colias_hyale_78615.PL_1429.17351LK0021.vs.w.colias_hyale.CH_1004.v2.fna.w.nasonia_vitripennis.GCF_000204545_1.fna.concat.fna.bam.no_mapq_filter.mincount2.fraction10	w.nasonia_vitripennis.GCF_000204545_1.ctg_289	2010	0	100	0
Colias_hyale_78615.PL_1429.17351LK0021.vs.w.colias_hyale.CH_1004.v2.fna.w.nasonia_vitripennis.GCF_000204545_1.fna.concat.fna.bam.no_mapq_filter.mincount2.fraction10	w.nasonia_vitripennis.GCF_000204545_1.ctg_290	1662	32	98.0746	19.2539
Colias_hyale_78615.PL_1429.17351LK0021.vs.w.colias_hyale.CH_1004.v2.fna.w.nasonia_vitripennis.GCF_000204545_1.fna.concat.fna.bam.no_mapq_filter.mincount2.fraction10	w.nasonia_vitripennis.GCF_000204545_1.ctg_291	0	0	nan	nan
Colias_hyale_78615.PL_1429.17351LK0021.vs.w.colias_hyale.CH_1004.v2.fna.w.nasonia_vitripennis.GCF_000204545_1.fna.concat.fna.bam.no_mapq_filter.mincount2.fraction10	w.nasonia_vitripennis.GCF_000204545_1.ctg_292	0	0	nan	nan
Colias_hyale_78615.PL_1429.17351LK0021.vs.w.colias_hyale.CH_1004.v2.fna.w.nasonia_vitripennis.GCF_000204545_1.fna.concat.fna.bam.no_mapq_filter.mincount2.fraction10	w.nasonia_vitripennis.GCF_000204545_1.ctg_293	2075	2	99.9036	0.963855
Colias_hyale_78615.PL_1429.17351LK0021.vs.w.colias_hyale.CH_1004.v2.fna.w.nasonia_vitripennis.GCF_000204545_1.fna.concat.fna.bam.no_mapq_filter.mincount2.fraction10	w.nasonia_vitripennis.GCF_000204545_1.ctg_294	5800	5	99.9138	0.862069
Colias_hyale_78615.PL_1429.17351LK0021.vs.w.colias_hyale.CH_1004.v2.fna.w.nasonia_vitripennis.GCF_000204545_1.fna.concat.fna.bam.no_mapq_filter.mincount2.fraction10	w.nasonia_vitripennis.GCF_000204545_1.ctg_295	2567	4	99.8442	1.55824
Colias_hyale_78615.PL_1429.17351LK0021.vs.w.colias_hyale.CH_1004.v2.fna.w.nasonia_vitripennis.GCF_000204545_1.fna.concat.fna.bam.no_mapq_filter.mincount2.fraction10	w.nasonia_vitripennis.GCF_000204545_1.ctg_296	3906	9	99.7696	2.30415
Colias_hyale_78615.PL_1429.17351LK0021.vs.w.colias_hyale.CH_1004.v2.fna.w.nasonia_vitripennis.GCF_000204545_1.fna.concat.fna.bam.no_mapq_filter.mincount2.fraction10	w.nasonia_vitripennis.GCF_000204545_1.ctg_297	0	0	nan	nan
Colias_hyale_78615.PL_1429.17351LK0021.vs.w.colias_hyale.CH_1004.v2.fna.w.nasonia_vitripennis.GCF_000204545_1.fna.concat.fna.bam.no_mapq_filter.mincount2.fraction10	w.nasonia_vitripennis.GCF_000204545_1.ctg_298	940	0	100	0
Colias_hyale_78615.PL_1429.17351LK0021.vs.w.colias_hyale.CH_1004.v2.fna.w.nasonia_vitripennis.GCF_000204545_1.fna.concat.fna.bam.no_mapq_filter.mincount2.fraction10	w.nasonia_vitripennis.GCF_000204545_1.ctg_299	3077	13	99.5775	4.22489
Colias_hyale_78615.PL_1429.17351LK0021.vs.w.colias_hyale.CH_1004.v2.fna.w.nasonia_vitripennis.GCF_000204545_1.fna.concat.fna.bam.no_mapq_filter.mincount2.fraction10	w.nasonia_vitripennis.GCF_000204545_1.ctg_300	0	0	nan	nan
Colias_hyale_78615.PL_1429.17351LK0021.vs.w.colias_hyale.CH_1004.v2.fna.w.nasonia_vitripennis.GCF_000204545_1.fna.concat.fna.bam.no_mapq_filter.mincount2.fraction10	w.nasonia_vitripennis.GCF_000204545_1.ctg_301	1010	0	100	0
Colias_hyale_78615.PL_1429.17351LK0021.vs.w.colias_hyale.CH_1004.v2.fna.w.nasonia_vitripennis.GCF_000204545_1.fna.concat.fna.bam.no_mapq_filter.mincount2.fraction10	w.nasonia_vitripennis.GCF_000204545_1.ctg_302	0	0	nan	nan
Colias_hyale_78615.PL_1429.17351LK0021.vs.w.colias_hyale.CH_1004.v2.fna.w.nasonia_vitripennis.GCF_000204545_1.fna.concat.fna.bam.no_mapq_filter.mincount2.fraction10	w.nasonia_vitripennis.GCF_000204545_1.ctg_303	562	0	100	0
Colias_hyale_78615.PL_1429.17351LK0021.vs.w.colias_hyale.CH_1004.v2.fna.w.nasonia_vitripennis.GCF_000204545_1.fna.concat.fna.bam.no_mapq_filter.mincount2.fraction10	w.nasonia_vitripennis.GCF_000204545_1.ctg_304	0	0	nan	nan
Colias_hyale_78615.PL_1429.17351LK0021.vs.w.colias_hyale.CH_1004.v2.fna.w.nasonia_vitripennis.GCF_000204545_1.fna.concat.fna.bam.no_mapq_filter.mincount2.fraction10	w.nasonia_vitripennis.GCF_000204545_1.ctg_305	174	0	100	0
Colias_hyale_78615.PL_1429.17351LK0021.vs.w.colias_hyale.CH_1004.v2.fna.w.nasonia_vitripennis.GCF_000204545_1.fna.concat.fna.bam.no_mapq_filter.mincount2.fraction10	w.nasonia_vitripennis.GCF_000204545_1.ctg_306	13052	18	99.8621	1.3791
Colias_hyale_78615.PL_1429.17351LK0021.vs.w.colias_hyale.CH_1004.v2.fna.w.nasonia_vitripennis.GCF_000204545_1.fna.concat.fna.bam.no_mapq_filter.mincount2.fraction10	w.nasonia_vitripennis.GCF_000204545_1.ctg_307	0	0	nan	nan
Colias_hyale_78615.PL_1429.17351LK0021.vs.w.colias_hyale.CH_1004.v2.fna.w.nasonia_vitripennis.GCF_000204545_1.fna.concat.fna.bam.no_mapq_filter.mincount2.fraction10	w.nasonia_vitripennis.GCF_000204545_1.ctg_308	0	0	nan	nan
Colias_hyale_78615.PL_1429.17351LK0021.vs.w.colias_hyale.CH_1004.v2.fna.w.nasonia_vitripennis.GCF_000204545_1.fna.concat.fna.bam.no_mapq_filter.mincount2.fraction10	w.nasonia_vitripennis.GCF_000204545_1.ctg_309	2781	0	100	0
Colias_hyale_78615.PL_1429.17351LK0021.vs.w.colias_hyale.CH_1004.v2.fna.w.nasonia_vitripennis.GCF_000204545_1.fna.concat.fna.bam.no_mapq_filter.mincount2.fraction10	w.nasonia_vitripennis.GCF_000204545_1.ctg_310	747	15	97.992	20.0803
Colias_hyale_78615.PL_1429.17351LK0021.vs.w.colias_hyale.CH_1004.v2.fna.w.nasonia_vitripennis.GCF_000204545_1.fna.concat.fna.bam.no_mapq_filter.mincount2.fraction10	w.nasonia_vitripennis.GCF_000204545_1.ctg_311	598	0	100	0
Colias_hyale_78615.PL_1429.17351LK0021.vs.w.colias_hyale.CH_1004.v2.fna.w.nasonia_vitripennis.GCF_000204545_1.fna.concat.fna.bam.no_mapq_filter.mincount2.fraction10	w.nasonia_vitripennis.GCF_000204545_1.ctg_312	0	0	nan	nan
Colias_hyale_78615.PL_1429.17351LK0021.vs.w.colias_hyale.CH_1004.v2.fna.w.nasonia_vitripennis.GCF_000204545_1.fna.concat.fna.bam.no_mapq_filter.mincount2.fraction10	w.nasonia_vitripennis.GCF_000204545_1.ctg_313	362	0	100	0
Colias_hyale_78615.PL_1429.17351LK0021.vs.w.colias_hyale.CH_1004.v2.fna.w.nasonia_vitripennis.GCF_000204545_1.fna.concat.fna.bam.no_mapq_filter.mincount2.fraction10	w.nasonia_vitripennis.GCF_000204545_1.ctg_314	0	0	nan	nan
Colias_hyale_78615.PL_1429.17351LK0021.vs.w.colias_hyale.CH_1004.v2.fna.w.nasonia_vitripennis.GCF_000204545_1.fna.concat.fna.bam.no_mapq_filter.mincount2.fraction10	w.nasonia_vitripennis.GCF_000204545_1.ctg_315	813	0	100	0
Colias_hyale_78615.PL_1429.17351LK0021.vs.w.colias_hyale.CH_1004.v2.fna.w.nasonia_vitripennis.GCF_000204545_1.fna.concat.fna.bam.no_mapq_filter.mincount2.fraction10	w.nasonia_vitripennis.GCF_000204545_1.ctg_316	334	0	100	0
Colias_hyale_78615.PL_1429.17351LK0021.vs.w.colias_hyale.CH_1004.v2.fna.w.nasonia_vitripennis.GCF_000204545_1.fna.concat.fna.bam.no_mapq_filter.mincount2.fraction10	w.nasonia_vitripennis.GCF_000204545_1.ctg_317	390	0	100	0
Colias_hyale_78615.PL_1429.17351LK0021.vs.w.colias_hyale.CH_1004.v2.fna.w.nasonia_vitripennis.GCF_000204545_1.fna.concat.fna.bam.no_mapq_filter.mincount2.fraction10	w.nasonia_vitripennis.GCF_000204545_1.ctg_318	0	0	nan	nan
Colias_hyale_78615.PL_1429.17351LK0021.vs.w.colias_hyale.CH_1004.v2.fna.w.nasonia_vitripennis.GCF_000204545_1.fna.concat.fna.bam.no_mapq_filter.mincount2.fraction10	w.nasonia_vitripennis.GCF_000204545_1.ctg_319	0	0	nan	nan
Colias_hyale_78615.PL_1429.17351LK0021.vs.w.colias_hyale.CH_1004.v2.fna.w.nasonia_vitripennis.GCF_000204545_1.fna.concat.fna.bam.no_mapq_filter.mincount2.fraction10	w.nasonia_vitripennis.GCF_000204545_1.ctg_320	0	0	nan	nan
Colias_hyale_78615.PL_1429.17351LK0021.vs.w.colias_hyale.CH_1004.v2.fna.w.nasonia_vitripennis.GCF_000204545_1.fna.concat.fna.bam.no_mapq_filter.mincount2.fraction10	w.nasonia_vitripennis.GCF_000204545_1.ctg_321	0	0	nan	nan
Colias_hyale_78615.PL_1429.17351LK0021.vs.w.colias_hyale.CH_1004.v2.fna.w.nasonia_vitripennis.GCF_000204545_1.fna.concat.fna.bam.no_mapq_filter.mincount2.fraction10	w.nasonia_vitripennis.GCF_000204545_1.ctg_322	378	2	99.4709	5.29101
Colias_hyale_78615.PL_1429.17351LK0021.vs.w.colias_hyale.CH_1004.v2.fna.w.nasonia_vitripennis.GCF_000204545_1.fna.concat.fna.bam.no_mapq_filter.mincount2.fraction10	w.nasonia_vitripennis.GCF_000204545_1.ctg_323	0	0	nan	nan
Colias_hyale_78615.PL_1429.17351LK0021.vs.w.colias_hyale.CH_1004.v2.fna.w.nasonia_vitripennis.GCF_000204545_1.fna.concat.fna.bam.no_mapq_filter.mincount2.fraction10	w.nasonia_vitripennis.GCF_000204545_1.ctg_324	0	0	nan	nan
Colias_hyale_78615.PL_1429.17351LK0021.vs.w.colias_hyale.CH_1004.v2.fna.w.nasonia_vitripennis.GCF_000204545_1.fna.concat.fna.bam.no_mapq_filter.mincount2.fraction10	w.nasonia_vitripennis.GCF_000204545_1.ctg_325	513	0	100	0
Colias_hyale_78615.PL_1429.17351LK0021.vs.w.colias_hyale.CH_1004.v2.fna.w.nasonia_vitripennis.GCF_000204545_1.fna.concat.fna.bam.no_mapq_filter.mincount2.fraction10	w.nasonia_vitripennis.GCF_000204545_1.ctg_326	0	0	nan	nan
Colias_hyale_78615.PL_1429.17351LK0021.vs.w.colias_hyale.CH_1004.v2.fna.w.nasonia_vitripennis.GCF_000204545_1.fna.concat.fna.bam.no_mapq_filter.mincount2.fraction10	w.nasonia_vitripennis.GCF_000204545_1.ctg_327	0	0	nan	nan
Colias_hyale_78615.PL_1429.17351LK0021.vs.w.colias_hyale.CH_1004.v2.fna.w.nasonia_vitripennis.GCF_000204545_1.fna.concat.fna.bam.no_mapq_filter.mincount2.fraction10	w.nasonia_vitripennis.GCF_000204545_1.ctg_328	0	0	nan	nan
Colias_hyale_78615.PL_1429.17351LK0021.vs.w.colias_hyale.CH_1004.v2.fna.w.nasonia_vitripennis.GCF_000204545_1.fna.concat.fna.bam.no_mapq_filter.mincount2.fraction10	w.nasonia_vitripennis.GCF_000204545_1.ctg_329	0	0	nan	nan
Colias_hyale_78615.PL_1429.17351LK0021.vs.w.colias_hyale.CH_1004.v2.fna.w.nasonia_vitripennis.GCF_000204545_1.fna.concat.fna.bam.no_mapq_filter.mincount2.fraction10	w.nasonia_vitripennis.GCF_000204545_1.ctg_330	0	0	nan	nan
Colias_hyale_78615.PL_1429.17351LK0021.vs.w.colias_hyale.CH_1004.v2.fna.w.nasonia_vitripennis.GCF_000204545_1.fna.concat.fna.bam.no_mapq_filter.mincount2.fraction10	w.nasonia_vitripennis.GCF_000204545_1.ctg_331	0	0	nan	nan
Colias_hyale_78615.PL_1429.17351LK0021.vs.w.colias_hyale.CH_1004.v2.fna.w.nasonia_vitripennis.GCF_000204545_1.fna.concat.fna.bam.no_mapq_filter.mincount2.fraction10	w.nasonia_vitripennis.GCF_000204545_1.ctg_332	0	0	nan	nan
Colias_hyale_78615.PL_1429.17351LK0021.vs.w.colias_hyale.CH_1004.v2.fna.w.nasonia_vitripennis.GCF_000204545_1.fna.concat.fna.bam.no_mapq_filter.mincount2.fraction10	w.nasonia_vitripennis.GCF_000204545_1.ctg_333	934	4	99.5717	4.28266
Colias_hyale_78615.PL_1429.17351LK0021.vs.w.colias_hyale.CH_1004.v2.fna.w.nasonia_vitripennis.GCF_000204545_1.fna.concat.fna.bam.no_mapq_filter.mincount2.fraction10	w.nasonia_vitripennis.GCF_000204545_1.ctg_334	0	0	nan	nan
Colias_hyale_78615.PL_1429.17351LK0021.vs.w.colias_hyale.CH_1004.v2.fna.w.nasonia_vitripennis.GCF_000204545_1.fna.concat.fna.bam.no_mapq_filter.mincount2.fraction10	w.nasonia_vitripennis.GCF_000204545_1.ctg_335	0	0	nan	nan
Colias_hyale_78615.PL_1429.17351LK0021.vs.w.colias_hyale.CH_1004.v2.fna.w.nasonia_vitripennis.GCF_000204545_1.fna.concat.fna.bam.no_mapq_filter.mincount2.fraction10	w.nasonia_vitripennis.GCF_000204545_1.ctg_336	0	0	nan	nan
Colias_hyale_78615.PL_1429.17351LK0021.vs.w.colias_hyale.CH_1004.v2.fna.w.nasonia_vitripennis.GCF_000204545_1.fna.concat.fna.bam.no_mapq_filter.mincount2.fraction10	w.nasonia_vitripennis.GCF_000204545_1.ctg_337	0	0	nan	nan
Colias_hyale_78615.PL_1429.17351LK0021.vs.w.colias_hyale.CH_1004.v2.fna.w.nasonia_vitripennis.GCF_000204545_1.fna.concat.fna.bam.no_mapq_filter.mincount2.fraction10	w.nasonia_vitripennis.GCF_000204545_1.ctg_338	664	20	96.988	30.1205
Colias_hyale_78615.PL_1429.17351LK0021.vs.w.colias_hyale.CH_1004.v2.fna.w.nasonia_vitripennis.GCF_000204545_1.fna.concat.fna.bam.no_mapq_filter.mincount2.fraction10	w.nasonia_vitripennis.GCF_000204545_1.ctg_339	0	0	nan	nan
Colias_hyale_78615.PL_1429.17351LK0021.vs.w.colias_hyale.CH_1004.v2.fna.w.nasonia_vitripennis.GCF_000204545_1.fna.concat.fna.bam.no_mapq_filter.mincount2.fraction10	w.nasonia_vitripennis.GCF_000204545_1.ctg_340	170	0	100	0
Colias_hyale_78615.PL_1429.17351LK0021.vs.w.colias_hyale.CH_1004.v2.fna.w.nasonia_vitripennis.GCF_000204545_1.fna.concat.fna.bam.no_mapq_filter.mincount2.fraction10	w.nasonia_vitripennis.GCF_000204545_1.ctg_341	237	0	100	0
Colias_hyale_78615.PL_1429.17351LK0021.vs.w.colias_hyale.CH_1004.v2.fna.w.nasonia_vitripennis.GCF_000204545_1.fna.concat.fna.bam.no_mapq_filter.mincount2.fraction10	w.nasonia_vitripennis.GCF_000204545_1.ctg_342	0	0	nan	nan
Colias_hyale_78615.PL_1429.17351LK0021.vs.w.colias_hyale.CH_1004.v2.fna.w.nasonia_vitripennis.GCF_000204545_1.fna.concat.fna.bam.no_mapq_filter.mincount2.fraction10	w.nasonia_vitripennis.GCF_000204545_1.ctg_343	0	0	nan	nan
Colias_hyale_78615.PL_1429.17351LK0021.vs.w.colias_hyale.CH_1004.v2.fna.w.nasonia_vitripennis.GCF_000204545_1.fna.concat.fna.bam.no_mapq_filter.mincount2.fraction10	w.nasonia_vitripennis.GCF_000204545_1.ctg_344	211	0	100	0
Colias_hyale_78615.PL_1429.17351LK0021.vs.w.colias_hyale.CH_1004.v2.fna.w.nasonia_vitripennis.GCF_000204545_1.fna.concat.fna.bam.no_mapq_filter.mincount2.fraction10	w.nasonia_vitripennis.GCF_000204545_1.ctg_345	0	0	nan	nan
Colias_hyale_78615.PL_1429.17351LK0021.vs.w.colias_hyale.CH_1004.v2.fna.w.nasonia_vitripennis.GCF_000204545_1.fna.concat.fna.bam.no_mapq_filter.mincount2.fraction10	w.nasonia_vitripennis.GCF_000204545_1.ctg_346	0	0	nan	nan
Colias_hyale_78615.PL_1429.17351LK0021.vs.w.colias_hyale.CH_1004.v2.fna.w.nasonia_vitripennis.GCF_000204545_1.fna.concat.fna.bam.no_mapq_filter.mincount2.fraction10	w.nasonia_vitripennis.GCF_000204545_1.ctg_347	0	0	nan	nan
Colias_hyale_78615.PL_1429.17351LK0021.vs.w.colias_hyale.CH_1004.v2.fna.w.nasonia_vitripennis.GCF_000204545_1.fna.concat.fna.bam.no_mapq_filter.mincount2.fraction10	w.nasonia_vitripennis.GCF_000204545_1.ctg_348	774	1	99.8708	1.29199
Colias_hyale_78615.PL_1429.17351LK0021.vs.w.colias_hyale.CH_1004.v2.fna.w.nasonia_vitripennis.GCF_000204545_1.fna.concat.fna.bam.no_mapq_filter.mincount2.fraction10	w.nasonia_vitripennis.GCF_000204545_1.ctg_349	0	0	nan	nan
Colias_hyale_78615.PL_1429.17351LK0021.vs.w.colias_hyale.CH_1004.v2.fna.w.nasonia_vitripennis.GCF_000204545_1.fna.concat.fna.bam.no_mapq_filter.mincount2.fraction10	w.nasonia_vitripennis.GCF_000204545_1.ctg_350	0	0	nan	nan
Colias_hyale_78615.PL_1429.17351LK0021.vs.w.colias_hyale.CH_1004.v2.fna.w.nasonia_vitripennis.GCF_000204545_1.fna.concat.fna.bam.no_mapq_filter.mincount2.fraction10	w.nasonia_vitripennis.GCF_000204545_1.ctg_351	164	0	100	0
Colias_hyale_78615.PL_1429.17351LK0021.vs.w.colias_hyale.CH_1004.v2.fna.w.nasonia_vitripennis.GCF_000204545_1.fna.concat.fna.bam.no_mapq_filter.mincount2.fraction10	w.nasonia_vitripennis.GCF_000204545_1.ctg_352	0	0	nan	nan
Colias_hyale_78615.PL_1429.17351LK0021.vs.w.colias_hyale.CH_1004.v2.fna.w.nasonia_vitripennis.GCF_000204545_1.fna.concat.fna.bam.no_mapq_filter.mincount2.fraction10	w.nasonia_vitripennis.GCF_000204545_1.ctg_353	0	0	nan	nan
Colias_hyale_78615.PL_1429.17351LK0021.vs.w.colias_hyale.CH_1004.v2.fna.w.nasonia_vitripennis.GCF_000204545_1.fna.concat.fna.bam.no_mapq_filter.mincount2.fraction10	w.nasonia_vitripennis.GCF_000204545_1.ctg_354	0	0	nan	nan
Colias_hyale_78615.PL_1429.17351LK0021.vs.w.colias_hyale.CH_1004.v2.fna.w.nasonia_vitripennis.GCF_000204545_1.fna.concat.fna.bam.no_mapq_filter.mincount2.fraction10	w.nasonia_vitripennis.GCF_000204545_1.ctg_355	248	0	100	0
Colias_hyale_78615.PL_1429.17351LK0021.vs.w.colias_hyale.CH_1004.v2.fna.w.nasonia_vitripennis.GCF_000204545_1.fna.concat.fna.bam.no_mapq_filter.mincount2.fraction10	w.nasonia_vitripennis.GCF_000204545_1.ctg_356	0	0	nan	nan
Colias_hyale_78615.PL_1429.17351LK0021.vs.w.colias_hyale.CH_1004.v2.fna.w.nasonia_vitripennis.GCF_000204545_1.fna.concat.fna.bam.no_mapq_filter.mincount2.fraction10	w.nasonia_vitripennis.GCF_000204545_1.ctg_357	0	0	nan	nan
Colias_hyale_78615.PL_1429.17351LK0021.vs.w.colias_hyale.CH_1004.v2.fna.w.nasonia_vitripennis.GCF_000204545_1.fna.concat.fna.bam.no_mapq_filter.mincount2.fraction10	w.nasonia_vitripennis.GCF_000204545_1.ctg_358	0	0	nan	nan
Colias_hyale_78615.PL_1429.17351LK0021.vs.w.colias_hyale.CH_1004.v2.fna.w.nasonia_vitripennis.GCF_000204545_1.fna.concat.fna.bam.no_mapq_filter.mincount2.fraction10	w.nasonia_vitripennis.GCF_000204545_1.ctg_359	0	0	nan	nan
Colias_hyale_78615.PL_1429.17351LK0021.vs.w.colias_hyale.CH_1004.v2.fna.w.nasonia_vitripennis.GCF_000204545_1.fna.concat.fna.bam.no_mapq_filter.mincount2.fraction10	w.nasonia_vitripennis.GCF_000204545_1.ctg_360	0	0	nan	nan
Colias_hyale_78615.PL_1429.17351LK0021.vs.w.colias_hyale.CH_1004.v2.fna.w.nasonia_vitripennis.GCF_000204545_1.fna.concat.fna.bam.no_mapq_filter.mincount2.fraction10	w.nasonia_vitripennis.GCF_000204545_1.ctg_361	131	0	100	0
Colias_hyale_78615.PL_1429.17351LK0021.vs.w.colias_hyale.CH_1004.v2.fna.w.nasonia_vitripennis.GCF_000204545_1.fna.concat.fna.bam.no_mapq_filter.mincount2.fraction10	w.nasonia_vitripennis.GCF_000204545_1.ctg_362	0	0	nan	nan
Colias_hyale_78615.PL_1429.17351LK0021.vs.w.colias_hyale.CH_1004.v2.fna.w.nasonia_vitripennis.GCF_000204545_1.fna.concat.fna.bam.no_mapq_filter.mincount2.fraction10	w.nasonia_vitripennis.GCF_000204545_1.ctg_363	184	0	100	0
Colias_hyale_78615.PL_1429.17351LK0021.vs.w.colias_hyale.CH_1004.v2.fna.w.nasonia_vitripennis.GCF_000204545_1.fna.concat.fna.bam.no_mapq_filter.mincount2.fraction10	w.nasonia_vitripennis.GCF_000204545_1.ctg_364	0	0	nan	nan
Colias_hyale_78615.PL_1429.17351LK0021.vs.w.colias_hyale.CH_1004.v2.fna.w.nasonia_vitripennis.GCF_000204545_1.fna.concat.fna.bam.no_mapq_filter.mincount2.fraction10	w.nasonia_vitripennis.GCF_000204545_1.ctg_365	0	0	nan	nan
Colias_hyale_78615.PL_1429.17351LK0021.vs.w.colias_hyale.CH_1004.v2.fna.w.nasonia_vitripennis.GCF_000204545_1.fna.concat.fna.bam.no_mapq_filter.mincount2.fraction10	w.nasonia_vitripennis.GCF_000204545_1.ctg_366	0	0	nan	nan
Colias_hyale_78615.PL_1429.17351LK0021.vs.w.colias_hyale.CH_1004.v2.fna.w.nasonia_vitripennis.GCF_000204545_1.fna.concat.fna.bam.no_mapq_filter.mincount2.fraction10	w.nasonia_vitripennis.GCF_000204545_1.ctg_367	0	0	nan	nan
Colias_hyale_78615.PL_1429.17351LK0021.vs.w.colias_hyale.CH_1004.v2.fna.w.nasonia_vitripennis.GCF_000204545_1.fna.concat.fna.bam.no_mapq_filter.mincount2.fraction10	w.nasonia_vitripennis.GCF_000204545_1.ctg_368	0	0	nan	nan
Colias_hyale_78615.PL_1429.17351LK0021.vs.w.colias_hyale.CH_1004.v2.fna.w.nasonia_vitripennis.GCF_000204545_1.fna.concat.fna.bam.no_mapq_filter.mincount2.fraction10	w.nasonia_vitripennis.GCF_000204545_1.ctg_369	0	0	nan	nan
Colias_hyale_78615.PL_1429.17351LK0021.vs.w.colias_hyale.CH_1004.v2.fna.w.nasonia_vitripennis.GCF_000204545_1.fna.concat.fna.bam.no_mapq_filter.mincount2.fraction10	w.nasonia_vitripennis.GCF_000204545_1.ctg_370	0	0	nan	nan
Colias_hyale_78615.PL_1429.17351LK0021.vs.w.colias_hyale.CH_1004.v2.fna.w.nasonia_vitripennis.GCF_000204545_1.fna.concat.fna.bam.no_mapq_filter.mincount2.fraction10	w.nasonia_vitripennis.GCF_000204545_1.ctg_371	0	0	nan	nan
Colias_hyale_78615.PL_1429.17351LK0021.vs.w.colias_hyale.CH_1004.v2.fna.w.nasonia_vitripennis.GCF_000204545_1.fna.concat.fna.bam.no_mapq_filter.mincount2.fraction10	w.nasonia_vitripennis.GCF_000204545_1.ctg_372	0	0	nan	nan
Colias_hyale_78615.PL_1429.17351LK0021.vs.w.colias_hyale.CH_1004.v2.fna.w.nasonia_vitripennis.GCF_000204545_1.fna.concat.fna.bam.no_mapq_filter.mincount2.fraction10	w.nasonia_vitripennis.GCF_000204545_1.ctg_373	0	0	nan	nan
Colias_hyale_78615.PL_1429.17351LK0021.vs.w.colias_hyale.CH_1004.v2.fna.w.nasonia_vitripennis.GCF_000204545_1.fna.concat.fna.bam.no_mapq_filter.mincount2.fraction10	w.nasonia_vitripennis.GCF_000204545_1.ctg_374	0	0	nan	nan
Colias_hyale_78615.PL_1429.17351LK0021.vs.w.colias_hyale.CH_1004.v2.fna.w.nasonia_vitripennis.GCF_000204545_1.fna.concat.fna.bam.no_mapq_filter.mincount2.fraction10	w.nasonia_vitripennis.GCF_000204545_1.ctg_375	930	0	100	0
Colias_hyale_78615.PL_1429.17351LK0021.vs.w.colias_hyale.CH_1004.v2.fna.w.nasonia_vitripennis.GCF_000204545_1.fna.concat.fna.bam.no_mapq_filter.mincount2.fraction10	w.nasonia_vitripennis.GCF_000204545_1.ctg_376	0	0	nan	nan
Colias_hyale_78615.PL_1429.17351LK0021.vs.w.colias_hyale.CH_1004.v2.fna.w.nasonia_vitripennis.GCF_000204545_1.fna.concat.fna.bam.no_mapq_filter.mincount2.fraction10	w.nasonia_vitripennis.GCF_000204545_1.ctg_377	0	0	nan	nan
Colias_hyale_78615.PL_1429.17351LK0021.vs.w.colias_hyale.CH_1004.v2.fna.w.nasonia_vitripennis.GCF_000204545_1.fna.concat.fna.bam.no_mapq_filter.mincount2.fraction10	w.nasonia_vitripennis.GCF_000204545_1.ctg_378	0	0	nan	nan
Colias_hyale_78615.PL_1429.17351LK0021.vs.w.colias_hyale.CH_1004.v2.fna.w.nasonia_vitripennis.GCF_000204545_1.fna.concat.fna.bam.no_mapq_filter.mincount2.fraction10	w.nasonia_vitripennis.GCF_000204545_1.ctg_379	0	0	nan	nan
Colias_hyale_78615.PL_1429.17351LK0021.vs.w.colias_hyale.CH_1004.v2.fna.w.nasonia_vitripennis.GCF_000204545_1.fna.concat.fna.bam.no_mapq_filter.mincount2.fraction10	w.nasonia_vitripennis.GCF_000204545_1.ctg_380	0	0	nan	nan
Colias_hyale_78615.PL_1429.17351LK0021.vs.w.colias_hyale.CH_1004.v2.fna.w.nasonia_vitripennis.GCF_000204545_1.fna.concat.fna.bam.no_mapq_filter.mincount2.fraction10	w.nasonia_vitripennis.GCF_000204545_1.ctg_381	0	0	nan	nan
Colias_hyale_78615.PL_1429.17351LK0021.vs.w.colias_hyale.CH_1004.v2.fna.w.nasonia_vitripennis.GCF_000204545_1.fna.concat.fna.bam.no_mapq_filter.mincount2.fraction10	w.nasonia_vitripennis.GCF_000204545_1.ctg_382	1203	0	100	0
Colias_hyale_78615.PL_1429.17351LK0021.vs.w.colias_hyale.CH_1004.v2.fna.w.nasonia_vitripennis.GCF_000204545_1.fna.concat.fna.bam.no_mapq_filter.mincount2.fraction10	w.nasonia_vitripennis.GCF_000204545_1.ctg_383	0	0	nan	nan
Colias_hyale_78615.PL_1429.17351LK0021.vs.w.colias_hyale.CH_1004.v2.fna.w.nasonia_vitripennis.GCF_000204545_1.fna.concat.fna.bam.no_mapq_filter.mincount2.fraction10	w.nasonia_vitripennis.GCF_000204545_1.ctg_384	0	0	nan	nan
Colias_hyale_78615.PL_1429.17351LK0021.vs.w.colias_hyale.CH_1004.v2.fna.w.nasonia_vitripennis.GCF_000204545_1.fna.concat.fna.bam.no_mapq_filter.mincount2.fraction10	w.nasonia_vitripennis.GCF_000204545_1.ctg_385	0	0	nan	nan
Colias_hyale_78615.PL_1429.17351LK0021.vs.w.colias_hyale.CH_1004.v2.fna.w.nasonia_vitripennis.GCF_000204545_1.fna.concat.fna.bam.no_mapq_filter.mincount2.fraction10	w.nasonia_vitripennis.GCF_000204545_1.ctg_386	0	0	nan	nan
Colias_hyale_78615.PL_1429.17351LK0021.vs.w.colias_hyale.CH_1004.v2.fna.w.nasonia_vitripennis.GCF_000204545_1.fna.concat.fna.bam.no_mapq_filter.mincount2.fraction10	w.nasonia_vitripennis.GCF_000204545_1.ctg_387	0	0	nan	nan
Colias_hyale_78615.PL_1429.17351LK0021.vs.w.colias_hyale.CH_1004.v2.fna.w.nasonia_vitripennis.GCF_000204545_1.fna.concat.fna.bam.no_mapq_filter.mincount2.fraction10	w.nasonia_vitripennis.GCF_000204545_1.ctg_388	0	0	nan	nan
Colias_hyale_78615.PL_1429.17351LK0021.vs.w.colias_hyale.CH_1004.v2.fna.w.nasonia_vitripennis.GCF_000204545_1.fna.concat.fna.bam.no_mapq_filter.mincount2.fraction10	w.nasonia_vitripennis.GCF_000204545_1.ctg_389	0	0	nan	nan
Colias_hyale_78615.PL_1429.17351LK0021.vs.w.colias_hyale.CH_1004.v2.fna.w.nasonia_vitripennis.GCF_000204545_1.fna.concat.fna.bam.no_mapq_filter.mincount2.fraction10	w.nasonia_vitripennis.GCF_000204545_1.ctg_390	0	0	nan	nan
Colias_hyale_78615.PL_1429.17351LK0021.vs.w.colias_hyale.CH_1004.v2.fna.w.nasonia_vitripennis.GCF_000204545_1.fna.concat.fna.bam.no_mapq_filter.mincount2.fraction10	w.nasonia_vitripennis.GCF_000204545_1.ctg_391	0	0	nan	nan
Colias_hyale_78615.PL_1429.17351LK0021.vs.w.colias_hyale.CH_1004.v2.fna.w.nasonia_vitripennis.GCF_000204545_1.fna.concat.fna.bam.no_mapq_filter.mincount2.fraction10	w.nasonia_vitripennis.GCF_000204545_1.ctg_392	0	0	nan	nan
Colias_hyale_78615.PL_1429.17351LK0021.vs.w.colias_hyale.CH_1004.v2.fna.w.nasonia_vitripennis.GCF_000204545_1.fna.concat.fna.bam.no_mapq_filter.mincount2.fraction10	w.nasonia_vitripennis.GCF_000204545_1.ctg_393	133	0	100	0
Colias_hyale_78615.PL_1429.17351LK0021.vs.w.colias_hyale.CH_1004.v2.fna.w.nasonia_vitripennis.GCF_000204545_1.fna.concat.fna.bam.no_mapq_filter.mincount2.fraction10	w.nasonia_vitripennis.GCF_000204545_1.ctg_394	134	0	100	0
Colias_hyale_78615.PL_1429.17351LK0021.vs.w.colias_hyale.CH_1004.v2.fna.w.nasonia_vitripennis.GCF_000204545_1.fna.concat.fna.bam.no_mapq_filter.mincount2.fraction10	w.nasonia_vitripennis.GCF_000204545_1.ctg_395	0	0	nan	nan
Colias_hyale_78615.PL_1429.17351LK0021.vs.w.colias_hyale.CH_1004.v2.fna.w.nasonia_vitripennis.GCF_000204545_1.fna.concat.fna.bam.no_mapq_filter.mincount2.fraction10	w.nasonia_vitripennis.GCF_000204545_1.ctg_396	0	0	nan	nan
Colias_hyale_78615.PL_1429.17351LK0021.vs.w.colias_hyale.CH_1004.v2.fna.w.nasonia_vitripennis.GCF_000204545_1.fna.concat.fna.bam.no_mapq_filter.mincount2.fraction10	w.nasonia_vitripennis.GCF_000204545_1.ctg_397	0	0	nan	nan
Colias_hyale_78615.PL_1429.17351LK0021.vs.w.colias_hyale.CH_1004.v2.fna.w.nasonia_vitripennis.GCF_000204545_1.fna.concat.fna.bam.no_mapq_filter.mincount2.fraction10	w.nasonia_vitripennis.GCF_000204545_1.ctg_398	0	0	nan	nan
Colias_hyale_78615.PL_1429.17351LK0021.vs.w.colias_hyale.CH_1004.v2.fna.w.nasonia_vitripennis.GCF_000204545_1.fna.concat.fna.bam.no_mapq_filter.mincount2.fraction10	w.nasonia_vitripennis.GCF_000204545_1.ctg_399	0	0	nan	nan
Colias_hyale_78615.PL_1429.17351LK0021.vs.w.colias_hyale.CH_1004.v2.fna.w.nasonia_vitripennis.GCF_000204545_1.fna.concat.fna.bam.no_mapq_filter.mincount2.fraction10	w.nasonia_vitripennis.GCF_000204545_1.ctg_400	6241	9	99.8558	1.44208
Colias_hyale_78615.PL_1429.17351LK0021.vs.w.colias_hyale.CH_1004.v2.fna.w.nasonia_vitripennis.GCF_000204545_1.fna.concat.fna.bam.no_mapq_filter.mincount2.fraction10	w.nasonia_vitripennis.GCF_000204545_1.ctg_401	160	0	100	0
Colias_hyale_78615.PL_1429.17351LK0021.vs.w.colias_hyale.CH_1004.v2.fna.w.nasonia_vitripennis.GCF_000204545_1.fna.concat.fna.bam.no_mapq_filter.mincount2.fraction10	w.nasonia_vitripennis.GCF_000204545_1.ctg_402	12897	10	99.9225	0.775374
Colias_hyale_78615.PL_1429.17351LK0021.vs.w.colias_hyale.CH_1004.v2.fna.w.nasonia_vitripennis.GCF_000204545_1.fna.concat.fna.bam.no_mapq_filter.mincount2.fraction10	w.nasonia_vitripennis.GCF_000204545_1.ctg_403	0	0	nan	nan
Colias_hyale_78615.PL_1429.17351LK0021.vs.w.colias_hyale.CH_1004.v2.fna.w.nasonia_vitripennis.GCF_000204545_1.fna.concat.fna.bam.no_mapq_filter.mincount2.fraction10	w.nasonia_vitripennis.GCF_000204545_1.ctg_404	0	0	nan	nan
Colias_hyale_78615.PL_1429.17351LK0021.vs.w.colias_hyale.CH_1004.v2.fna.w.nasonia_vitripennis.GCF_000204545_1.fna.concat.fna.bam.no_mapq_filter.mincount2.fraction10	w.nasonia_vitripennis.GCF_000204545_1.ctg_405	180	0	100	0
Colias_hyale_78615.PL_1429.17351LK0021.vs.w.colias_hyale.CH_1004.v2.fna.w.nasonia_vitripennis.GCF_000204545_1.fna.concat.fna.bam.no_mapq_filter.mincount2.fraction10	w.nasonia_vitripennis.GCF_000204545_1.ctg_406	0	0	nan	nan
Colias_hyale_78615.PL_1429.17351LK0021.vs.w.colias_hyale.CH_1004.v2.fna.w.nasonia_vitripennis.GCF_000204545_1.fna.concat.fna.bam.no_mapq_filter.mincount2.fraction10	w.nasonia_vitripennis.GCF_000204545_1.ctg_407	0	0	nan	nan
Colias_hyale_78615.PL_1429.17351LK0021.vs.w.colias_hyale.CH_1004.v2.fna.w.nasonia_vitripennis.GCF_000204545_1.fna.concat.fna.bam.no_mapq_filter.mincount2.fraction10	w.nasonia_vitripennis.GCF_000204545_1.ctg_408	0	0	nan	nan
Colias_hyale_78615.PL_1429.17351LK0021.vs.w.colias_hyale.CH_1004.v2.fna.w.nasonia_vitripennis.GCF_000204545_1.fna.concat.fna.bam.no_mapq_filter.mincount2.fraction10	w.nasonia_vitripennis.GCF_000204545_1.ctg_409	127	0	100	0
Colias_hyale_78615.PL_1429.17351LK0021.vs.w.colias_hyale.CH_1004.v2.fna.w.nasonia_vitripennis.GCF_000204545_1.fna.concat.fna.bam.no_mapq_filter.mincount2.fraction10	w.nasonia_vitripennis.GCF_000204545_1.ctg_410	0	0	nan	nan
Colias_hyale_78615.PL_1429.17351LK0021.vs.w.colias_hyale.CH_1004.v2.fna.w.nasonia_vitripennis.GCF_000204545_1.fna.concat.fna.bam.no_mapq_filter.mincount2.fraction10	w.nasonia_vitripennis.GCF_000204545_1.ctg_411	0	0	nan	nan
Colias_hyale_78615.PL_1429.17351LK0021.vs.w.colias_hyale.CH_1004.v2.fna.w.nasonia_vitripennis.GCF_000204545_1.fna.concat.fna.bam.no_mapq_filter.mincount2.fraction10	w.nasonia_vitripennis.GCF_000204545_1.ctg_412	0	0	nan	nan
Colias_hyale_78615.PL_1429.17351LK0021.vs.w.colias_hyale.CH_1004.v2.fna.w.nasonia_vitripennis.GCF_000204545_1.fna.concat.fna.bam.no_mapq_filter.mincount2.fraction10	w.nasonia_vitripennis.GCF_000204545_1.ctg_413	0	0	nan	nan
Colias_hyale_78615.PL_1429.17351LK0021.vs.w.colias_hyale.CH_1004.v2.fna.w.nasonia_vitripennis.GCF_000204545_1.fna.concat.fna.bam.no_mapq_filter.mincount2.fraction10	w.nasonia_vitripennis.GCF_000204545_1.ctg_414	0	0	nan	nan
Colias_hyale_78615.PL_1429.17351LK0021.vs.w.colias_hyale.CH_1004.v2.fna.w.nasonia_vitripennis.GCF_000204545_1.fna.concat.fna.bam.no_mapq_filter.mincount2.fraction10	w.nasonia_vitripennis.GCF_000204545_1.ctg_415	0	0	nan	nan
Colias_hyale_78615.PL_1429.17351LK0021.vs.w.colias_hyale.CH_1004.v2.fna.w.nasonia_vitripennis.GCF_000204545_1.fna.concat.fna.bam.no_mapq_filter.mincount2.fraction10	w.nasonia_vitripennis.GCF_000204545_1.ctg_416	0	0	nan	nan
Colias_hyale_78615.PL_1429.17351LK0021.vs.w.colias_hyale.CH_1004.v2.fna.w.nasonia_vitripennis.GCF_000204545_1.fna.concat.fna.bam.no_mapq_filter.mincount2.fraction10	w.nasonia_vitripennis.GCF_000204545_1.ctg_417	0	0	nan	nan
Colias_hyale_78615.PL_1429.17351LK0021.vs.w.colias_hyale.CH_1004.v2.fna.w.nasonia_vitripennis.GCF_000204545_1.fna.concat.fna.bam.no_mapq_filter.mincount2.fraction10	w.nasonia_vitripennis.GCF_000204545_1.ctg_418	0	0	nan	nan
Colias_hyale_78615.PL_1429.17351LK0021.vs.w.colias_hyale.CH_1004.v2.fna.w.nasonia_vitripennis.GCF_000204545_1.fna.concat.fna.bam.no_mapq_filter.mincount2.fraction10	w.nasonia_vitripennis.GCF_000204545_1.ctg_419	0	0	nan	nan
Colias_hyale_78615.PL_1429.17351LK0021.vs.w.colias_hyale.CH_1004.v2.fna.w.nasonia_vitripennis.GCF_000204545_1.fna.concat.fna.bam.no_mapq_filter.mincount2.fraction10	w.nasonia_vitripennis.GCF_000204545_1.ctg_420	0	0	nan	nan
Colias_hyale_78615.PL_1429.17351LK0021.vs.w.colias_hyale.CH_1004.v2.fna.w.nasonia_vitripennis.GCF_000204545_1.fna.concat.fna.bam.no_mapq_filter.mincount2.fraction10	w.nasonia_vitripennis.GCF_000204545_1.ctg_421	0	0	nan	nan
Colias_hyale_78615.PL_1429.17351LK0021.vs.w.colias_hyale.CH_1004.v2.fna.w.nasonia_vitripennis.GCF_000204545_1.fna.concat.fna.bam.no_mapq_filter.mincount2.fraction10	w.nasonia_vitripennis.GCF_000204545_1.ctg_422	0	0	nan	nan
Colias_hyale_78615.PL_1429.17351LK0021.vs.w.colias_hyale.CH_1004.v2.fna.w.nasonia_vitripennis.GCF_000204545_1.fna.concat.fna.bam.no_mapq_filter.mincount2.fraction10	w.nasonia_vitripennis.GCF_000204545_1.ctg_423	0	0	nan	nan
Colias_hyale_78615.PL_1429.17351LK0021.vs.w.colias_hyale.CH_1004.v2.fna.w.nasonia_vitripennis.GCF_000204545_1.fna.concat.fna.bam.no_mapq_filter.mincount2.fraction10	w.nasonia_vitripennis.GCF_000204545_1.ctg_424	148	0	100	0
Colias_hyale_78615.PL_1429.17351LK0021.vs.w.colias_hyale.CH_1004.v2.fna.w.nasonia_vitripennis.GCF_000204545_1.fna.concat.fna.bam.no_mapq_filter.mincount2.fraction10	w.nasonia_vitripennis.GCF_000204545_1.ctg_425	290	0	100	0
Colias_hyale_78615.PL_1429.17351LK0021.vs.w.colias_hyale.CH_1004.v2.fna.w.nasonia_vitripennis.GCF_000204545_1.fna.concat.fna.bam.no_mapq_filter.mincount2.fraction10	w.nasonia_vitripennis.GCF_000204545_1.ctg_426	2495	1	99.9599	0.400802
Colias_hyale_78615.PL_1429.17351LK0021.vs.w.colias_hyale.CH_1004.v2.fna.w.nasonia_vitripennis.GCF_000204545_1.fna.concat.fna.bam.no_mapq_filter.mincount2.fraction10	mean_nasonia	961517	2111	99.7805	2.19549	0.861067
Colias_hyale_78615.PL_1429.17351LK0021.vs.w.colias_hyale.CH_1004.v2.fna.w.nasonia_vitripennis.GCF_000204545_1.fna.concat.fna.bam.no_mapq_filter.mincount2.fraction10	mean	2610698	11700	99.5518	4.48156		1	*evaluated differently initially
Colias_hyale_78615.RO_1003.17351LK0012.vs.w.colias_hyale.CH_1004.v2.fna.w.aricia_agestis.Lep_ilAriAges1_B.fna.concat.fna.bam.no_mapq_filter.mincount2.fraction10	w.colias_hyale.CH_1004.v2.contig_1	1648813	173	99.9895	0.104924	0.997832
Colias_hyale_78615.RO_1003.17351LK0012.vs.w.colias_hyale.CH_1004.v2.fna.w.aricia_agestis.Lep_ilAriAges1_B.fna.concat.fna.bam.no_mapq_filter.mincount2.fraction10	w.Lep_ilAriAges1_B.ctg_1	1137266	176	99.9845	0.154757
Colias_hyale_78615.RO_1003.17351LK0012.vs.w.colias_hyale.CH_1004.v2.fna.w.aricia_agestis.Lep_ilAriAges1_B.fna.concat.fna.bam.no_mapq_filter.mincount2.fraction10	w.Lep_ilAriAges1_B.ctg_2	380778	93	99.9756	0.244237
Colias_hyale_78615.RO_1003.17351LK0012.vs.w.colias_hyale.CH_1004.v2.fna.w.aricia_agestis.Lep_ilAriAges1_B.fna.concat.fna.bam.no_mapq_filter.mincount2.fraction10	mean_AriAges	1518044	269	99.9823	0.177202	0.97149
Colias_hyale_78615.RO_1003.17351LK0012.vs.w.colias_hyale.CH_1004.v2.fna.w.aricia_agestis.Lep_ilAriAges1_B.fna.concat.fna.bam.no_mapq_filter.mincount2.fraction10	mean	3166857	442	99.986	0.139571		2

## Sheet: Erebia_vs_top1_no_mapq_filter
sample	contig	length	het_sites	ANI	het_sites_per_kb	breadth	putative_strain_number
Erebia_euryale_111902.RO_932.17351LK0102.vs.w.erebia_euryale.EE_932.v1.fna.bam.no_mapq_filter.mincount2.fraction10	w.erebia_euryale.EE_932.v1.contig_1	289186	3	99.999	0.0103739
Erebia_euryale_111902.RO_932.17351LK0102.vs.w.erebia_euryale.EE_932.v1.fna.bam.no_mapq_filter.mincount2.fraction10	w.erebia_euryale.EE_932.v1.contig_2	1318389	91	99.9931	0.0690236
Erebia_euryale_111902.RO_932.17351LK0102.vs.w.erebia_euryale.EE_932.v1.fna.bam.no_mapq_filter.mincount2.fraction10	mean	1607575	94	99.9942	0.0584732	0.995028	1
Erebia_euryale_111902.RO_935.17351LK0066.vs.w.erebia_euryale.EE_932.v1.fna.bam.no_mapq_filter.mincount2.fraction10	w.erebia_euryale.EE_932.v1.contig_1	289258	2	99.9993	0.00691424
Erebia_euryale_111902.RO_935.17351LK0066.vs.w.erebia_euryale.EE_932.v1.fna.bam.no_mapq_filter.mincount2.fraction10	w.erebia_euryale.EE_932.v1.contig_2	1318272	5	99.9996	0.00379284
Erebia_euryale_111902.RO_935.17351LK0066.vs.w.erebia_euryale.EE_932.v1.fna.bam.no_mapq_filter.mincount2.fraction10	mean	1607530	7	99.9996	0.00435451	0.995166	1
Erebia_ligea_111903.BG_1531.17351LK0087.vs.w.erebia_ligea.Lep_ilEreEpip1_B.fna.bam.no_mapq_filter.mincount2.fraction10	w.Lep_ilEreEpip1_B.ctg_1	99946	5	99.995	0.050027
Erebia_ligea_111903.BG_1531.17351LK0087.vs.w.erebia_ligea.Lep_ilEreEpip1_B.fna.bam.no_mapq_filter.mincount2.fraction10	w.Lep_ilEreEpip1_B.ctg_2	864531	77	99.9911	0.0890656
Erebia_ligea_111903.BG_1531.17351LK0087.vs.w.erebia_ligea.Lep_ilEreEpip1_B.fna.bam.no_mapq_filter.mincount2.fraction10	w.Lep_ilEreEpip1_B.ctg_3	285800	14	99.9951	0.0489853
Erebia_ligea_111903.BG_1531.17351LK0087.vs.w.erebia_ligea.Lep_ilEreEpip1_B.fna.bam.no_mapq_filter.mincount2.fraction10	w.Lep_ilEreEpip1_B.ctg_4	269060	18	99.9933	0.0668996
Erebia_ligea_111903.BG_1531.17351LK0087.vs.w.erebia_ligea.Lep_ilEreEpip1_B.fna.bam.no_mapq_filter.mincount2.fraction10	mean	1519337	114	99.9925	0.0750327	0.999305	1
Erebia_ligea_111903.FR_1532.17351LK0088.vs.w.erebia_euryale.EE_932.v1.fna.bam.no_mapq_filter.mincount2.fraction10	w.erebia_euryale.EE_932.v1.contig_1	289395	246	99.915	0.850049
Erebia_ligea_111903.FR_1532.17351LK0088.vs.w.erebia_euryale.EE_932.v1.fna.bam.no_mapq_filter.mincount2.fraction10	w.erebia_euryale.EE_932.v1.contig_2	1318515	99	99.9925	0.0750845
Erebia_ligea_111903.FR_1532.17351LK0088.vs.w.erebia_euryale.EE_932.v1.fna.bam.no_mapq_filter.mincount2.fraction10	mean	1607910	345	99.9785	0.214564	0.995314	1
Erebia_ligea_111903.IT_1528.17351LK0084.vs.w.erebia_ligea.Lep_ilEreEpip1_B.fna.bam.no_mapq_filter.mincount2.fraction10	w.Lep_ilEreEpip1_B.ctg_1	99864	4	99.996	0.0400545
Erebia_ligea_111903.IT_1528.17351LK0084.vs.w.erebia_ligea.Lep_ilEreEpip1_B.fna.bam.no_mapq_filter.mincount2.fraction10	w.Lep_ilEreEpip1_B.ctg_2	861284	61	99.9929	0.0708245
Erebia_ligea_111903.IT_1528.17351LK0084.vs.w.erebia_ligea.Lep_ilEreEpip1_B.fna.bam.no_mapq_filter.mincount2.fraction10	w.Lep_ilEreEpip1_B.ctg_3	282360	45	99.9841	0.159371
Erebia_ligea_111903.IT_1528.17351LK0084.vs.w.erebia_ligea.Lep_ilEreEpip1_B.fna.bam.no_mapq_filter.mincount2.fraction10	w.Lep_ilEreEpip1_B.ctg_4	267518	35	99.9869	0.130832
Erebia_ligea_111903.IT_1528.17351LK0084.vs.w.erebia_ligea.Lep_ilEreEpip1_B.fna.bam.no_mapq_filter.mincount2.fraction10	mean	1511026	145	99.9904	0.0959613	0.99364	1
Erebia_ligea_111903.NO_1533.17351LK0089.vs.w.erebia_ligea.Lep_ilEreEpip1_B.fna.bam.no_mapq_filter.mincount2.fraction10	w.Lep_ilEreEpip1_B.ctg_1	99811	4	99.996	0.0400757
Erebia_ligea_111903.NO_1533.17351LK0089.vs.w.erebia_ligea.Lep_ilEreEpip1_B.fna.bam.no_mapq_filter.mincount2.fraction10	w.Lep_ilEreEpip1_B.ctg_2	864288	223	99.9742	0.258016
Erebia_ligea_111903.NO_1533.17351LK0089.vs.w.erebia_ligea.Lep_ilEreEpip1_B.fna.bam.no_mapq_filter.mincount2.fraction10	w.Lep_ilEreEpip1_B.ctg_3	285674	33	99.9884	0.115516
Erebia_ligea_111903.NO_1533.17351LK0089.vs.w.erebia_ligea.Lep_ilEreEpip1_B.fna.bam.no_mapq_filter.mincount2.fraction10	w.Lep_ilEreEpip1_B.ctg_4	265395	173	99.9348	0.651859
Erebia_ligea_111903.NO_1533.17351LK0089.vs.w.erebia_ligea.Lep_ilEreEpip1_B.fna.bam.no_mapq_filter.mincount2.fraction10	mean	1515168	433	99.9714	0.285777	0.996526	1
Erebia_ligea_111903.PL_1530.17351LK0086.vs.w.erebia_ligea.Lep_ilEreEpip1_B.fna.bam.no_mapq_filter.mincount2.fraction10	w.Lep_ilEreEpip1_B.ctg_1	95071	1	99.9989	0.0105185
Erebia_ligea_111903.PL_1530.17351LK0086.vs.w.erebia_ligea.Lep_ilEreEpip1_B.fna.bam.no_mapq_filter.mincount2.fraction10	w.Lep_ilEreEpip1_B.ctg_2	864476	318	99.9632	0.367853
Erebia_ligea_111903.PL_1530.17351LK0086.vs.w.erebia_ligea.Lep_ilEreEpip1_B.fna.bam.no_mapq_filter.mincount2.fraction10	w.Lep_ilEreEpip1_B.ctg_3	285907	26	99.9909	0.0909387
Erebia_ligea_111903.PL_1530.17351LK0086.vs.w.erebia_ligea.Lep_ilEreEpip1_B.fna.bam.no_mapq_filter.mincount2.fraction10	w.Lep_ilEreEpip1_B.ctg_4	268960	172	99.936	0.6395
Erebia_ligea_111903.PL_1530.17351LK0086.vs.w.erebia_ligea.Lep_ilEreEpip1_B.fna.bam.no_mapq_filter.mincount2.fraction10	mean	1514414	517	99.9659	0.341386	0.99604	1
Erebia_ligea_111903.SE_1529.17351LK0085.vs.w.erebia_ligea.Lep_ilEreEpip1_B.fna.bam.no_mapq_filter.mincount2.fraction10	w.Lep_ilEreEpip1_B.ctg_1	99783	3	99.997	0.0300652
Erebia_ligea_111903.SE_1529.17351LK0085.vs.w.erebia_ligea.Lep_ilEreEpip1_B.fna.bam.no_mapq_filter.mincount2.fraction10	w.Lep_ilEreEpip1_B.ctg_2	864356	265	99.9693	0.306587
Erebia_ligea_111903.SE_1529.17351LK0085.vs.w.erebia_ligea.Lep_ilEreEpip1_B.fna.bam.no_mapq_filter.mincount2.fraction10	w.Lep_ilEreEpip1_B.ctg_3	285597	29	99.9898	0.101542
Erebia_ligea_111903.SE_1529.17351LK0085.vs.w.erebia_ligea.Lep_ilEreEpip1_B.fna.bam.no_mapq_filter.mincount2.fraction10	w.Lep_ilEreEpip1_B.ctg_4	265527	185	99.9303	0.696728
Erebia_ligea_111903.SE_1529.17351LK0085.vs.w.erebia_ligea.Lep_ilEreEpip1_B.fna.bam.no_mapq_filter.mincount2.fraction10	mean	1515263	482	99.9682	0.318097	0.996538	1
Erebia_ligea.RO_EL_949.200213_A00291_0260_AHJT32DRXX_1_11954LK0027L01.vs.w.erebia_euryale.EE_932.v1.fna.bam.no_mapq_filter.mincount2.fraction10	w.erebia_euryale.EE_932.v1.contig_1	289311	1	99.9997	0.00345649
Erebia_ligea.RO_EL_949.200213_A00291_0260_AHJT32DRXX_1_11954LK0027L01.vs.w.erebia_euryale.EE_932.v1.fna.bam.no_mapq_filter.mincount2.fraction10	w.erebia_euryale.EE_932.v1.contig_2	1318648	49	99.9963	0.0371593
Erebia_ligea.RO_EL_949.200213_A00291_0260_AHJT32DRXX_1_11954LK0027L01.vs.w.erebia_euryale.EE_932.v1.fna.bam.no_mapq_filter.mincount2.fraction10	mean	1607959	50	99.9969	0.0310953	0.995444	1

## Sheet: Euchloe_vs_top1_no_mapq_filter
sample	contig	length	het_sites	ANI	het_sites_per_kb	putative_strain_number
Euchloe_simplonia_547582.FR_347.17351LK0006.vs.w.colias_hyale.CH_1004.v2.fna.bam.no_mapq_filter.mincount2.fraction10	w.colias_hyale.CH_1004.v2.contig_1	1646521	75	99.9954	0.0455506
Euchloe_simplonia_547582.FR_347.17351LK0006.vs.w.colias_hyale.CH_1004.v2.fna.bam.no_mapq_filter.mincount2.fraction10	mean	1646521	75	99.9954	0.0455506	1

[truncated: 24 more sheets: Gonepteryx_vs_top1_no_mapq_filt, Lasiommata_vs_top1_no_mapq_filt, Lasiommata_vs_top2_no_mapq_filt, Melanargia_vs_top1_no_mapq_filt, Melanargia_vs_top2_no_mapq_filt, Melanargia_vs_top3_no_mapq_filt, Melanargia_vs_top4_no_mapq_filt, Melanargia_vs_top5_no_mapq_filt, Melanargia_vs_top6_no_mapq_filt, Melanargia_vs_1st_and_4th_no_ma, Melanargia_vs_1st_and_3rd_no_ma, Melanargia_vs_1st_and_6th_no_ma, Pontia_vs_top1_no_mapq_filter, Pseudophilotes_vs_top1_no_mapq_, Pyrgus_vs_top1_no_mapq_filter, Satyrus_vs_top1_no_mapq_filter, Spialia_vs_top1_no_mapq_filter, Spialia_vs_top2_no_mapq_filter, Thymelicus_vs_top1_no_mapq_filt, Thymelicus_vs_top2_no_mapq_filt …]
