# Supplementary material for: Wolbachia Host Shifts and Widespread Occurrence of Reproductive Manipulation Loci in European Butterflies
Source: Mol Ecol. 2025 Oct 8;34(21):e70125. doi: 10.1111/mec.70125 (PMC12573729; doi:10.1111/mec.70125)
Supplement: Supplementary file 1 — Data S1: mec70125‐sup‐0001‐DataS1.zip. [file MEC-34-e70125-s001.zip › mec70125-sup-0001-DataS1/mec70125-sup-0007-TableS8.xlsx]

## Sheet: Caption
Table S8. Infection status for all the butterfly species analyzed in this study. Genus, species genus; Species; species specific epithet; Total samples, total number of samples screened for that species; Wolbachia presence, binary variable indicating if Wolbachia was detected on a given species; Infected samples, number of samples with Wolbachia; Wolbachia.prevalence.95.CI, proportion of samples …

## Sheet: Table
Genus	Species	Total.samples	Wolbachia.presence	Infected.samples	Wolbachia.prevalence.95.CI	Samples.with.NUWTs	NUWT.prevalence	Number.of.strains	Wolbachia.in.literature	Reference.individual	Supergroup..ref..ind..	NCBI.TaxID	Supergroup..literature.	Strain	Prevalence.in.literature.....N.	Reference	Geographic.region	Closest.RefSeq.hit	DTol	Comments	Order
Brenthis	daphne	7	N	0	0 (0, 0.41)	1	14.29	0	NA	BD_1141	NA	405032							N		1
Brenthis	ino	6	N	0	0 (0, 0.459)	1	16.67	0	NA	SP_BI_364	NA	405034							N		2
Brenthis	hecate	5	Y	1	0.2 (0.005, 0.716)	0	0	1	NA	BH_1412	B	405033						Ccep.GCF_020995475_1	N		3
Colias	alfacariensis	7	Y	7	1 (0.59, 1)	0	0	2	NA	CA_966	B	876052						Ecas.GCF_018555315_1	N		4
Colias	hyale	7	Y	7	1 (0.59, 1)	0	0	3	Infected	CH_1004	B	78615			100% (11)	Ilinsky & Kosterin 2017	West Siberia		N		5
Erebia	euryale	5	N	0	0 (0, 0.522)	0	0	0	Infected			111902	B		18% to ~45%	Lucek et al. 2021	Alps	Spic.GCF_018141665_1	N	Different prevalence on different subspecies	6
Erebia	ligea	9	Y	9	1 (0.664, 1)	0	0	3	Infected	RO_EL_949, RO_932	B	111903	B		33.3%(3)	Ilinsky & Kosterin (2017), Vancaester & Blaxter (2023)	West Siberia	Ccep.GCF_020995475_1	N		7
Euchloe	ausonia	6	N	0	0 (0, 0.459)	0	0	0	NA			415331									8
Euchloe	simplonia	5	N	0	0 (0, 0.522)	0	0	0	NA			547582									9
Euchloe	crameri	8	Y	1	0.125 (0.003, 0.527)	0	0	1	NA	EC_324	B	535721									10
Fabriciana	adippe	6	N	0	0 (0, 0.459)	0	0	0	Infected			405009	B	ST372	60%(7/12)	Ilinsky & Kosterin 2017	West Siberia		Y		11
Fabriciana	niobe	7	N	0	0 (0, 0.41)	1	14.29	0	Infected?	FN_905		405017				Polic et al. 2022	Europe		N	Only one sequence from ddRADSeq mapped to Wolbachia reference	12
Gonepteryx	cleopatra	9	Y	6	0.667 (0.299, 0.925)	0	0	2	NA	GC_13, GR_164	B	78624							N		13
Gonepteryx	farinosa	6	Y	1	0.167 (0.004, 0.641)	0	0	1	NA			596575									14
Gonepteryx	rhamni	4	N	0	0 (0, 0.602)	0	0	0	NA			78609						Ccep.GCF_020995475_1	N		15
Iphiclides	podalirius	7	Y	7	1 (0.59, 1)	0	0	2	Infected	IP_504	B	110791	B	wsp2-coxA1		Gaunet et al. 2019	Europe	Ecas.GCF_018555315_1	N		16
Iphiclides	feisthamelii	8	Y	6	0.75 (0.349, 0.968)	0	0	1	Infected	IF_142	B	282390	B	wsp1-coxA1/wsp2-coxA1		Gaunet et al. 2019	Europe	Ccep.GCF_020995475_1	N	wsp2-coxA1 potentially in a second introgression wave towards the Iberian Peninsula	17
Lasiommata	maera	1	N	0	0 (0, 0.975)	0	0	0	NA			111916									18
Lasiommata	megera	7	Y	1	0.143 (0.004, 0.579)	0	0	1	Uninfected			111917				Vancaester & Blaxter (2023)			Y		19
Lasiommata	petropolitana	7	Y	6	0.857 (0.421, 0.996)	0	0	3	Infected	LP_1401	B	111918	B	ST361	100% (11)	Ilinsky & Kosterin 2017	West Siberia	Ccep.GCF_020995475_1	N		20
Melanargia	ines	15	N	0	0 (0, 0.218)	0	0	0	NA	MI_8		679095							N		21
Melanargia	galathea	8	Y	8	1 (0.631, 1)	0	0	4	Infected		B	111923	B			Russell et al. 2012			Y		22
Melanargia	lachesis	7	Y	7	1 (0.59, 1)	0	0	2	NA	SP_ML_1136		111924							N		23
Pieris	mannii	7	N	0	0 (0, 0.41)	0	0	0	NA	SP_PM_1145		876065							N		24
Pieris	rapae	6	N	0	0 (0, 0.459)	0	0	0	Infected			64459	B		3.4% (Japan) 1/11 (Siberia)	Ilinsky & Kosterin 2017, Tagami and Miura 2004	West Siberia, Japan		Y		25
Polyommatus	eros	7	Y	7	1 (0.59, 1)	1	14.29	2	Infected	PE_1417	B	282397	B	ST297	100%(3/3)	Ilinsky & Kosterin 2017	West Siberia		N		26
Polyommatus	icarus	7	Y	2	0.286 (0.037, 0.71)	0	0	1	Infected		B	265386	B	ST176 (Siberia), wIca1, wIca2 (British Isles)	100%(5/5)	Arif et al. 2021	West Siberia		Y		27
Pontia	daplidice	8	N	0	0 (0, 0.369)	0	0	0	Infected	PD_650		441325	B	ST41	100% (11)	Ilinsky & Kosterin 2017	West Siberia		N		28
Pontia	edusa	7	Y	7	1 (0.59, 1)	0	0	1	NA	RO_PE_757	B	345723							N		29
Pseudophilotes	baton	6	Y	1	0.167 (0.004, 0.641)	0	0	1	Infected	PB_1410		301169			12/17(71%)	Bartoňová et al. 2021	Europe		N		30
Pseudophilotes	panoptes	5	N	0	0 (0, 0.522)	0	0	0	Uninfected?			1002889			0/2	Bartoňová et al. 2021	Europe				31
Pseudophilotes	vicrama	6	N	0	0 (0, 0.459)	0	0	0	Infected	PV_876		282392			25/81(31%)	Bartoňová et al. 2021	Europe		N		32
Pyrgus	malvoides	6	N	0	0 (0, 0.459)	0	0	0	NA			1107715									33
Pyrgus	malvae	6	Y	4	0.667 (0.223, 0.957)	0	0	2	Infected		B	218760	B			Vancaester & Blaxter (2023)			Y		34
Satyrus	actaea	7	N	0	0 (0, 0.41)	0	0	0	NA	SA_1147		111940							N		35
Satyrus	ferula	7	Y	2	0.286 (0.037, 0.71)	0	0	1	NA	FR_SF_1151		111941							N		36
Spialia	sertorius	5	N	0	0 (0, 0.522)	0	0	0	Uninfected			509483			0	Hernández-Roldán et al. 2016					37
Spialia	rosae	6	Y	4	0.667 (0.223, 0.957)	0	0	2	Infected			1873866			100%	Hernández-Roldán et al. 2016					38
Spialia	orbifer	8	Y	1	0.125 (0.003, 0.527)	1	12.5	1	Infected	HU_SO_1031		876077	A/B		0-100%	Hernández-Roldán et al. 2016	Europe, part of Asia		N	Absent from Sicily, 100% in Kazakhstan and Armenia, 66% Turkey, 75% Romania	39
Thymelicus	lineola	6	N	0	0 (0, 0.459)	0	0	0	Infected			218773				Hinojosa et al. 2019			Y		40
Thymelicus	sylvestris	6	Y	3	0.5 (0.118, 0.882)	0	0	1	Infected		B	272628				Hinojosa et al. 2019			Y	Presumably different strain than acteon	41
Thymelicus	acteon	7	Y	3	0.429 (0.099, 0.816)	0	0	1	Infected	SP_TA_344	B	876078			100%(1/1)	Hinojosa et al. 2019	Italy	Cmeg.GCF_008245065_1	N	Presumably different strain than sylvestris	42
Zerynthia	cassandra	7	N	0	0 (0, 0.41)	0	0	0	NA	ZC_1592		330377							N		43
Zerynthia	polyxena	4	N	0	0 (0, 0.602)	0	0	0	NA			330376									44
