# Supplementary material for: Wolbachia Host Shifts and Widespread Occurrence of Reproductive Manipulation Loci in European Butterflies
Source: Mol Ecol. 2025 Oct 8;34(21):e70125. doi: 10.1111/mec.70125 (PMC12573729; doi:10.1111/mec.70125)
Supplement: Supplementary file 1 — Data S1: mec70125‐sup‐0001‐DataS1.zip. [file MEC-34-e70125-s001.zip › mec70125-sup-0001-DataS1/mec70125-sup-0008-TableS9.xlsx]

## Sheet: Caption
Table S9. Comparison of the infection status across sister pairs of butterfly species, being infection-conservative. Genus, species genus; Species 1; first species of the pair; π sp.1, nucleotidic diversity of the first species; Gen y−1 sp.1; generations per year of the first species; Species 2, second species in the pair; π sp.2, nucleotidic diversity of the second species; Gen y−1 sp.2; generat…

## Sheet: Table
Genus	Species 1	π sp.1	Gen y−1 sp.1	Species 2	π sp.2	Gen y−1 sp.2	d_xy	d_a	split time (gen)	Split time (MYA)	F_st	Degree of sympatry	Contact zone	Known to hybridize	None infected	One infected	Both infected	Presence of shared strains in the pair	Presence of specific strains within the pair	Presence of species-specific strains	Presence of strains shared outside the pair (e.g. with other genera)	strain_num_sp1	strain_num_sp2	num_shared_strains
Brenthis	Brenthis daphne	0.0046	1	B. ino	0.0094	1	0.0246	0.0176	3.03448e+06	3.04 (1.60, 6.89)	0.716	0.74	No	No	1	0	0	NA	NA	NA	NA	0	0	0
Colias	Colias alfacariensis	0.0243	2–3	C. hyale	0.0211	2–3	0.0387	0.0159	2.74138e+06	0.92 (0.48, 2.05)	0.412	0.7	No	No	0	0	1	1	1	0	1	2	3	1
Erebia	Erebia ligea			E. euryale					0						0	1	0	0	3	1	1	3	0	0
Euchloe	Euchloe ausonia	0.025	2	E. crameri	0.0352	2	0.0715	0.0416	7.17241e+06	3.58 (1.89, 7.99)	0.582	0	Yes	No	0	1	0	0	1	0	1	0	1	0
Fabriciana	Fabriciana adippe			F. niobe					0						1	0	0	NA	NA	NA	NA	0	0	0
Gonepteryx	Gonepteryx cleopatra	0.0104	1	G. rhamni	0.0156	1	0.0448	0.0316	5.44828e+06	5.48 (2.89, 12.2)	0.705	0.97	No	Yes	0	1	0	0	1	1	1	2	0	0
Iphiclides	Iphiclides feisthamelii	0.0079	1–3	I. podalirius	0.0052	1–3	0.0275	0.0204	3.51724e+06	1.20 (0.63, 2.68)	0.747	0	Yes	Yes	0	0	1	1	1	0	1	1	2	1
Lasiommata	Lasiommata megera	0.0385	2–3	L. petropolitana	0.0065	1	0.0543	0.0316	5.44828e+06	2.75 (1.45, 6.13)	0.586	0.43	No	No	0	0	1	0	1	0	1	1	3	0
Melanargia	Melanargia galathea	0.0152	1	M. lachesis	0.0145	1	0.0389	0.0227	3.91379e+06	4.14 (2.18, 9.24)	0.597	0.2	Yes	Yes	0	0	1	1	1	1	1	4	2	1
Pieris	Pieris mannii	0.01	3	P. rapae	0.0198	3–4	0.0678	0.0525	9.05172e+06	2.61 (1.37, 5.81)	0.779	1	No	No	1	0	0	NA	NA	NA	NA	0	0	0
Polyommatus	Polyommatus eros	0.0104	1	P. icarus	0.0174	1–3	0.0529	0.0382	6.58621e+06	3.37 (1.78, 7.51)	0.724	1	No	Yes	0	0	1	0	1	1	1	2	1	0
Pontia	Pontia daplidice	0.0063	3	P. edusa	0.0159	3	0.0516	0.0401	6.91379e+06	2.33 (1.22, 5.19)	0.777	0	Yes	Yes	0	1	0	0	NA	0	1	0	1	0
Pseudophilotes	Pseudophilotes baton	0.008	1–2	P. panoptes	0.0131	1	0.0276	0.0171	2.94828e+06	1.97(1.03, 4.39)	0.619	0	Yes	No	0	1	0	0	NA	0	1	1	0	0
Pyrgus	Pyrgus malvae	0.0164	1–2	P. malvoides	0.0176	1–2	0.0362	0.0192	3.31034e+06	1.66 (0.87, 3.70)	0.531	0.04	Yes	Yes	0	1	0	0	NA	1	1	2	0	0
Satyrus	Satyrus actaea	0.0261	1	S. ferula	0.0074	1	0.0663	0.0493	8500000	8.53 (4.50, 19.0)	0.745	0.26	No	No	0	1	0	0	NA	1	0	0	1	0
Spialia	Spialia orbifer	0.0331	2	S. sertorius	0.0418	2	0.0671	0.0292	5.03448e+06	2.55 (1.35, 5.69)	0.438	0.12	Yes	No	0	1	0	0	1	0	1	1	0	0
Thymelicus	Thymelicus acteon	0.0154	2	T. sylvestris	0.0208	1	0.0848	0.0671	1.1569e+07	7.66 (4.04, 17.1)	0.79	0.99	No	No	0	0	1	0	1	1	1	1	1	0
Zerynthia	Zerynthia cassandra	0.0033	1	Z. polyxena	0.0032	1	0.0312	0.0279	4.81034e+06	4.82 (2.54, 10.7)	0.895	0	Yes	No	1	0	0	NA	NA	NA	NA	0	0	0
