# Supplementary material for: Wolbachia Host Shifts and Widespread Occurrence of Reproductive Manipulation Loci in European Butterflies
Source: Mol Ecol. 2025 Oct 8;34(21):e70125. doi: 10.1111/mec.70125 (PMC12573729; doi:10.1111/mec.70125)
Supplement: Supplementary file 1 — Data S1: mec70125‐sup‐0001‐DataS1.zip. [file MEC-34-e70125-s001.zip › mec70125-sup-0001-DataS1/mec70125-sup-0009-TableS11.xlsx]

## Sheet: Sheet1
Species1	Strain1	Species2	Strain2	total_cases	min_host_age	max_host_age	min_wolbachia_age	max_wolbachia_age	putative_vertical_transmission	between_spp_HT	putative_HT_or_IT_within_genus	IT_or_within_genus_HT	outside_genus_HT_or_IT	putative_cocladogenesis	max_mito_split_time	min_mito_split_time	host_comp	wolb_comp	genus	interpretation
Colias alfacariensis	w.colias_hyale.CH_1004.v2.fna	Colias alfacariensis	w.colias_alfacariensis.CA_966.v1.fna	12	0.48	2.05	4.73824	27.8402	NA	1	NA	NA	NA	NA	0.945596	0.616693	intraspecific	interstrain	Colias	HT
Colias alfacariensis	w.colias_hyale.CH_1004.v2.fna	Colias hyale	w.colias_hyale.CH_1004.v2.fna	14	0.48	2.05	0.00133334	0.140598	NA	NA	NA	1	NA	NA	0.945596	0.616693	interspecific	intrastrain	Colias	HT
Colias alfacariensis	w.colias_hyale.CH_1004.v2.fna	Colias hyale	w.aricia_agestis.Lep_ilAriAges1_B.fna	4	0.48	2.05	5.00688	27.3279	NA	NA	NA	NA	1	NA	0.945596	0.616693	interspecific	interstrain	Colias	HT
Colias alfacariensis	w.colias_hyale.CH_1004.v2.fna	Colias hyale	w.episyrphus_balteatus.Dip_idEpiBalt1_B.fna	2	0.48	2.05	2.71122	15.193	NA	NA	NA	NA	1	NA	0.945596	0.616693	interspecific	interstrain	Colias	HT
Colias alfacariensis	w.colias_alfacariensis.CA_966.v1.fna	Colias alfacariensis	w.colias_alfacariensis.CA_966.v1.fna	30	0.48	2.05	0.00146668	0.226859	1	NA	NA	NA	NA	NA	0.945596	0.616693	intraspecific	intrastrain	Colias	putative_vertical_transmission
Colias alfacariensis	w.colias_alfacariensis.CA_966.v1.fna	Colias hyale	w.colias_hyale.CH_1004.v2.fna	84	0.48	2.05	4.72747	27.9645	NA	NA	NA	NA	1	NA	0.945596	0.616693	interspecific	interstrain	Colias	HT
Colias alfacariensis	w.colias_alfacariensis.CA_966.v1.fna	Colias hyale	w.aricia_agestis.Lep_ilAriAges1_B.fna	24	0.48	2.05	1.66485	9.27876	NA	NA	NA	NA	1	NA	0.945596	0.616693	interspecific	interstrain	Colias	HT
Colias alfacariensis	w.colias_alfacariensis.CA_966.v1.fna	Colias hyale	w.episyrphus_balteatus.Dip_idEpiBalt1_B.fna	12	0.48	2.05	5.03225	28.9381	NA	NA	NA	NA	1	NA	0.945596	0.616693	interspecific	interstrain	Colias	HT
Colias hyale	w.colias_hyale.CH_1004.v2.fna	Colias hyale	w.colias_hyale.CH_1004.v2.fna	42	0.48	2.05	0.000133333	0.166692	1	NA	NA	NA	NA	NA	0.945596	0.616693	intraspecific	intrastrain	Colias	putative_vertical_transmission
Colias hyale	w.colias_hyale.CH_1004.v2.fna	Colias hyale	w.aricia_agestis.Lep_ilAriAges1_B.fna	24	0.48	2.05	4.97829	27.3241	NA	1	NA	NA	NA	NA	0.945596	0.616693	intraspecific	interstrain	Colias	HT
Colias hyale	w.colias_hyale.CH_1004.v2.fna	Colias hyale	w.episyrphus_balteatus.Dip_idEpiBalt1_B.fna	12	0.48	2.05	2.71054	15.2668	NA	1	NA	NA	NA	NA	0.945596	0.616693	intraspecific	interstrain	Colias	HT
Gonepteryx cleopatra	w.emmelina_monodactyla.Lep_ilEmmMono1_B.fna	Gonepteryx cleopatra	w.emmelina_monodactyla.Lep_ilEmmMono1_B.fna	20	2.89	12.2	0.00133334	0.0398557	1	NA	NA	NA	NA	NA	2.23628	1.45844	intraspecific	intrastrain	Gonepteryx	putative_vertical_transmission
Gonepteryx cleopatra	w.emmelina_monodactyla.Lep_ilEmmMono1_B.fna	Gonepteryx cleopatra	w.colias_crocea.Lep_ilColCroc_2.fna	10	2.89	12.2	3.90433	24.4247	NA	1	NA	NA	NA	NA	2.23628	1.45844	intraspecific	interstrain	Gonepteryx	HT
Iphiclides feisthamelii	w.iphiclides_feisthamelii.IF_142.v1.fna	Iphiclides feisthamelii	w.iphiclides_feisthamelii.IF_142.v1.fna	30	0.63	2.68	0.0126675	0.155819	1	NA	NA	NA	NA	NA	0.116393	0.0759087	intraspecific	intrastrain	Iphiclides	putative_vertical_transmission
Iphiclides feisthamelii	w.iphiclides_feisthamelii.IF_142.v1.fna	Iphiclides podalirius	w.iphiclides_feisthamelii.IF_142.v1.fna	48	0.63	2.68	0.0392662	0.546141	NA	NA	NA	1	NA	NA	0.116393	0.0759087	interspecific	intrastrain	Iphiclides	IT
Iphiclides feisthamelii	w.iphiclides_feisthamelii.IF_142.v1.fna	Iphiclides podalirius	w.pararge_aegeria.Lep_ilParAegt1_B.fna	72	0.63	2.68	5.11305	29.5799	NA	NA	NA	NA	1	NA	0.116393	0.0759087	interspecific	interstrain	Iphiclides	HT
Iphiclides podalirius	w.iphiclides_feisthamelii.IF_142.v1.fna	Iphiclides podalirius	w.iphiclides_feisthamelii.IF_142.v1.fna	12	0.63	2.68	0.0268362	0.685128	1	NA	NA	NA	NA	NA	0.116393	0.0759087	intraspecific	intrastrain	Iphiclides	putative_vertical_transmission
Iphiclides podalirius	w.iphiclides_feisthamelii.IF_142.v1.fna	Iphiclides podalirius	w.pararge_aegeria.Lep_ilParAegt1_B.fna	42	0.63	2.68	5.76055	33.7561	NA	1	NA	NA	NA	NA	0.116393	0.0759087	intraspecific	interstrain	Iphiclides	HT
Iphiclides podalirius	w.pararge_aegeria.Lep_ilParAegt1_B.fna	Iphiclides podalirius	w.pararge_aegeria.Lep_ilParAegt1_B.fna	30	0.63	2.68	0.0158343	0.424045	1	NA	NA	NA	NA	NA	0.116393	0.0759087	intraspecific	intrastrain	Iphiclides	putative_vertical_transmission
Lasiommata megera	w.pararge_aegeria.Lep_ilParAegt1_B.fna	Lasiommata petropolitana	w.operophtera_brumata.GCF_001266585_1.fna	4	1.45	6.13	1.74663	13.2354	NA	NA	NA	NA	0.75	0.25	1.53976	1.00419	interspecific	interstrain	Lasiommata	HT
Lasiommata megera	w.pararge_aegeria.Lep_ilParAegt1_B.fna	Lasiommata petropolitana	w.pammene_fasciana.Lep_ilPamFasc1_B.fna	2	1.45	6.13	3.13588	18.4165	NA	NA	NA	NA	1	NA	1.53976	1.00419	interspecific	interstrain	Lasiommata	HT
Lasiommata megera	w.pararge_aegeria.Lep_ilParAegt1_B.fna	Lasiommata petropolitana	w.lasiommata_petropolitana.LP_1401.v1.fna	6	1.45	6.13	2.65344	16.497	NA	NA	NA	NA	1	NA	1.53976	1.00419	interspecific	interstrain	Lasiommata	HT
Lasiommata petropolitana	w.operophtera_brumata.GCF_001266585_1.fna	Lasiommata petropolitana	w.operophtera_brumata.GCF_001266585_1.fna	2	1.45	6.13	0.659202	4.01135	0.5	NA	0.5	NA	NA	NA	1.53976	1.00419	intraspecific	intrastrain	Lasiommata	putative_vertical_transmission
Lasiommata petropolitana	w.operophtera_brumata.GCF_001266585_1.fna	Lasiommata petropolitana	w.pammene_fasciana.Lep_ilPamFasc1_B.fna	4	1.45	6.13	2.1445	16.3388	NA	1	NA	NA	NA	NA	1.53976	1.00419	intraspecific	interstrain	Lasiommata	HT
Lasiommata petropolitana	w.operophtera_brumata.GCF_001266585_1.fna	Lasiommata petropolitana	w.lasiommata_petropolitana.LP_1401.v1.fna	12	1.45	6.13	2.68706	23.5692	NA	1	NA	NA	NA	NA	1.53976	1.00419	intraspecific	interstrain	Lasiommata	HT
Lasiommata petropolitana	w.pammene_fasciana.Lep_ilPamFasc1_B.fna	Lasiommata petropolitana	w.lasiommata_petropolitana.LP_1401.v1.fna	6	1.45	6.13	5.86561	37.3195	NA	1	NA	NA	NA	NA	1.53976	1.00419	intraspecific	interstrain	Lasiommata	HT
Lasiommata petropolitana	w.lasiommata_petropolitana.LP_1401.v1.fna	Lasiommata petropolitana	w.lasiommata_petropolitana.LP_1401.v1.fna	6	1.45	6.13	0.102021	2.93251	1	NA	NA	NA	NA	NA	1.53976	1.00419	intraspecific	intrastrain	Lasiommata	putative_vertical_transmission
Melanargia galathea	w.melanargia_galathea.Lep_ilMelGala_1.fna	Melanargia galathea	w.melanargia_galathea.Lep_ilMelGala_1.fna	30	2.18	9.24	0.0213342	2.51864	1	NA	NA	NA	NA	NA	0.431134	0.281174	intraspecific	intrastrain	Melanargia	putative_vertical_transmission
Melanargia galathea	w.melanargia_galathea.Lep_ilMelGala_1.fna	Melanargia galathea	w.aricia_agestis.Lep_ilAriAges1_B.fna	12	2.18	9.24	0.701985	7.51349	0.583333	NA	0.416667	NA	NA	NA	0.431134	0.281174	intraspecific	interstrain	Melanargia	HT
Melanargia galathea	w.melanargia_galathea.Lep_ilMelGala_1.fna	Melanargia galathea	w.lasiommata_petropolitana.LP_1401.v1.fna	10	2.18	9.24	5.89564	34.9233	NA	1	NA	NA	NA	NA	0.431134	0.281174	intraspecific	interstrain	Melanargia	HT
Melanargia galathea	w.melanargia_galathea.Lep_ilMelGala_1.fna	Melanargia galathea	w.erebia_ligea.RO_EL_949.v1.fna	22	2.18	9.24	12.1932	74.4907	NA	1	NA	NA	NA	NA	0.431134	0.281174	intraspecific	interstrain	Melanargia	HT
Melanargia galathea	w.melanargia_galathea.Lep_ilMelGala_1.fna	Melanargia lachesis	w.erebia_cassioides.GCF_018555315_1.fna	84	2.18	9.24	5.02959	32.381	NA	NA	NA	NA	1	NA	0.431134	0.281174	interspecific	interstrain	Melanargia	HT
Melanargia galathea	w.melanargia_galathea.Lep_ilMelGala_1.fna	Melanargia lachesis	w.erebia_ligea.RO_EL_949.v1.fna	36	2.18	9.24	12.3606	72.6452	NA	NA	NA	NA	1	NA	0.431134	0.281174	interspecific	interstrain	Melanargia	HT
Melanargia galathea	w.aricia_agestis.Lep_ilAriAges1_B.fna	Melanargia galathea	w.lasiommata_petropolitana.LP_1401.v1.fna	2	2.18	9.24	5.25484	28.6181	NA	1	NA	NA	NA	NA	0.431134	0.281174	intraspecific	interstrain	Melanargia	HT
Melanargia galathea	w.aricia_agestis.Lep_ilAriAges1_B.fna	Melanargia galathea	w.erebia_ligea.RO_EL_949.v1.fna	4	2.18	9.24	12.1775	69.1581	NA	1	NA	NA	NA	NA	0.431134	0.281174	intraspecific	interstrain	Melanargia	HT
Melanargia galathea	w.aricia_agestis.Lep_ilAriAges1_B.fna	Melanargia lachesis	w.erebia_cassioides.GCF_018555315_1.fna	14	2.18	9.24	5.81272	35.8139	NA	NA	NA	NA	1	NA	0.431134	0.281174	interspecific	interstrain	Melanargia	HT
Melanargia galathea	w.aricia_agestis.Lep_ilAriAges1_B.fna	Melanargia lachesis	w.erebia_ligea.RO_EL_949.v1.fna	6	2.18	9.24	12.3641	68.1349	NA	NA	NA	NA	1	NA	0.431134	0.281174	interspecific	interstrain	Melanargia	HT
Melanargia galathea	w.lasiommata_petropolitana.LP_1401.v1.fna	Melanargia galathea	w.erebia_ligea.RO_EL_949.v1.fna	4	2.18	9.24	11.7086	65.009	NA	1	NA	NA	NA	NA	0.431134	0.281174	intraspecific	interstrain	Melanargia	HT
Melanargia galathea	w.lasiommata_petropolitana.LP_1401.v1.fna	Melanargia lachesis	w.erebia_cassioides.GCF_018555315_1.fna	14	2.18	9.24	5.79942	35.9571	NA	NA	NA	NA	1	NA	0.431134	0.281174	interspecific	interstrain	Melanargia	HT
Melanargia galathea	w.lasiommata_petropolitana.LP_1401.v1.fna	Melanargia lachesis	w.erebia_ligea.RO_EL_949.v1.fna	6	2.18	9.24	11.7589	65.7142	NA	NA	NA	NA	1	NA	0.431134	0.281174	interspecific	interstrain	Melanargia	HT
Melanargia galathea	w.erebia_ligea.RO_EL_949.v1.fna	Melanargia galathea	w.erebia_ligea.RO_EL_949.v1.fna	2	2.18	9.24	0.3162	1.72755	1	NA	NA	NA	NA	NA	0.431134	0.281174	intraspecific	intrastrain	Melanargia	HT
Melanargia galathea	w.erebia_ligea.RO_EL_949.v1.fna	Melanargia lachesis	w.erebia_cassioides.GCF_018555315_1.fna	28	2.18	9.24	12.7212	75.243	NA	NA	NA	NA	1	NA	0.431134	0.281174	interspecific	interstrain	Melanargia	HT
Melanargia galathea	w.erebia_ligea.RO_EL_949.v1.fna	Melanargia lachesis	w.erebia_ligea.RO_EL_949.v1.fna	12	2.18	9.24	0.505845	3.09228	NA	NA	NA	1	NA	NA	0.431134	0.281174	interspecific	intrastrain	Melanargia	HT
Melanargia lachesis	w.erebia_cassioides.GCF_018555315_1.fna	Melanargia lachesis	w.erebia_cassioides.GCF_018555315_1.fna	42	2.18	9.24	0.064675	1.64774	1	NA	NA	NA	NA	NA	0.431134	0.281174	intraspecific	intrastrain	Melanargia	putative_vertical_transmission
Melanargia lachesis	w.erebia_cassioides.GCF_018555315_1.fna	Melanargia lachesis	w.erebia_ligea.RO_EL_949.v1.fna	36	2.18	9.24	12.6732	75.1664	NA	1	NA	NA	NA	NA	0.431134	0.281174	intraspecific	interstrain	Melanargia	HT
Polyommatus eros	w.polyommatus_eros.PE_1417.v2.fna	Polyommatus eros	w.polyommatus_eros.PE_1417.v2.fna	30	1.78	7.51	0.0070001	0.22828	1	NA	NA	NA	NA	NA	1.60804	1.04872	intraspecific	intrastrain	Polyommatus	putative_vertical_transmission
Polyommatus eros	w.polyommatus_eros.PE_1417.v2.fna	Polyommatus eros	w.colias_crocea.Lep_ilColCroc_2.fna	12	1.78	7.51	0.546263	4.34753	1	NA	NA	NA	NA	NA	1.60804	1.04872	intraspecific	interstrain	Polyommatus	putative_vertical_transmission
Polyommatus eros	w.polyommatus_eros.PE_1417.v2.fna	Polyommatus icarus	w.episyrphus_balteatus.Dip_idEpiBalt1_B.fna	24	1.78	7.51	7.9411	44.6541	NA	NA	NA	NA	1	NA	1.60804	1.04872	interspecific	interstrain	Polyommatus	HT
Polyommatus eros	w.colias_crocea.Lep_ilColCroc_2.fna	Polyommatus icarus	w.episyrphus_balteatus.Dip_idEpiBalt1_B.fna	4	1.78	7.51	8.07237	45.4829	NA	NA	NA	NA	1	NA	1.60804	1.04872	interspecific	interstrain	Polyommatus	HT
Polyommatus icarus	w.episyrphus_balteatus.Dip_idEpiBalt1_B.fna	Polyommatus icarus	w.episyrphus_balteatus.Dip_idEpiBalt1_B.fna	2	1.78	7.51	0.130234	0.710516	1	NA	NA	NA	NA	NA	1.60804	1.04872	intraspecific	intrastrain	Polyommatus	putative_vertical_transmission
Pontia edusa	w.pontia_edusa.RO_PE_757.v2.fna	Pontia edusa	w.pontia_edusa.RO_PE_757.v2.fna	42	1.22	5.19	0.00122223	0.158844	1	NA	NA	NA	NA	NA	4.61812	3.01182	intraspecific	intrastrain	Pontia	putative_vertical_transmission
Pyrgus malvae	w.pyrgus_malvae.Lep_ilPyrMal_3.fna	Pyrgus malvae	w.pyrgus_malvae.Lep_ilPyrMal_3.fna	6	0.87	3.7	0.00533342	0.0446871	1	NA	NA	NA	NA	NA	0.775017	0.505446	intraspecific	intrastrain	Pyrgus	putative_vertical_transmission
Pyrgus malvae	w.pyrgus_malvae.Lep_ilPyrMal_3.fna	Pyrgus malvae	w.pontia_edusa.RO_PE_757.v2.fna	6	0.87	3.7	3.08618	17.9829	NA	1	NA	NA	NA	NA	0.775017	0.505446	intraspecific	interstrain	Pyrgus	HT
Satyrus ferula	w.eucosma_cana.Lep_ilEucCana1_B.fna	Satyrus ferula	w.eucosma_cana.Lep_ilEucCana1_B.fna	2	4.5	19	0.279823	1.52985	1	NA	NA	NA	NA	NA	0.889604	0.580176	intraspecific	intrastrain	Satyrus	putative_vertical_transmission
Thymelicus acteon	w.thymelicus_acteon.SP_TA_344.v3.fna	Thymelicus acteon	w.thymelicus_acteon.SP_TA_344.v3.fna	6	4.04	17.1	0.0248358	0.381448	1	NA	NA	NA	NA	NA	2.97497	1.9402	intraspecific	intrastrain	Thymelicus	putative_vertical_transmission
Thymelicus acteon	w.thymelicus_acteon.SP_TA_344.v3.fna	Thymelicus sylvestris	w.operophtera_brumata.GCF_001266585_1.fna	18	4.04	17.1	1.39359	11.3302	NA	NA	NA	0.5	NA	0.5	2.97497	1.9402	interspecific	interstrain	Thymelicus	HT
Thymelicus sylvestris	w.operophtera_brumata.GCF_001266585_1.fna	Thymelicus sylvestris	w.operophtera_brumata.GCF_001266585_1.fna	6	4.04	17.1	0.0146671	0.146747	1	NA	NA	NA	NA	NA	2.97497	1.9402	intraspecific	intrastrain	Thymelicus	putative_vertical_transmission
Colias hyale	w.aricia_agestis.Lep_ilAriAges1_B.fna	Colias hyale	w.aricia_agestis.Lep_ilAriAges1_B.fna	2	0.48	2.05	0.00106667	0.00579713	1	NA	NA	NA	NA	NA	0.945596	0.616693	intraspecific	intrastrain	Colias	putative_vertical_transmission
Colias hyale	w.aricia_agestis.Lep_ilAriAges1_B.fna	Colias hyale	w.episyrphus_balteatus.Dip_idEpiBalt1_B.fna	4	0.48	2.05	5.07769	28.0942	NA	1	NA	NA	NA	NA	0.945596	0.616693	intraspecific	interstrain	Colias	HT
Melanargia lachesis	w.erebia_ligea.RO_EL_949.v1.fna	Melanargia lachesis	w.erebia_ligea.RO_EL_949.v1.fna	6	2.18	9.24	0.136704	0.802773	1	NA	NA	NA	NA	NA	0.431134	0.281174	intraspecific	intrastrain	Melanargia	putative_vertical_transmission
