# Supplementary material for: Wolbachia Host Shifts and Widespread Occurrence of Reproductive Manipulation Loci in European Butterflies
Source: Mol Ecol. 2025 Oct 8;34(21):e70125. doi: 10.1111/mec.70125 (PMC12573729; doi:10.1111/mec.70125)
Supplement: Supplementary file 1 — Data S1: mec70125‐sup‐0001‐DataS1.zip. [file MEC-34-e70125-s001.zip › mec70125-sup-0001-DataS1/mec70125-sup-0010-TableS12.xlsx]

## Sheet: Caption
Table S12. List of all significant hits of the newly assembled Wolbachia genomes against the reference sequences for the cytoplasmic incompatibility and male-killing loci. Genome, the genome to which the hit belongs to; contig, the contig of the genome to which the hit belongs to; homolog, name of the CI or MK gene which generated the hit; start_position, position where the hit starts in the cont…

## Sheet: table1
Genome	contig	homolog	start_position	end_position	overlapping_protein	strand	same_frame	e-value	comments
w.brenthis_hecate.BH_1412.v1	w.brenthis_hecate.BH_1412.v1.contig_1	cidA_cytoplasmic_incompatibility_rescue_factor	879769	881190	DKHBEIKD_00864	-	Y	0
w.brenthis_hecate.BH_1412.v1	w.brenthis_hecate.BH_1412.v1.contig_1	cidB_cytoplasmic_incompatibility_toxin_factor	888208	890478	DKHBEIKD_00870	+	Y	0
w.brenthis_hecate.BH_1412.v1	w.brenthis_hecate.BH_1412.v1.contig_1	cinA_cytoplasmic_incompatibility_rescue_factor	821189	822520	DKHBEIKD_00802	+	Y	0
w.brenthis_hecate.BH_1412.v1	w.brenthis_hecate.BH_1412.v1.contig_1	cinB_cytoplasmic_incompatibility_toxin_factor	822534	824726	DKHBEIKD_00803	+	Y	0
w.brenthis_hecate.BH_1412.v1	w.brenthis_hecate.BH_1412.v1.contig_1	wmk_male_killing_factor	802382	803278	DKHBEIKD_00788	-	Y	4.37e-165
w.brenthis_hecate.BH_1412.v1	w.brenthis_hecate.BH_1412.v1.contig_1	wmk_male_killing_factor	866714	867628	DKHBEIKD_00850	-	Y	1.05e-66
w.brenthis_hecate.BH_1412.v1	w.brenthis_hecate.BH_1412.v1.contig_1	wmk_male_killing_factor	872126	873028	DKHBEIKD_00855	-	Y	2.89e-73
w.colias_alfacariensis.CA_966.v1	w.c_alfacariensis.CA_966.v1.ctg_1	cinA_cytoplasmic_incompatibility_rescue_factor	1235394	1236332	MJEMECFE_01233	-	Y*	2.54e-26	blast hit extends 3AA downstream of the start codon
w.colias_alfacariensis.CA_966.v1	w.c_alfacariensis.CA_966.v1.ctg_1	cinB_cytoplasmic_incompatibility_toxin_factor	1232470	1234107	MJEMECFE_01232	-	Y	2.61e-66
w.colias_alfacariensis.CA_966.v1	w.c_alfacariensis.CA_966.v1.ctg_1	wmk_male_killing_factor	321143	322021	MJEMECFE_00331	+	Y	1.99e-165
w.colias_alfacariensis.CA_966.v1	w.c_alfacariensis.CA_966.v1.ctg_1	wmk_male_killing_factor	744183	745055	MJEMECFE_00767	-	Y	1.09e-65
w.colias_hyale.CH_1004.v2	w.colias_hyale.CH_1004.v2.contig_1	cidA_cytoplasmic_incompatibility_rescue_factor	697218	698690	HCIEOLNF_00667	-	Y	0
w.colias_hyale.CH_1004.v2	w.colias_hyale.CH_1004.v2.contig_1	cidB_cytoplasmic_incompatibility_toxin_factor	693640	697161	HCIEOLNF_00666	-	Y	0
w.colias_hyale.CH_1004.v2	w.colias_hyale.CH_1004.v2.contig_1	cidA_cytoplasmic_incompatibility_rescue_factor	784257	785414	HCIEOLNF_00745	+	Y	8.98e-38
w.colias_hyale.CH_1004.v2	w.colias_hyale.CH_1004.v2.contig_1	cinB_cytoplasmic_incompatibility_toxin_factor	785600	787654	HCIEOLNF_00746	+	Y	3.45e-71
w.colias_hyale.CH_1004.v2	w.colias_hyale.CH_1004.v2.contig_1	cinA_cytoplasmic_incompatibility_rescue_factor	50558	51493	HCIEOLNF_00055	+	Y*	2.67e-28	blast hit extends 3AA downstream of the start codon
w.colias_hyale.CH_1004.v2	w.colias_hyale.CH_1004.v2.contig_1	cinB_cytoplasmic_incompatibility_toxin_factor	52801	54438	HCIEOLNF_00056	+	Y	6.16e-68
w.colias_hyale.CH_1004.v2	w.colias_hyale.CH_1004.v2.contig_1	cinA_cytoplasmic_incompatibility_rescue_factor	601513	602505	HCIEOLNF_00584	+	Y	5.3e-26
w.colias_hyale.CH_1004.v2	w.colias_hyale.CH_1004.v2.contig_1	cinB_cytoplasmic_incompatibility_toxin_factor	603666	606044	HCIEOLNF_00585	+	Y	7.22e-93
w.colias_hyale.CH_1004.v2	w.colias_hyale.CH_1004.v2.contig_1	cinA_cytoplasmic_incompatibility_rescue_factor	675678	677012	HCIEOLNF_00655	-	Y	0
w.colias_hyale.CH_1004.v2	w.colias_hyale.CH_1004.v2.contig_1	cinB_cytoplasmic_incompatibility_toxin_factor	673471	675348	HCIEOLNF_00653 HCIEOLNF_00654	-	N	0	same frame as HCIEOLNF_00653, different from HCIEOLNF_00654, but both protein annotations overlap
w.colias_hyale.CH_1004.v2	w.colias_hyale.CH_1004.v2.contig_1	cinA_cytoplasmic_incompatibility_rescue_factor	1559358	1560200	HCIEOLNF_01497	+	Y	3.25e-41
w.colias_hyale.CH_1004.v2	w.colias_hyale.CH_1004.v2.contig_1	cinB_cytoplasmic_incompatibility_toxin_factor	1560765	1562999	HCIEOLNF_01498	+	Y	9.16e-102
w.colias_hyale.CH_1004.v2	w.colias_hyale.CH_1004.v2.contig_1	cinB_cytoplasmic_incompatibility_toxin_factor	1632727	1634364	HCIEOLNF_01568	+	Y	6.16e-68
w.colias_hyale.CH_1004.v2	w.colias_hyale.CH_1004.v2.contig_1	wmk_male_killing_factor	699797	700693	HCIEOLNF_00669	+	Y	2.31e-179
w.erebia_euryale.EE_932.v1	w.erebia_euryale.EE_932.v1.contig_1	cidA_cytoplasmic_incompatibility_rescue_factor	73663	75132	MOKMCOIG_00077	+	Y	0
w.erebia_euryale.EE_932.v1	w.erebia_euryale.EE_932.v1.contig_1	cidB_cytoplasmic_incompatibility_toxin_factor	75192	78710	MOKMCOIG_00078	+	Y	0
w.erebia_euryale.EE_932.v1	w.erebia_euryale.EE_932.v1.contig_2	cinA_cytoplasmic_incompatibility_rescue_factor	683465	684376	MOKMCOIG_00966	+	Y	4.07e-29
w.erebia_euryale.EE_932.v1	w.erebia_euryale.EE_932.v1.contig_2	cinB_cytoplasmic_incompatibility_toxin_factor	685615	687912	MOKMCOIG_00967	+	Y	4.47e-98
w.erebia_euryale.EE_932.v1	w.erebia_euryale.EE_932.v1.contig_1	wmk_male_killing_factor	71597	72505	MOKMCOIG_00075	-	Y	2.93e-178
w.erebia_euryale.EE_932.v1	w.erebia_euryale.EE_932.v1.contig_2	wmk_male_killing_factor	591762	592676	MOKMCOIG_00876	-	Y	1.71e-66
w.erebia_euryale.EE_932.v1	w.erebia_euryale.EE_932.v1.contig_2	wmk_male_killing_factor	597162	598034	MOKMCOIG_00881	-	Y	6.74e-64
w.erebia_euryale.EE_932.v1	w.erebia_euryale.EE_932.v1.contig_2	wmk_male_killing_factor	695340	696245	MOKMCOIG_00970	+	Y	1.79e-178
w.erebia_ligea.RO_EL_949.v1	w.erebia_ligea.RO_EL_949.v1.ctg_4	cidA_cytoplasmic_incompatibility_rescue_factor	5900	7369	CODEIGGB_01272	+	Y	0
w.erebia_ligea.RO_EL_949.v1	w.erebia_ligea.RO_EL_949.v1.ctg_1	cinA_cytoplasmic_incompatibility_rescue_factor	90393	91304	CODEIGGB_00098	+	Y	4.07e-29
w.erebia_ligea.RO_EL_949.v1	w.erebia_ligea.RO_EL_949.v1.ctg_1	cinB_cytoplasmic_incompatibility_toxin_factor	92543	94840	CODEIGGB_00099	+	Y	4.47e-98
w.erebia_ligea.RO_EL_949.v1	w.erebia_ligea.RO_EL_949.v1.ctg_1	wmk_male_killing_factor	1888	2760	CODEIGGB_00003	-	Y	6.74e-64
w.erebia_ligea.RO_EL_949.v1	w.erebia_ligea.RO_EL_949.v1.ctg_1	wmk_male_killing_factor	102268	103173	CODEIGGB_00102	+	Y	1.79e-178
w.erebia_ligea.RO_EL_949.v1	w.erebia_ligea.RO_EL_949.v1.ctg_4	wmk_male_killing_factor	3834	4742	CODEIGGB_01270	-	Y	2.93e-178
w.gonepteryx_cleopatra.GR_164.v3	w.gonepteryx_cleopatra.GR_164.v3.ctg_1	cidA_cytoplasmic_incompatibility_rescue_factor	1241171	1242589	AHOAIICL_01189	+	Y	0
w.gonepteryx_cleopatra.GR_164.v3	w.gonepteryx_cleopatra.GR_164.v3.ctg_1	cidB_cytoplasmic_incompatibility_toxin_factor	1231880	1234153	AHOAIICL_01183	-	Y	0
w.gonepteryx_cleopatra.GR_164.v3	w.gonepteryx_cleopatra.GR_164.v3.ctg_1	cidA_cytoplasmic_incompatibility_rescue_factor	1246737	1248155	AHOAIICL_01192	+	Y	0
w.gonepteryx_cleopatra.GR_164.v3	w.gonepteryx_cleopatra.GR_164.v3.ctg_1	cidA_cytoplasmic_incompatibility_rescue_factor	1252304	1253722	AHOAIICL_01196	+	Y	0
w.gonepteryx_cleopatra.GR_164.v3	w.gonepteryx_cleopatra.GR_164.v3.ctg_1	cinA_cytoplasmic_incompatibility_rescue_factor	1309869	1311203	AHOAIICL_01256	-	Y	0
w.gonepteryx_cleopatra.GR_164.v3	w.gonepteryx_cleopatra.GR_164.v3.ctg_1	cinB_cytoplasmic_incompatibility_toxin_factor	1307663	1309858	AHOAIICL_01255	-	Y	0
w.gonepteryx_cleopatra.GR_164.v3	w.gonepteryx_cleopatra.GR_164.v3.ctg_1	wmk_male_killing_factor	1260467	1261366	AHOAIICL_01206	+	Y	2.89e-73
w.gonepteryx_cleopatra.GR_164.v3	w.gonepteryx_cleopatra.GR_164.v3.ctg_1	wmk_male_killing_factor	1265867	1266778	AHOAIICL_01211	+	Y	1.05e-66
w.gonepteryx_cleopatra.GR_164.v3	w.gonepteryx_cleopatra.GR_164.v3.ctg_1	wmk_male_killing_factor	1329114	1330007	AHOAIICL_01270	+	Y	4.37e-165
w.iphiclides_feisthamelii.IF_142.v1	w.i_feisthamelii.IF_142.v1.ctg_2	cinB_cytoplasmic_incompatibility_toxin_factor	22121	23776	LEMDMJLN_01268	-	Y	2.14e-70
w.iphiclides_feisthamelii.IF_142.v1	w.i_feisthamelii.IF_142.v1.ctg_2	cinA_cytoplasmic_incompatibility_rescue_factor	24804	25988	LEMDMJLN_01269	-	Y	8.76e-26
w.iphiclides_feisthamelii.IF_142.v1	w.i_feisthamelii.IF_142.v1.ctg_2	cinA_cytoplasmic_incompatibility_rescue_factor	49485	50396	LEMDMJLN_01291	+	Y	8.29e-30
w.iphiclides_feisthamelii.IF_142.v1	w.i_feisthamelii.IF_142.v1.ctg_2	cinB_cytoplasmic_incompatibility_toxin_factor	51636	53933	LEMDMJLN_01292	+	Y	1.22e-97
w.iphiclides_feisthamelii.IF_142.v1	w.i_feisthamelii.IF_142.v1.ctg_1	wmk_male_killing_factor	634380	635288	LEMDMJLN_00610	-	Y	1.57e-170
w.iphiclides_feisthamelii.IF_142.v1	w.i_feisthamelii.IF_142.v1.ctg_2	wmk_male_killing_factor	61351	62256	LEMDMJLN_01295	+	Y	8.39e-178
w.iphiclides_podalirius.IP_504.v2	w.iphiclides_podalirius.IP_504.v2.ctg_1	cinA_cytoplasmic_incompatibility_rescue_factor	1097076	1098269	JJKDKFDG_01107	+	Y*	3.33e-22	blast hit extends 3AA downstream of the start codon
w.iphiclides_podalirius.IP_504.v2	w.iphiclides_podalirius.IP_504.v2.ctg_1	cinB_cytoplasmic_incompatibility_toxin_factor	1099300	1100940	JJKDKFDG_01108	+	Y	6.91e-68
w.iphiclides_podalirius.IP_504.v2	w.iphiclides_podalirius.IP_504.v2.ctg_1	wmk_male_killing_factor	1109651	1110520	JJKDKFDG_01110	+	Y	2.03e-63
w.lasiommata_petropolitana.LP_1401.v1	w.l_petropolitana.LP_1401.v1.ctg_1	cidA_cytoplasmic_incompatibility_rescue_factor	309448	310917	BKIFFBKL_00298	+	Y	0
w.lasiommata_petropolitana.LP_1401.v1	w.l_petropolitana.LP_1401.v1.ctg_1	cidB_cytoplasmic_incompatibility_toxin_factor	310977	314504	BKIFFBKL_00299	+	Y	0
w.lasiommata_petropolitana.LP_1401.v1	w.l_petropolitana.LP_1401.v1.ctg_1	cinA_cytoplasmic_incompatibility_rescue_factor	183949	185280	BKIFFBKL_00169	+	Y	0
w.lasiommata_petropolitana.LP_1401.v1	w.l_petropolitana.LP_1401.v1.ctg_1	cinB_cytoplasmic_incompatibility_toxin_factor	185294	187486	BKIFFBKL_00170	+	Y	0
w.lasiommata_petropolitana.LP_1401.v1	w.l_petropolitana.LP_1401.v1.ctg_1	cinA_cytoplasmic_incompatibility_rescue_factor	252162	253076	BKIFFBKL_00236	-	Y	4.07e-29
w.lasiommata_petropolitana.LP_1401.v1	w.l_petropolitana.LP_1401.v1.ctg_1	cinB_cytoplasmic_incompatibility_toxin_factor	248626	250926	BKIFFBKL_00235	-	Y	8.45e-98
w.lasiommata_petropolitana.LP_1401.v1	w.l_petropolitana.LP_1401.v1.ctg_1	wmk_male_killing_factor	240294	241202	BKIFFBKL_00232	-	Y	1.79e-178
w.melanargia_lachesis.SP_ML_1136.v3	w.m_lachesis.SP_ML_1136.v3.ctg_1	cinA_cytoplasmic_incompatibility_rescue_factor	29967	30881	GBCJLKAO_00032	-	Y	4.07e-29
w.melanargia_lachesis.SP_ML_1136.v3	w.m_lachesis.SP_ML_1136.v3.ctg_1	cinB_cytoplasmic_incompatibility_toxin_factor	26431	28731	GBCJLKAO_00031	-	Y	4.47e-98
w.melanargia_lachesis.SP_ML_1136.v3	w.m_lachesis.SP_ML_1136.v3.ctg_5	cinA_cytoplasmic_incompatibility_rescue_factor	443013	443951	GBCJLKAO_01355	-	Y*	2.54e-26	blast hit extends 3AA downstream of the start codon
w.melanargia_lachesis.SP_ML_1136.v3	w.m_lachesis.SP_ML_1136.v3.ctg_5	cinB_cytoplasmic_incompatibility_toxin_factor	440089	441726	GBCJLKAO_01353 GBCJLKAO_01354	-	Y*	1.43e-66	same frame for both, but extends over the stop codon
w.melanargia_lachesis.SP_ML_1136.v3	w.m_lachesis.SP_ML_1136.v3.ctg_2	cinB_cytoplasmic_incompatibility_toxin_factor	292446	293936	GBCJLKAO_00493 GBCJLKAO_00494	-	N	1.04e-40	hit on same frame as GBCJLKAO_00493, but extends downstream into GBCJLKAO_00494 which has different frame
w.melanargia_lachesis.SP_ML_1136.v3	w.m_lachesis.SP_ML_1136.v3.ctg_1	wmk_male_killing_factor	165706	166584	GBCJLKAO_00177	+	Y	1.74e-177
w.melanargia_lachesis.SP_ML_1136.v3	w.m_lachesis.SP_ML_1136.v3.ctg_5	wmk_male_killing_factor	428193	429080	GBCJLKAO_01349	-	Y	1.05e-61
w.polyommatus_eros.PE_1417.v2	wolbachia.polyommatus_eros.PE_1417.v2.ctg_3	cidA_cytoplasmic_incompatibility_rescue_factor	589936	591402	IHPIFEEJ_00553	+	Y	0
w.polyommatus_eros.PE_1417.v2	wolbachia.polyommatus_eros.PE_1417.v2.ctg_3	cidB_cytoplasmic_incompatibility_toxin_factor	594476	597289	IHPIFEEJ_00557	+	Y	0
w.polyommatus_eros.PE_1417.v2	wolbachia.polyommatus_eros.PE_1417.v2.ctg_3	cinA_cytoplasmic_incompatibility_rescue_factor	551475	552389	IHPIFEEJ_00508	-	Y	4.07e-29
w.polyommatus_eros.PE_1417.v2	wolbachia.polyommatus_eros.PE_1417.v2.ctg_3	cinB_cytoplasmic_incompatibility_toxin_factor	547939	550239	IHPIFEEJ_00507	-	Y	4.47e-98
w.polyommatus_eros.PE_1417.v2	wolbachia.polyommatus_eros.PE_1417.v2.ctg_3	cinA_cytoplasmic_incompatibility_rescue_factor	598486	599817	IHPIFEEJ_00558	+	Y	0
w.polyommatus_eros.PE_1417.v2	wolbachia.polyommatus_eros.PE_1417.v2.ctg_3	cinB_cytoplasmic_incompatibility_toxin_factor	815381	817762	IHPIFEEJ_00776	-	Y	7.1e-94
w.polyommatus_eros.PE_1417.v2	wolbachia.polyommatus_eros.PE_1417.v2.ctg_3	cinA_cytoplasmic_incompatibility_rescue_factor	669706	671037	IHPIFEEJ_00630	+	Y	0
w.polyommatus_eros.PE_1417.v2	wolbachia.polyommatus_eros.PE_1417.v2.ctg_3	cinB_cytoplasmic_incompatibility_toxin_factor	671053	672939	IHPIFEEJ_00631 IHPIFEEJ_00632	+	Y	0
w.polyommatus_eros.PE_1417.v2	wolbachia.polyommatus_eros.PE_1417.v2.ctg_3	wmk_male_killing_factor	539607	540515	IHPIFEEJ_00504	-	Y	1.79e-178
w.polyommatus_eros.PE_1417.v2	wolbachia.polyommatus_eros.PE_1417.v2.ctg_3	wmk_male_killing_factor	660674	661543	IHPIFEEJ_00623 IHPIFEEJ_00624	-	Y*	4.22e-135	covers both proteins almost completely, going over several stop codons in the middle
w.pontia_edusa.RO_PE_757.v2	w.pontia_edusa.RO_PE_757.v2.ctg_2	cidA_cytoplasmic_incompatibility_rescue_factor	1079382	1080539	LFPCGHDH_01076	+	Y	7.27e-38
w.pontia_edusa.RO_PE_757.v2	w.pontia_edusa.RO_PE_757.v2.ctg_2	cinB_cytoplasmic_incompatibility_toxin_factor	1080725	1082779	LFPCGHDH_01077	+	Y	3.82e-67
w.pontia_edusa.RO_PE_757.v2	w.pontia_edusa.RO_PE_757.v2.ctg_1	cinA_cytoplasmic_incompatibility_rescue_factor	20797	22131	LFPCGHDH_00022	-	Y	0
w.pontia_edusa.RO_PE_757.v2	w.pontia_edusa.RO_PE_757.v2.ctg_1	cinB_cytoplasmic_incompatibility_toxin_factor	18897	20786	LFPCGHDH_00020 LFPCGHDH_00021	-	Y	0
w.thymelicus_acteon.SP_TA_344.v3	w.thymelicus_acteon.SP_TA_344.v3.ctg_2	cidA_cytoplasmic_incompatibility_rescue_factor	55405	56418	LJKFBDHA_00721	-	Y	1.47e-112
w.thymelicus_acteon.SP_TA_344.v3	w.thymelicus_acteon.SP_TA_344.v3.ctg_2	cinA_cytoplasmic_incompatibility_rescue_factor	13978	15309	LJKFBDHA_00676	+	Y	0
w.thymelicus_acteon.SP_TA_344.v3	w.thymelicus_acteon.SP_TA_344.v3.ctg_2	cinB_cytoplasmic_incompatibility_toxin_factor	15323	17515	LJKFBDHA_00677	+	Y	0
w.thymelicus_acteon.SP_TA_344.v3	w.thymelicus_acteon.SP_TA_344.v3.ctg_4	cinB_cytoplasmic_incompatibility_toxin_factor	45274	46908	LJKFBDHA_01391	+	Y	3.87e-66
w.thymelicus_acteon.SP_TA_344.v3	w.thymelicus_acteon.SP_TA_344.v3.ctg_4	cinA_cytoplasmic_incompatibility_rescue_factor	43031	43915	LJKFBDHA_01390	+	Y*	8.31e-23	blast hit extends 3AA upstream of the start codon
w.thymelicus_acteon.SP_TA_344.v3	w.thymelicus_acteon.SP_TA_344.v3.ctg_5	cinA_cytoplasmic_incompatibility_rescue_factor	75904	76842	LJKFBDHA_01528	-	Y*	2.48e-27	blast hit extends 3AA downstream of the start codon
w.thymelicus_acteon.SP_TA_344.v3	w.thymelicus_acteon.SP_TA_344.v3.ctg_5	cinB_cytoplasmic_incompatibility_toxin_factor	72962	74599	LJKFBDHA_01527	-	Y	3.87e-66
w.thymelicus_acteon.SP_TA_344.v3	w.thymelicus_acteon.SP_TA_344.v3.ctg_1	cinB_cytoplasmic_incompatibility_toxin_factor	569553	571838	LJKFBDHA_00566	-	Y	3.86e-98
w.thymelicus_acteon.SP_TA_344.v3	w.thymelicus_acteon.SP_TA_344.v3.ctg_7	cinB_cytoplasmic_incompatibility_toxin_factor	54869	57025	LJKFBDHA_01850 LJKFBDHA_01851	+	N	6.85e-78	same frame as LJKFBDHA_01851 but start covers LJKFBDHA_01850 with different frame; no stop codons in the frame of LJKFBDHA_01851
w.thymelicus_acteon.SP_TA_344.v3	w.thymelicus_acteon.SP_TA_344.v3.ctg_1	wmk_male_killing_factor	558010	558912	LJKFBDHA_00560	-	Y	4.63e-61
w.thymelicus_acteon.SP_TA_344.v3	w.thymelicus_acteon.SP_TA_344.v3.ctg_2	wmk_male_killing_factor	63455	64327	LJKFBDHA_00729	+	Y	2.48e-62
w.thymelicus_acteon.SP_TA_344.v3	w.thymelicus_acteon.SP_TA_344.v3.ctg_2	wmk_male_killing_factor	92469	93356	LJKFBDHA_00762	-	Y	4.99e-156
w.thymelicus_acteon.SP_TA_344.v3	w.thymelicus_acteon.SP_TA_344.v3.ctg_4	wmk_male_killing_factor	55713	56579	LJKFBDHA_01394	+	Y	5.35e-63
w.thymelicus_acteon.SP_TA_344.v3	w.thymelicus_acteon.SP_TA_344.v3.ctg_5	wmk_male_killing_factor	80457	81368	LJKFBDHA_01532	+	Y	2.53e-68
w.thymelicus_acteon.SP_TA_344.v3	w.thymelicus_acteon.SP_TA_344.v3.ctg_7	wmk_male_killing_factor	136778	137683	LJKFBDHA_01931	-	Y	3.45e-66
