# Supplementary material for: Wolbachia Host Shifts and Widespread Occurrence of Reproductive Manipulation Loci in European Butterflies
Source: Mol Ecol. 2025 Oct 8;34(21):e70125. doi: 10.1111/mec.70125 (PMC12573729; doi:10.1111/mec.70125)
Supplement: Supplementary file 1 — Data S1: mec70125‐sup‐0001‐DataS1.zip. [file MEC-34-e70125-s001.zip › mec70125-sup-0001-DataS1/mec70125-sup-0002-TableS1.xlsx]

## Sheet: Caption
Table S1. List of all butterfly specimens analysed, with their Wolbachia infection status and metadata. The meaning of the columns is as follows: Sample ID, the code used to identify a particular sample in the dataset; Genus, the taxonomic genus of the sample; Species, the specific epithet of the species to which that sample belongs; Reference_individual, whether that sample corresponds to a refe…

## Sheet: Table
Sample ID	Genus	Species	Reference_individual	Clear_absence	large NUWTs present	Number of Wolbachia strains	Closest reference Wolbachia strains	Host nuclear mean coverage (Illumina)	Phenotypic_sex	Genetic_sex	State	Country	Continent
BD_1141	Brenthis	daphne	T	Y	Y	0	NA	91.86	NA		Lleida, Catalunya	Spain	Europe
BD_1329	Brenthis	daphne	F	Y	N	0	NA	32.26	NA		Aude	France	Europe
BD_1489	Brenthis	daphne	F	Y	N	0	NA	50.75	F		León, Castile and León	Spain	Europe
BD_1490	Brenthis	daphne	F	Y	N	0	NA	26.19	F		Cuenca, Castile-La Mancha	Spain	Europe
BD_1491	Brenthis	daphne	F	Y	N	0	NA	28.77	F		Drama	Greece	Europe
BD_1493	Brenthis	daphne	F	Y	N	0	NA	25.99	NA		Aspromonte	Italy	Europe
BD_956	Brenthis	daphne	F	Y	N	0	NA	25.18	NA		Alba	Romania	Europe
BH_1412	Brenthis	hecate	T	N	N	1	w.emmelina_monodactyla.Lep_ilEmmMono1_B.fna	57.6	NA		Guadalajara, Castille-La Mancha	Spain	Europe
BH_1622	Brenthis	hecate	F	Y	N	0	NA	20.48	NA		Treviso, Veneto	Italy	Europe
BH_1623	Brenthis	hecate	F	Y	N	0	NA	26.16	NA		Macerata	Italy	Europe
BH_1628	Brenthis	hecate	F	Y	N	0	NA	29.09	NA			Serbia	Europe
BH_1631	Brenthis	hecate	F	Y	N	0	NA	24.77	NA		East Macedonia and Thrace	Greece	Europe
BI_1494	Brenthis	ino	F	Y	N	0	NA	29.87	NA			Ukraine	Europe
BI_1495	Brenthis	ino	F	Y	N	0	NA	27.78	F		Norrbotten	Sweden	Europe
BI_1496	Brenthis	ino	F	Y	N	0	NA	22.26	M			Serbia	Europe
BI_1497	Brenthis	ino	F	Y	N	0	NA	26.2	F		Alpes-de-Haute-Provence	France	Europe
BI_364	Brenthis	ino	T	Y	Y	0	NA	77.53	NA		Asturias	Spain	Europe
BI_375	Brenthis	ino	F	Y	N	0	NA	32.28	NA		Asturias	Spain	Europe
ES_1130	Colias	alfacariensis	F	N	N	1	w.colias_hyale.CH_1004.v2.fna	27.53	F		Barcelona, Catalunya	Spain	Europe
FR_1323	Colias	alfacariensis	F	N	N	1	w.colias_alfacariensis.CA_966.v1.fna	25.44	F		Aude	France	Europe
HU_1039	Colias	alfacariensis	F	N	N	1	w.colias_alfacariensis.CA_966.v1.fna	36.49	M		Veszprém	Hungary	Europe
IT_1427	Colias	alfacariensis	F	N	N	1	w.colias_alfacariensis.CA_966.v1.fna	31.91	F		Cosenza	Italy	Europe
RO_791	Colias	alfacariensis	F	N	N	1	w.colias_alfacariensis.CA_966.v1.fna	27.36	M			Romania	Europe
RO_965	Colias	hyale	F	N	N	2	w.colias_hyale.CH_1004.v2.fna,w.aricia_agestis.Lep_ilAriAges1_B.fna	26.76	NA		Cluj County	Romania	Europe
RO_966	Colias	alfacariensis	T	N	N	1	w.colias_alfacariensis.CA_966.v1.fna	62.85	M		Cluj County	Romania	Europe
FR_1349	Colias	alfacariensis	F	N	N	1	w.colias_alfacariensis.CA_966.v1.fna	23.84	M		Aude	France	Europe
KZ_1428	Colias	hyale	F	N	N	2	w.colias_hyale.CH_1004.v2.fna,w.episyrphus_balteatus.Dip_idEpiBalt1_B.fna	26.43	F		East Kazakhstan	Kazakhstan	Asia
PL_1429	Colias	hyale	F	N	N	1	w.colias_hyale.CH_1004.v2.fna	29.28	NA		Greater Poland	Poland	Europe
RO_1003	Colias	hyale	F	N	N	2	w.colias_hyale.CH_1004.v2.fna,w.aricia_agestis.Lep_ilAriAges1_B.fna	25.43	M		Harghita	Romania	Europe
RO_743	Colias	hyale	F	N	N	1	w.colias_hyale.CH_1004.v2.fna	27.11	M		Zalau	Romania	Europe
RU_1430	Colias	hyale	F	N	N	1	w.colias_hyale.CH_1004.v2.fna	22.64	M		Kaliningrad	Russia	Europe
RO_CH_1004	Colias	hyale	T	N	N	1	w.colias_hyale.CH_1004.v2.fna	65.28	F		Harghita	Romania	Europe
CH_1523	Erebia	euryale	F	Y	N	0	NA	17.97	F		Albula	Switzerland	Europe
ES_1524	Erebia	euryale	F	Y	N	0	NA	17.4	M		León, Castile and León	Spain	Europe
GR_1522	Erebia	euryale	F	Y	N	0	NA	16.99	F		Drama	Greece	Europe
IT_1527	Erebia	euryale	F	Y	N	0	NA	14.71	F		Latium	Italy	Europe
PL_1525	Erebia	euryale	F	Y	N	0	NA	15.99	NA		Lesser Poland	Poland	Europe
RO_932	Erebia	ligea	T	N	N	1	w.erebia_ligea.EE_932.v1.fna	36.27	M		Alba	Romania	Europe
RO_935	Erebia	ligea	F	N	N	1	w.erebia_ligea.EE_932.v1.fna	17.88	M		Alba	Romania	Europe
BG_1531	Erebia	ligea	F	N	N	1	w.erebia_ligea.Lep_ilEreEpip1_B.fna	20.72	F			Bulgaria	Europe
FR_1532	Erebia	ligea	F	N	N	1	w.erebia_ligea.EE_932.v1.fna	21.68	F		Vaucluse	France	Europe
IT_1528	Erebia	ligea	F	N	N	1	w.erebia_ligea.Lep_ilEreEpip1_B.fna	25.71	M		Friuli-Venezia-Giulia	Italy	Europe
NO_1533	Erebia	ligea	F	N	N	1	w.erebia_ligea.Lep_ilEreEpip1_B.fna	9.24	M		Finnmark	Norway	Europe
PL_1530	Erebia	ligea	F	N	N	1	w.erebia_ligea.Lep_ilEreEpip1_B.fna	20.55	NA		Lesser Poland	Poland	Europe
SE_1529	Erebia	ligea	F	N	N	1	w.erebia_ligea.Lep_ilEreEpip1_B.fna	22.13	M		Norrbotten	Sweden	Europe
RO_EL_949	Erebia	ligea	T	N	N	1	w.erebia_ligea.EE_932.v1.fna,w.erebia_ligea.RO_EL_949.v1.fna	48.35	F		Alba	Romania	Europe
EA_1543	Euchloe	ausonia	F	Y	N	0	NA	19.7	F		Peloponnesos	Greece	Europe
EA_1544	Euchloe	ausonia	F	Y	N	0	NA	20.86	NA		Constanta	Romania	Europe
EA_1545	Euchloe	ausonia	F	Y	N	0	NA	20.36	F		Catania, Sicily	Italy	Europe
EA_1546	Euchloe	ausonia	F	Y	N	0	NA	25.86	NA		Tuscany	Italy	Europe
EA_1547	Euchloe	ausonia	F	Y	N	0	NA	18.28	M			Ukraine	Europe
EA_1589	Euchloe	ausonia	F	Y	N	0	NA	20.7	NA			Serbia	Europe
ES_324	Euchloe	crameri	T	Y	N	0	NA	60.2	F		Catalunya	Spain	Europe
EC_1548	Euchloe	crameri	F	Y	N	0	NA	23.63	NA			Morocco	Africa
EC_1549	Euchloe	crameri	F	Y	N	0	NA	26.11	F		Cádiz, Andalucía	Spain	Europe
EC_1550	Euchloe	crameri	F	Y	N	0	NA	23.44	NA		Béjaïa	Algeria	Africa
EC_1551	Euchloe	crameri	F	Y	N	0	NA	25.43	NA			Italy	Europe
EC_1552	Euchloe	crameri	F	Y	N	0	NA	26.65	F		Alpes-de-Haute-Provence	France	Europe
SP_EC_122	Euchloe	crameri	F	Y	N	0	NA	22.71	M		Catalunya	Spain	Europe
AD_1605	Euchloe	simplonia	F	Y	N	0	NA	19.97	M		Andorra	Andorra	Europe
ES_1608	Euchloe	simplonia	F	Y	N	0	NA	19.82	NA		Lleida, Catalonia	Spain	Europe
ES_1609	Euchloe	simplonia	F	Y	N	0	NA	19.92	NA		León, Castile and León	Spain	Europe
FR_347	Euchloe	crameri	F	N	N	1	w.colias_hyale.CH_1004.v2.fna	19.89	NA		Pyrénées-Orientales	France	Europe
IT_1650	Euchloe	simplonia	F	Y	N	0	NA	18.79	NA		Piemonte	Italy	Europe
IT_1651	Euchloe	simplonia	F	Y	N	0	NA	64.85	M		Piemonte	Italy	Europe
ES_429	Fabriciana	adippe	F	Y	N	0	NA	22.62	NA		Asturias	Spain	Europe
HU_1037	Fabriciana	adippe	F	Y	N	0	NA	28.09	M		Veszprém	Hungary	Europe
NO_1644	Fabriciana	adippe	F	Y	N	0	NA	25.64	M		Telemark	Norway	Europe
RO_1000	Fabriciana	adippe	F	Y	N	0	NA	21.49	M		Harghita	Romania	Europe
RO_915	Fabriciana	adippe	F	Y	N	0	NA	22.04	NA		Alba	Romania	Europe
RO_999	Fabriciana	adippe	F	Y	N	0	NA	25.85	M		Harghita	Romania	Europe
CH_1487	Fabriciana	niobe	F	Y	N	0	NA	22.21	F			Switzerland	Europe
ES_1483	Fabriciana	niobe	F	Y	N	0	NA	21.13	F		Granada, Andalucía	Spain	Europe
ES_1488	Fabriciana	niobe	F	Y	N	0	NA	25.21	M		León, Castile and León	Spain	Europe
GR_1485	Fabriciana	niobe	F	Y	N	0	NA	20.09	F			Greece	Europe
IT_1484	Fabriciana	niobe	F	Y	N	0	NA	20.15	NA		Sila	Italy	Europe
RO_1486	Fabriciana	niobe	F	Y	N	0	NA	27.05	M		Maramures	Romania	Europe
FN_905	Fabriciana	niobe	T	Y	Y	0	NA	47.45	NA			Romania	Europe
GC_12	Gonepteryx	cleopatra	F	Y	N	0	NA	64.51	M		Alentejo	Portugal	Europe
GC_139	Gonepteryx	cleopatra	F	N	N	1	w.emmelina_monodactyla.Lep_ilEmmMono1_B.fna	56.72	M		Catalunya	Spain	Europe
GC_498	Gonepteryx	cleopatra	F	N	N	1	w.emmelina_monodactyla.Lep_ilEmmMono1_B.fna	62.67	M		Montpellier	France	Europe
GC_522	Gonepteryx	cleopatra	F	N	N	1	w.colias_crocea.Lep_ilColCroc_2.fna	5.57	M		Lakonia	Greece	Europe
GC_RVcoll13T411	Gonepteryx	cleopatra	F	Y	N	0	NA	56.94	M		Jendouba	Tunisia	Africa
GC_RVcoll16F394	Gonepteryx	cleopatra	F	Y	N	0	NA	52.91	F		Marche	Italy	Europe
EB_GR_164	Gonepteryx	cleopatra	T	N	N	1	w.emmelina_monodactyla.Lep_ilEmmMono1_B.fna	92.09	F		Catalunya	Spain	Europe
GR_1629	Gonepteryx	farinosa	F	N	N	1	w.pammene_fasciana.Lep_ilPamFasc1_B.fna	31.36	M			Greece	Europe
GR_1630	Gonepteryx	farinosa	F	Y	N	0	NA	33.28	M			Greece	Europe
GR_1633	Gonepteryx	farinosa	F	Y	N	0	NA	34.23	M		Peloponnesos	Greece	Europe
GR_1635	Gonepteryx	farinosa	F	Y	N	0	NA	19.63	F		Dytiki Makedonia	Greece	Europe
GR_1636	Gonepteryx	farinosa	F	Y	N	0	NA	33.7	M		Sterea Ellada	Greece	Europe
GR_1637	Gonepteryx	farinosa	F	Y	N	0	NA	27.05	M		Sterea Ellada	Greece	Europe
GR_136	Gonepteryx	rhamni	F	Y	N	0	NA	49.24	M		Catalunya	Spain	Europe
GR_392	Gonepteryx	rhamni	F	Y	N	0	NA	53.95	M		Asturias	Spain	Europe
GR_606	Gonepteryx	cleopatra	F	N	N	1	w.emmelina_monodactyla.Lep_ilEmmMono1_B.fna	68.48	NA		Achaea	Greece	Europe
GR_83	Gonepteryx	cleopatra	F	N	N	1	w.emmelina_monodactyla.Lep_ilEmmMono1_B.fna	60.93	M		Alentejo	Portugal	Europe
GR_RVcoll12N485	Gonepteryx	rhamni	F	Y	N	0	NA	50.59	M		Jendouba	Tunisia	Africa
GR_RVcoll16G624	Gonepteryx	rhamni	F	Y	N	0	NA	50.44	F		Örebro	Sweden	Europe
IF_142	Iphiclides	feisthamelii	T	N	N	1	w.iphiclides_feisthamelii.IF_142.v1.fna	55.48	F		Catalunya	Spain	Europe
IF_165	Iphiclides	feisthamelii	F	N	N	1	w.iphiclides_feisthamelii.IF_142.v1.fna	38.07	M		Catalunya	Spain	Europe
IF_234	Iphiclides	feisthamelii	F	N	N	1	w.iphiclides_feisthamelii.IF_142.v1.fna	56.68	M		Catalunya	Spain	Europe
IF_236	Iphiclides	feisthamelii	F	N	N	1	w.iphiclides_feisthamelii.IF_142.v1.fna	46.29	M		Catalunya	Spain	Europe
IF_RVcoll11F366	Iphiclides	feisthamelii	F	Y	N	0	NA	43.77	M		Rif Mountains	Morocco	Africa
IF_RVcoll12N508	Iphiclides	feisthamelii	F	Y	N	0	NA	39.77	F		Jendouba	Tunisia	Africa
IF_RVcoll14B411	Iphiclides	feisthamelii	F	N	N	1	w.iphiclides_feisthamelii.IF_142.v1.fna	54.77	F		Manteigas	Portugal	Europe
IF_RVcoll17B439	Iphiclides	feisthamelii	F	N	N	1	w.iphiclides_feisthamelii.IF_142.v1.fna	47.8	NA		Granada, Andalusia	Spain	Europe
IP_1330	Iphiclides	podalirius	F	N	N	2	w.iphiclides_feisthamelii.IF_142.v1.fna,w.pararge_aegeria.Lep_ilParAegt1_B.fna	37.75	M		Aude	France	Europe
IP_502	Iphiclides	podalirius	F	N	N	2	w.iphiclides_feisthamelii.IF_142.v1.fna,w.pararge_aegeria.Lep_ilParAegt1_B.fna	40.48	M		Montpellier	France	Europe
IP_504	Iphiclides	podalirius	T	N	N	1	w.pararge_aegeria.Lep_ilParAegt1_B.fna	50.59	NA		Montpellier	France	Europe
IP_RVcoll12R048	Iphiclides	podalirius	F	N	N	1	w.iphiclides_feisthamelii.IF_142.v1.fna	35.14	M		Messina, Sicily	Italy	Europe
IP_RVcoll14E561	Iphiclides	podalirius	F	N	N	1	w.pararge_aegeria.Lep_ilParAegt1_B.fna	37.23	F		Mehedinți	Romania	Europe
IP_RVcoll14F754	Iphiclides	podalirius	F	N	N	2	w.iphiclides_feisthamelii.IF_142.v1.fna,w.pararge_aegeria.Lep_ilParAegt1_B.fna	41.63	M		Sterea Ellada	Greece	Europe
IP_RVcoll14H960	Iphiclides	podalirius	F	N	N	1	w.pararge_aegeria.Lep_ilParAegt1_B.fna	41.99	F			France	Europe
RO_994	Lasiommata	maera	F	Y	N	0	NA	9.98	F		Harghita	Romania	Europe
ES_290	Lasiommata	megera	F	Y	N	0	NA	17.48	M		Catalunya	Spain	Europe
FR_1312	Lasiommata	megera	F	Y	N	0	NA	16.49	F		Aude	France	Europe
GB_1400	Lasiommata	megera	F	Y	N	0	NA	17.96	M		East Lothian	Scotland	Europe
GR_1582	Lasiommata	megera	F	N	N	1	w.pararge_aegeria.Lep_ilParAegt1_B.fna	19.72	NA			Greece	Europe
PT_25	Lasiommata	megera	F	Y	N	0	NA	16.71	F?		Alentejo	Portugal	Europe
RO_801	Lasiommata	megera	F	Y	N	0	NA	18.38	F			Romania	Europe
TN_1581	Lasiommata	megera	F	Y	N	0	NA	17.26	NA			Tunisia	Africa
BA_1585	Lasiommata	petropolitana	F	N	N	1	w.operophtera_brumata.GCF_001266585_1.fna	23.14	F			Bosnia and Herzegovina	Europe
BG_1586	Lasiommata	petropolitana	F	Y	N	0	NA	21.35	M			Bulgaria	Europe
CH_1587	Lasiommata	petropolitana	F	N	N	1	w.pammene_fasciana.Lep_ilPamFasc1_B.fna	18.23	M		Brig-Glis	Switzerland	Europe
ES_1583	Lasiommata	petropolitana	F	N	N	1	w.operophtera_brumata.GCF_001266585_1.fna	19.79	NA		Lleida, Catalonia	Spain	Europe
FI_1401	Lasiommata	petropolitana	T	N	N	1	w.lasiommata_petropolitana.LP_1401.v1.fna	43.73	M		North Karelia	Finland	Europe
KZ_1584	Lasiommata	petropolitana	F	N	N	1	w.lasiommata_petropolitana.LP_1401.v1.fna	24.34	NA		East Kazakhstan	Kazakhstan	Asia
SE_1588	Lasiommata	petropolitana	F	N	N	1	w.lasiommata_petropolitana.LP_1401.v1.fna	19.18	F		Jamtland	Sweden	Europe
ES_1467	Melanargia	galathea	F	N	N	1	w.melanargia_galathea.Lep_ilMelGala_1.fna	32.9	NA	M	Lleida, Catalonia	Spain	Europe
ES_411	Melanargia	galathea	F	N	N	1	w.aricia_agestis.Lep_ilAriAges1_B.fna	26.89	NA	M	Asturias	Spain	Europe
FR_1279	Melanargia	galathea	F	N	N	2	w.lasiommata_petropolitana.LP_1401.v1.fna,w.melanargia_galathea.Lep_ilMelGala_1.fna	28.3	F	F	Aude	France	Europe
IT_1465	Melanargia	galathea	F	N	N	1	w.erebia_ligea.RO_EL_949.v1.fna	37.8	F	F	Messina, Sicily	Italy	Europe
PL_1466	Melanargia	galathea	F	N	N	2	w.melanargia_galathea.Lep_ilMelGala_1.fna,w.erebia_ligea.RO_EL_949.v1.fna	29.22	F	F	Kuyavia-Pomerania	Poland	Europe
RO_724	Melanargia	galathea	F	N	N	1	w.melanargia_galathea.Lep_ilMelGala_1.fna	33.73	NA	F	Zalau	Romania	Europe
GB_MG_1688	Melanargia	galathea	F	N	N	1	w.melanargia_galathea.Lep_ilMelGala_1.fna	19.98	M	M	Portsmouth	United Kingdom	Europe
GB_MG_1689	Melanargia	galathea	F	N	N	1	w.melanargia_galathea.Lep_ilMelGala_1.fna	23.08	M	M	Buckinghamshire	United Kingdom	Europe
DZ_1624	Melanargia	ines	F	Y	N	0	NA	22.43	NA	M	M'sila	Algeria	1
ES_1647	Melanargia	ines	F	Y	N	0	NA	102.67	F	M	Castellón	Spain	Europe
MA_1620	Melanargia	ines	F	Y	N	0	NA	21.31	NA	M	Anti-Atlas occidental	Morocco	Africa
PT_61	Melanargia	ines	F	Y	N	0	NA	19.59	F	F	Algarve	Portugal	Europe
PT_7	Melanargia	ines	F	Y	N	0	NA	27.11	M	M	Alentejo	Portugal	Europe
PT_MI_8	Melanargia	ines	T	Y	N	0	NA	60.69	M	M	Alentejo	Portugal	Europe
TN_1619	Melanargia	ines	F	Y	N	0	NA	20.31	F	F	Al-Kaf	Tunisia	Africa
DZ_MI_1681	Melanargia	ines	F	Y	N	0	NA	29.94		M	Tiaret	Algeria	Africa
DZ_MI_1685	Melanargia	ines	F	Y	N	0	NA	27.77		F	M'sila	Algeria	Africa
ES_MI_1680	Melanargia	ines	F	Y	N	0	NA	29.17		F	Toledo, Castile-La Mancha	Spain	Europe
ES_MI_1682	Melanargia	ines	F	Y	N	0	NA	27.59		F	Zaragoza, Aragon	Spain	Europe
ES_MI_1683	Melanargia	ines	F	Y	N	0	NA	28.34		F	Cáceres, Extremadura	Spain	Europe
ES_MI_1684	Melanargia	ines	F	Y	N	0	NA	38.05		F	Murcia	Spain	Europe
ES_MI_1686	Melanargia	ines	F	Y	N	0	NA	27.02		F	Cádiz, Andalusia	Spain	Europe
PT_MI_86	Melanargia	ines	F	Y	N	0	NA	30.54	F	F	Alentejo	Portugal	Europe
ES_1137	Melanargia	lachesis	F	N	N	1	w.erebia_cassioides.GCF_018555315_1.fna	44.93	M	M	Barcelona, Catalunya	Spain	Europe
ES_1140	Melanargia	lachesis	F	N	N	1	w.erebia_cassioides.GCF_018555315_1.fna	27.91	NA	F	Barcelona, Catalunya	Spain	Europe
ES_1470	Melanargia	lachesis	F	N	N	2	w.erebia_cassioides.GCF_018555315_1.fna,w.erebia_ligea.RO_EL_949.v1.fna	30.52	F	F	Soria, Castille and Leon	Spain	Europe
ES_1471	Melanargia	lachesis	F	N	N	1	w.erebia_cassioides.GCF_018555315_1.fna	29.82	NA	M	Granada, Andalucía	Spain	Europe
FR_1468	Melanargia	lachesis	F	N	N	2	w.erebia_cassioides.GCF_018555315_1.fna,w.erebia_ligea.RO_EL_949.v1.fna	29.19	F	F		France	Europe
PT_1469	Melanargia	lachesis	F	N	N	1	w.erebia_cassioides.GCF_018555315_1.fna	34.64	NA	M	Celorico da Beira	Portugal	Europe
SP_ML_1136	Melanargia	lachesis	T	N	N	2	w.erebia_cassioides.GCF_018555315_1.fna,w.erebia_ligea.RO_EL_949.v1.fna	39.02	F	F	Barcelona, Catalunya	Spain	Europe
BU_PM_656	Pieris	mannii	F	Y	N	0	NA	29.75	M		Aragon	Spain	Europe
PM_1458	Pieris	mannii	F	Y	N	0	NA	26.03	M		Raron	Switzerland	Europe
PM_1459	Pieris	mannii	F	Y	N	0	NA	30.59	F		Caraș-Severin	Romania	Europe
PM_1460	Pieris	mannii	F	Y	N	0	NA	31.32	F		Sterea Ellada	Greece	Europe
PM_1461	Pieris	mannii	F	Y	N	0	NA	18.55	M		Palermo	Italy	Europe
PM_1462	Pieris	mannii	F	Y	N	0	NA	29.32	M		Granada, Andalucía	Spain	Europe
SP_PM_1145	Pieris	mannii	T	Y	N	0	NA	114.39	F		Barcelona, Catalunya	Spain	Europe
PL_1464	Pieris	rapae	F	Y	N	0	NA	23.68	F		Kuyavia-Pomerania	Poland	Europe
FR_PR_1257	Pieris	rapae	F	Y	N	0	NA	33.62	M		Aude	France	Europe
PR_1463	Pieris	rapae	F	Y	N	0	NA	41.86	F		Matera	Italy	Europe
RO_PR_753	Pieris	rapae	F	Y	N	0	NA	43.5	F		Zalau	Romania	Europe
RV_PR_85	Pieris	rapae	F	Y	N	0	NA	37.17	NA		Alentejo	Portugal	Europe
SO_PR_487	Pieris	rapae	F	Y	N	0	NA	39.8	NA		Asturias	Spain	Europe
1417	Polyommatus	eros	T	N	Y	1	w.polyommatus_eros.PE_1417.v2.fna	50.24	M		Lleida, Catalonia	Spain	Europe
CH_1566	Polyommatus	eros	F	N	N	1	w.polyommatus_eros.PE_1417.v2.fna	26.01	M		Maloja	Switzerland	Europe
ES_1569	Polyommatus	eros	F	N	N	1	w.polyommatus_eros.PE_1417.v2.fna	21.89	F		Lleida, Catalonia	Spain	Europe
FR_1570	Polyommatus	eros	F	N	N	1	w.polyommatus_eros.PE_1417.v2.fna	22.02	M		Alpes-de-Haute-Provence	France	Europe
GR_1567	Polyommatus	eros	F	N	N	1	w.colias_crocea.Lep_ilColCroc_2.fna	20.92	F		Peloponnesos	Greece	Europe
IT_1568	Polyommatus	eros	F	N	N	1	w.polyommatus_eros.PE_1417.v2.fna	26.44	M		Latium	Italy	Europe
UA_1571	Polyommatus	eros	F	N	N	1	w.polyommatus_eros.PE_1417.v2.fna	21.91	NA		Kharkov	Ukraine	Europe
FR_1333	Polyommatus	icarus	F	Y	N	0	NA	33.83	F		Aude	France	Europe
GB_1397	Polyommatus	icarus	F	Y	N	0	NA	23.67	NA		East Lothian	Scotland	Europe
GR_1565	Polyommatus	icarus	F	Y	N	0	NA	23.51	F		Peloponnesos	Greece	Europe
NO_1564	Polyommatus	icarus	F	N	N	1	w.episyrphus_balteatus.Dip_idEpiBalt1_B.fna	27.93	M		Finnmark	Norway	Europe
PT_70	Polyommatus	icarus	F	Y	N	0	NA	23.12	M		Alentejo	Portugal	Europe
RO_749	Polyommatus	icarus	F	Y	N	0	NA	20.53	F		Zalau	Romania	Europe
IR_PI_1687	Polyommatus	icarus	F	Y	N	1	w.episyrphus_balteatus.Dip_idEpiBalt1_B.fna	22.22	M		Cork	Ireland	Europe
BU_650	Pontia	daplidice	T	Y	N	0	NA	62.39	M		Aragon	Spain	Europe
BU_PD_1452	Pontia	daplidice	F	Y	N	0	NA	40.99	F		Var	France	Europe
BU_PD_1453	Pontia	daplidice	F	Y	N	0	NA	37.4	NA		Fes-Boulemane, Sefrou	Morocco	Africa
BU_PD_1454	Pontia	daplidice	F	Y	N	0	NA	46.31	F		Zaghouan	Tunisia	Africa
BU_PD_651	Pontia	daplidice	F	Y	N	0	NA	37.29	M		Aragon	Spain	Europe
ES_PD_323	Pontia	daplidice	F	Y	N	0	NA	38.99	M		Catalunya	Spain	Europe
FR_PD_1301	Pontia	daplidice	F	Y	N	0	NA	53.72	M		Aude	France	Europe
MD_PD_50	Pontia	daplidice	F	Y	N	0	NA	35.95	M		Alentejo	Portugal	Europe
RO_846	Pontia	edusa	F	N	N	1	w.pontia_edusa.RO_PE_757.v2.fna	25.01	M			Romania	Europe
BU_PE_1455	Pontia	edusa	F	N	N	1	w.pontia_edusa.RO_PE_757.v2.fna	32.06	F		Siracusa	Italy	Europe
BU_PE_1456	Pontia	edusa	F	N	N	1	w.pontia_edusa.RO_PE_757.v2.fna	41.34	NA		Warmia-Masuria	Poland	Europe
BU_PE_1457	Pontia	edusa	F	N	N	1	w.pontia_edusa.RO_PE_757.v2.fna	37.13	M		Lugansk region, Kremennaya distr.	Ukraine	Europe
RO_PE_757	Pontia	edusa	T	N	N	1	w.pontia_edusa.RO_PE_757.v2.fna	106.88	F		Zalau	Romania	Europe
RO_PE_793	Pontia	edusa	F	N	N	1	w.pontia_edusa.RO_PE_757.v2.fna	20.95	M			Romania	Europe
RO_PE_962	Pontia	edusa	F	N	N	1	w.pontia_edusa.RO_PE_757.v2.fna	45.19	M		Cluj County	Romania	Europe
ES_1407	Pseudophilotes	baton	F	Y	N	0	NA	19.79	M		Lleida, Catalonia	Spain	Europe
ES_1408	Pseudophilotes	baton	F	Y	N	0	NA	21.78	M		Lleida, Catalonia	Spain	Europe
ES_1604	Pseudophilotes	baton	F	N	N	1	w.colias_alfacariensis.CA_966.v1.fna	18.89	F		Lleida, Catalonia	Spain	Europe
FR_1409	Pseudophilotes	baton	F	Y	N	0	NA	18.46	NA		Var	France	Europe
FR_1410	Pseudophilotes	baton	T	Y	N	0	NA	41.74	F		Var	France	Europe
IT_1618	Pseudophilotes	baton	F	Y	N	0	NA	17.89	NA		Palermo	Italy	Europe
ES_1406	Pseudophilotes	panoptes	F	Y	N	0	NA	19.38	F		Barcelona, Catalunya	Spain	Europe
ES_1599	Pseudophilotes	panoptes	F	Y	N	0	NA	24.44	NA		Granada, Andalucía	Spain	Europe
ES_1603	Pseudophilotes	panoptes	F	Y	N	0	NA	20.88	F		Castellón, Valencia	Spain	Europe
ES_1646	Pseudophilotes	panoptes	F	Y	N	0	NA	17.56	F		Badajoz, Extremadura	Spain	Europe
ES_1648	Pseudophilotes	panoptes	F	Y	N	0	NA	22.8	NA		Castellón	Spain	Europe
AL_1649	Pseudophilotes	vicrama	F	Y	N	0	NA	21.85	NA			Albania	Europe
GR_1617	Pseudophilotes	vicrama	F	Y	N	0	NA	25.65	F		Crete	Greece	Europe
GR_1632	Pseudophilotes	vicrama	F	Y	N	0	NA	17.82	M		Peloponnesos	Greece	Europe
KZ_1614	Pseudophilotes	vicrama	F	Y	N	0	NA	22.89	NA		East Kazakhstan	Kazakhstan	Asia
RO_1612	Pseudophilotes	vicrama	F	Y	N	0	NA	23.78	F		Dobrogea	Romania	Europe
RO_876	Pseudophilotes	vicrama	T	Y	N	0	NA	40.47	NA			Romania	Europe
GR_1433	Pyrgus	malvae	F	Y	N	0	NA	26.8	M		Peloponnesos	Greece	Europe
HU_1038	Pyrgus	malvae	F	N	N	1	w.pyrgus_malvae.Lep_ilPyrMal_3.fna	27.02	NA		Veszprém	Hungary	Europe
KZ_1432	Pyrgus	malvae	F	Y	N	0	NA	26.62	F		East Kazakhstan	Kazakhstan	Asia
RO_782	Pyrgus	malvae	F	N	N	1	w.pyrgus_malvae.Lep_ilPyrMal_3.fna	24.62	NA			Romania	Europe
RO_841	Pyrgus	malvae	F	N	N	1	w.pyrgus_malvae.Lep_ilPyrMal_3.fna	21.49	NA			Romania	Europe
SE_1434	Pyrgus	malvae	F	N	N	1	w.pontia_edusa.RO_PE_757.v2.fna	22.6	F			Sweden	Europe
CH_1437	Pyrgus	malvoides	F	Y	N	0	NA	22.06	NA			Switzerland	Europe
ES_1439	Pyrgus	malvoides	F	Y	N	0	NA	26.5	F		Castellón, Valencia	Spain	Europe
ES_1440	Pyrgus	malvoides	F	Y	N	0	NA	23.77	NA		León, Castile and León	Spain	Europe
FR_1438	Pyrgus	malvoides	F	Y	N	0	NA	21.63	F		Var	France	Europe
IT_1435	Pyrgus	malvoides	F	Y	N	0	NA	20.66	NA		Cosenza	Italy	Europe
IT_1436	Pyrgus	malvoides	F	Y	N	0	NA	27.29	F		Emilia-Romagna	Italy	Europe
ES_1147	Satyrus	actaea	T	Y	N	0	NA	55.05	F		Barcelona, Catalunya	Spain	Europe
ES_1148	Satyrus	actaea	F	Y	N	0	NA	24.49	M		Barcelona, Catalunya	Spain	Europe
ES_1449	Satyrus	actaea	F	Y	N	0	NA	21.18	M		Barcelona, Catalunya	Spain	Europe
ES_1450	Satyrus	actaea	F	Y	N	0	NA	13	F		Barcelona, Catalunya	Spain	Europe
ES_1451	Satyrus	actaea	F	Y	N	0	NA	28.04	M		Pyrénées-Orientales	France	Europe
FR_1447	Satyrus	actaea	F	Y	N	0	NA	20.33	F		Drôme	France	Europe
PT_1448	Satyrus	actaea	F	Y	N	0	NA	20.11	F		Manteigas	Portugal	Europe
BG_1445	Satyrus	ferula	F	Y	N	0	NA	21.18	M		Zemen	Bulgaria	Europe
CH_1444	Satyrus	ferula	F	N	N	1	w.eucosma_cana.Lep_ilEucCana1_B.fna	26.27	M		Raron	Switzerland	Europe
ES_1441	Satyrus	ferula	F	Y	N	0	NA	27.65	M		Lleida, Catalonia	Spain	Europe
FR_1152	Satyrus	ferula	F	Y	N	0	NA	24.1	M		Pyrénées-Orientales	France	Europe
GR_1442	Satyrus	ferula	F	Y	N	0	NA	19.09	F		Peloponnesos	Greece	Europe
IT_1600	Satyrus	ferula	F	N	N	1	w.eucosma_cana.Lep_ilEucCana1_B.fna	20.8	F		Pollino	Italy	Europe
FR_SF_1151	Satyrus	ferula	T	Y	N	0	NA	51.91	M		Pyrénées-Orientales	France	Europe
GR_1638	Spialia	orbifer	F	N	N	1	w.colias_alfacariensis.CA_966.v1.fna	20.76	NA		Peloponnesos	Greece	Europe
HU_SO_1031	Spialia	orbifer	T	Y	Y	0	NA	85.14	NA		Veszprém	Hungary	Europe
SO_1498	Spialia	orbifer	F	Y	N	0	NA	21.63	M		East Kazakhstan	Kazakhstan	Asia
SO_1499	Spialia	orbifer	F	Y	N	0	NA	23.23	F		Palermo	Italy	Europe
SO_1500	Spialia	orbifer	F	Y	N	0	NA	20.44	F		Tulcea	Romania	Europe
SO_1501	Spialia	orbifer	F	Y	N	0	NA	21.98	NA		Sibenik-Knin	Croatia	Europe
SO_1503	Spialia	orbifer	F	Y	N	0	NA	18.9	NA			Albania	Europe
ES_1616	Spialia	rosae	F	N	N	2	w.protocalliphora_azurea.Dip_idProAzur1_B.fna,w.lycaena_phlaeas.Lep_ilLycPhla1_B.fna.concat.fna	26.79	M		Granada, Andalucía	Spain	Europe
ES_1643	Spialia	rosae	F	N	N	1	w.protocalliphora_azurea.Dip_idProAzur1_B.fna	48.82	NA		Segovia, Castile and León	Spain	Europe
SR_1505	Spialia	rosae	F	Y	N	0	NA	17.29	NA		Segovia, Castile and León	Spain	Europe
SR_1506	Spialia	rosae	F	N	N	1	w.protocalliphora_azurea.Dip_idProAzur1_B.fna	19.68	M		Granada, Andalucía	Spain	Europe
SR_1507	Spialia	rosae	F	Y	N	0	NA	16.89	M		Palencia, Castile and León	Spain	Europe
SR_1508	Spialia	rosae	F	N	N	1	w.protocalliphora_azurea.Dip_idProAzur1_B.fna	17.03	F		Granada, Andalucía	Spain	Europe
ES_303	Spialia	sertorius	F	Y	N	0	NA	20.97	NA		Catalunya	Spain	Europe
SO_SS_351	Spialia	sertorius	F	Y	N	0	NA	19.35	NA		Asturias	Spain	Europe
SS_1509	Spialia	sertorius	F	Y	N	0	NA	17.95	NA		Aspromonte	Italy	Europe
SS_1510	Spialia	orbifer	F	Y	N	0	NA	21.37	NA		Split-Dalmatia	Croatia	Europe
SS_1511	Spialia	sertorius	F	Y	N	0	NA	18.34	NA			Switzerland	Europe
SS_1512	Spialia	sertorius	F	Y	N	0	NA	20.91	M		Granada, Andalucía	Spain	Europe
ES_345	Thymelicus	acteon	F	N	N	1	w.thymelicus_acteon.SP_TA_344.v3.fna	19.13	M		Catalunya	Spain	Europe
FR_1347	Thymelicus	acteon	F	N	N	1	w.thymelicus_acteon.SP_TA_344.v3.fna	24.53	M		Aude	France	Europe
GR_1515	Thymelicus	acteon	F	Y	N	0	NA	21.23	M		Peloponnesos	Greece	Europe
IT_1514	Thymelicus	acteon	F	Y	N	0	NA	30.37	F		Palermo	Italy	Europe
PT_40	Thymelicus	acteon	F	Y	N	0	NA	20.03	F		Alentejo	Portugal	Europe
TN_1513	Thymelicus	acteon	F	Y	N	0	NA	19.6	F		Al-Kaf	Tunisia	Africa
SP_TA_344	Thymelicus	acteon	T	N	N	1	w.thymelicus_acteon.SP_TA_344.v3.fna	40.21	M		Catalunya	Spain	Europe
FR_1298	Thymelicus	sylvestris	F	N	N	1	w.operophtera_brumata.GCF_001266585_1.fna	24.37	M		Aude	France	Europe
GR_1518	Thymelicus	lineola	F	Y	N	0	NA	12.43	M		Dytiki Makedonia	Greece	Europe
IT_1521	Thymelicus	lineola	F	Y	N	0	NA	13.02	NA		Agrigento	Italy	Europe
KZ_1519	Thymelicus	lineola	F	Y	N	0	NA	11.53	NA		East Kazakhstan	Kazakhstan	Asia
RO_1017	Thymelicus	lineola	F	Y	N	0	NA	11.21	F		Harghita	Romania	Europe
SE_1520	Thymelicus	lineola	F	Y	N	0	NA	12.67	M			Sweden	Europe
ES_470	Thymelicus	sylvestris	F	N	N	1	w.operophtera_brumata.GCF_001266585_1.fna	22.11	NA		Asturias	Spain	Europe
FR_1340	Thymelicus	sylvestris	F	N	N	1	w.operophtera_brumata.GCF_001266585_1.fna	22.23	M		Aude	France	Europe
GR_1517	Thymelicus	sylvestris	F	Y	N	0	NA	25.22	M		Peloponnesos	Greece	Europe
MA_1516	Thymelicus	lineola	F	Y	N	0	NA	10.87	F		Middle Atlas	Morocco	Africa
PT_79	Thymelicus	sylvestris	F	Y	N	0	NA	22.16	F		Alentejo	Portugal	Europe
RO_884	Thymelicus	sylvestris	F	Y	N	0	NA	23.09	F			Romania	Europe
IT_1578	Zerynthia	cassandra	F	Y	N	0	NA	24.4	F		Catania, Sicily	Italy	Europe
IT_1579	Zerynthia	cassandra	F	Y	N	0	NA	25.29	NA			Italy	Europe
IT_1580	Zerynthia	cassandra	F	Y	N	0	NA	22.04	F		Aspromonte	Italy	Europe
IT_1592	Zerynthia	cassandra	T	Y	N	0	NA	18.91	NA		Elba island	Italy	Europe
IT_1593	Zerynthia	cassandra	F	Y	N	0	NA	26	NA		Elba island	Italy	Europe
IT_1615	Zerynthia	cassandra	F	Y	N	0	NA	22.39	NA		Savona	Italy	Europe
IT_1621	Zerynthia	cassandra	F	Y	N	0	NA	21.73	M			Italy	Europe
FR_1426	Zerynthia	polyxena	F	Y	N	0	NA	20.63	NA		Les Matelles	France	Europe
FR_1575	Zerynthia	polyxena	F	Y	N	0	NA	22.39	NA			France	Europe
HR_1572	Zerynthia	polyxena	F	Y	N	0	NA	19.41	NA		Zadar	Croatia	Europe
UA_1576	Zerynthia	polyxena	F	Y	N	0	NA	22.82	NA		Kharkov	Ukraine	Europe
