# Supplementary material for: Wolbachia Host Shifts and Widespread Occurrence of Reproductive Manipulation Loci in European Butterflies
Source: Mol Ecol. 2025 Oct 8;34(21):e70125. doi: 10.1111/mec.70125 (PMC12573729; doi:10.1111/mec.70125)
Supplement: Supplementary file 1 — Data S1: mec70125‐sup‐0001‐DataS1.zip. [file MEC-34-e70125-s001.zip › mec70125-sup-0001-DataS1/mec70125-sup-0003-TableS2.xlsx]

## Sheet: Caption
Table S2. Quality metrics of the obtained genome assemblies. Host genus, the genus to which the host of the Wolbachia strain belongs; host species, the species to which the host of the Wolbachia strain belongs; ID, the identifier of the specimen that was sequenced; Assembler, the assembly software used to generate this assembly; Polisher, the polishing software used to generate this assembly; N c…

## Sheet: Table
Host genus	host species	ID	Assembler	Polisher	N contigs (>1kbp)	Span (>1kbp)	N50	Longest scaffold	GC%	BUSCO C	BUSCO C%	BUSCO S	BUSCO D	BUSCO F	BUSCO M	BUSCO M %	N of CDS	N hypothetical proteins	% CDS with hit on references	proteome span	mean protein length	N of rRNA	N of tRNA	Assembled by	Final
Brenthis	hecate	BH_1412	NextDenovo	HAPO-G	1	1416212	1416212	1416212	0.34	363	99.8	346	17	0	1	0.2	1350	322	76.1481	416909	308.821	3	37	Alex Mackintosh	Y
Brenthis	daphne	BD_1141	NextDenovo	HAPO-G	2	679638	434163	434163	0.349	6	1.6	3	3	1	357	98.1	668	498	25.4491	135418	202.722	0	2	Alex Mackintosh	N
Brenthis	ino	SP_BI_364	RedBean	Racon	8	91799	13756	18400	0.344	0	0	0	0	2	362	99.5	129	56	56.5891	11644	90.2636	0	1	Dominik R. Laetsch	N
Colias	alfacariensis	CA_966	NextDenovo	HAPO-G	1	1464674	1464674	1464674	0.341	362	99.5	353	9	1	1	0.2	1420	358	74.7887	431392	303.797	3	37	Alex Mackintosh	Y
Colias	hyale	CH_1004	RedBean	Racon	9	216526	137898	137898	0.343	16	4.4	16	0	3	345	94.8	240	70	70.8333	62365	259.854	0	1	Dominik R. Laetsch	N
Colias	hyale	CH_1004	NextDenovo	HAPO-G	1	1652361	1652361	1652361	0.34	362	99.4	359	3	1	1	0.3	1546	391	74.7089	482191	311.896	3	35	Eric Toro-Delgado	Y
Erebia	euryale	EE_932	NextDenovo	HAPO-G	2	1615307	1320503	1320503	0.341	362	99.4	356	6	1	1	0.3	1566	378	75.8621	471291	300.952	3	35	Alex Mackintosh	Y
Erebia	ligea	RO_EL_949	RedBean	Racon	9	1472687	738288	738288	0.34	358	98.3	351	7	5	1	0.3	1437	352	75.5045	419843	292.166	3	36	Dominik R. Laetsch	Y
Erebia	ligea	RO_EL_949	NextDenovo	HAPO-G	2	1492648	1458545	1458545	0.341	354	97.3	350	4	0	10	2.7	1409	345	75.5145	438164	310.975	3	36	Eric Toro-Delgado	N
Fabriciana	niobe	FN_905	RedBean	Racon	2	4543999	2483448	2483448	0.321	32	8.8	32	0	1	331	90.9	4568	4421	3.21804	432315	94.6399	0	26	Dominik R. Laetsch	N
Gonepteryx	cleopatra	GR_164	RedBean	Racon	3	1343914	1332754	1332754	0.34	361	99.2	361	0	1	2	0.5	1292	329	74.5356	391107	302.714	3	35	Dominik R. Laetsch	N
Gonepteryx	cleopatra	GR_164	Flye	HAPO-G	13	1419824	1263004	1263004	0.34	362	99.5	362	0	0	2	0.5	1331	325	75.5823	416729	313.095	3	35	Eric Toro-Delgado	N
Gonepteryx	cleopatra	GR_164	NextDenovo	HAPO-G	1	1419660	1419660	1419660	0.34	362	99.4	360	2	0	2	0.6	1331	332	75.0563	416522	312.939	3	35	Eric Toro-Delgado	Y
Iphiclides	podalirius	IP_504	Flye	Pilon	37	1521866	1125278	1125278	0.341	363	99.8	362	1	0	1	0.2	1550	445	71.2903	425789	274.703	3	38	Eric Toro-Delgado	N
Iphiclides	podalirius	IP_504	NextDenovo	HAPO-G	1	1315434	1315434	1315434	0.34	362	99.5	362	1	1	1	0.2	1300	327	74.8462	382246	294.035	3	35	Eric Toro-Delgado	Y
Iphiclides	feisthamelii	IF_142	RedBean	Racon	2	1357406	1271026	1271026	0.34	358	98.4	357	1	4	2	0.5	1273	296	76.7478	393890	309.419	3	36	Dominik R. Laetsch	Y
Lasiommata	petropolitana	LP_1401	NextDenovo	HAPO-G	1	1466526	1466526	1466526	0.341	363	99.7	357	6	0	1	0.3	1383	346	74.9819	435128	314.626	3	36	Alex Mackintosh	Y
Melanargia	lachesis	SP_ML_1136	RedBean	Racon	36	1998723	102378	369439	0.345	267	73.4	219	48	10	87	23.9	1856	556	70.0431	482578	260.01	2	34	Dominik R. Laetsch	N
Melanargia	lachesis	SP_ML_1136	NextDenovo	HAPO-G	10	2204596	339765	542070	0.34	334	91.8	167	167	0	30	8.2	2245	567	74.7439	624050	277.973	7	62	Eric Toro-Delgado	N
Melanargia	lachesis	SP_ML_1136 (subassembly b)	NextDenovo	HAPO-G	5	1599804	499633	542070	0.34	333	91.5	258	75	0	31	8.5	1608	384	76.1194	456580	283.943	7	46	Eric Toro-Delgado	N
Polyommatus	eros	PE_1417	NextDenovo	HAPO-G	1	1567905	1567905	1567905	0.341	362	99.4	356	6	1	1	0.3	1437	346	75.9221	460955	320.776	3	36	Alex Mackintosh	Y
Polyommatus	eros	PE_1417	NextDenovo	HAPO-G	3	3404541	1524335	1567905	0.356	362	99.4	355	7	1	1	0.3	2565	1434	44.09	606060	236.28	3	36	Alex Mackintosh	N
Pontia	edusa	RO_PE_757	NextDenovo	HAPO-G	2	1315265	1268042	1268042	0.339	363	99.7	363	0	0	1	0.3	1204	290	75.9136	385297	320.014	3	35	Eric Toro-Delgado	Y
Pontia	edusa	RO_PE_757	RedBean	Racon	17	1142550	174185	220079	0.34	322	88.4	303	19	5	37	10.2	1139	267	76.5584	330519	290.183	2	37	Dominik R. Laetsch	N
Satyrus	ferula	FR_SF_1151	RedBean	Racon	19	448408	31666	54328	0.342	4	1.1	4	0	7	353	97	726	300	58.6777	68284	94.0551	2	7	Dominik R. Laetsch	N
Spialia	orbifer	HU_SO_1031	RedBean	Racon	3	847079	803139	803139	0.355	0	0	0	0	0	364	100	863	835	3.2445	80871	93.7092	0	3	Dominik R. Laetsch	N
Thymelicus	acteon	SP_TA_344	RedBean	Racon	22	1865407	262660	525346	0.34	350	96.1	348	2	2	12	3.4	1886	522	72.3224	539615	286.116	3	36	Dominik R. Laetsch	N
Thymelicus	acteon	SP_TA_344	NextDenovo	HAPO-G	7	1926985	552656	664073	0.341	353	96.9	351	2	1	10	2.8	1917	523	72.7178	561385	292.846	3	34	Eric Toro-Delgado	Y
